# Supplementary material for: Synthesis and structure of ethyl 2-[(4-oxo-3-phenyl-3,4-di­hydro­quinazolin-2-yl)sulfan­yl]acetate
Source: Acta Crystallogr E Crystallogr Commun. 2020 Apr 17;76(Pt 5):668–72. doi: 10.1107/S2056989020005071 (PMC7199254; doi:10.1107/S2056989020005071)
Supplement: Supplementary file 1 [file e-76-00668-sup1.cif]

##############################################################################
#                                                                            #
# This CIF contains the data in a paper accepted for publication in          #
# Acta Crystallographica Section E. It conforms to the requirements of       #
# Notes for Authors for Acta Crystallographica Section E, and has been       #
# peer reviewed under the auspices of the IUCr Commission on Journals.       #
#                                                                            #
# Full details of the Crystallographic Information File format               #
# are given in the paper "The Crystallographic Information File (CIF):       #
# a New Standard Archive File for Crystallography" by S. R. Hall, F. H.      #
# Allen and I. D. Brown [Acta Cryst. (1991), A47, 655-685].                  #
#                                                                            #
# The current version of the core CIF dictionary is obtainable from          #
# ftp://ftp.iucr.org/pub/cif_core.dic.                                       #
#                                                                            #
# Software is freely available for graphical display of the structure(s)     #
# in this CIF. For information consult the CIF software page                 #
# http://www.iucr.org/resources/cif/software.                                #
#                                                                            #
# This file may be used for bona fide research purposes within the           #
# scientific community so long as proper attribution is given to the journal # 
# article from which it was obtained.                                        #
#                                                                            #
##############################################################################
data_I
_database_code_depnum_ccdc_archive 'CCDC 1996127'
_audit_creation_method
;
Olex2 1.3
(compiled 2019.11.21 svn.r41b79517 for OlexSys, GUI svn.r6003)
;
_journal_date_recd_electronic     2020-03-23
_journal_date_accepted     2020-04-10
_journal_name_full     'Acta Crystallographica, Section E'
_journal_year     2020
_journal_volume     76
_journal_issue      5
_journal_page_first     668
_journal_page_last     672
_journal_paper_category     GO
_journal_paper_doi     10.1107/S2056989020005071
_journal_coeditor_code     DJ2002
_publ_contact_author_name     'Luc Van Meervelt'
_publ_contact_author_address
;
Department of Chemistry
KU Leuven
Biomolecular Architecture, Celestijnenlaan 200F
Leuven (Heverlee)
B-3001
Belgium
;
_publ_contact_author_email     'luc.vanmeervelt@kuleuven.be'
_publ_contact_author_fax     ?
_publ_contact_author_phone     ?
_publ_section_title
;
Synthesis and structure of ethyl
2-[(4-oxo-3-phenyl-3,4-dihydroquinazolin-2-yl)sulfanyl]acetate
;
_publ_section_title_footnote     .
loop_
    _publ_author_name
    _publ_author_footnote
    _publ_author_address
    'Nguyen Tien, Cong' .
;
Faculty of Chemistry
Ho Chi Minh City University of Education
280 An Duong Vuong Street
Ho Chi Minh City
700000
Vietnam
;
    'Nguyen Tan, Quang' .
;
Faculty of Chemistry
Ho Chi Minh City University of Education
280 An Duong Vuong Street
Ho Chi Minh City
700000
Vietnam
Phan Boi Chau High School
70 Le Hong Phong Street
Binh Thuan Province
77000
Vietnam
;
    'Pham Duc, Dung' .
;
Faculty of Chemistry
Ho Chi Minh City University of Education
280 An Duong Vuong Street
Ho Chi Minh City
700000
Vietnam
;
    'Tran Hoang, Phuong' .
;
Faculty of Chemistry
University of Science
227 Nguyen Van Cu Street
Ho Chi Minh City
721337
Vietnam
;
    'Nguyen Dang, Dat' .
;
Faculty of Chemistry
Hanoi National University of Education
136 Xuan Thuy
Cau Giay
Hanoi
Vietnam
;
    'Truong Minh, Luong' .
;
Faculty of Chemistry
Hanoi National University of Education
136 Xuan Thuy
Cau Giay
Hanoi
Vietnam
;
    'Van Meervelt, Luc' .
;
Department of Chemistry
KU Leuven
Biomolecular Architecture, Celestijnenlaan 200F
Leuven (Heverlee)
B-3001
Belgium
;
_publ_section_synopsis
;
In the title compound, C~18~H~16~N~2~O~3~S, the dihedral angle between the mean
planes of the quinazoline and phenyl rings is 86.83 (5)\%. In the crystal,
C---H...O interactions link the molecules into infinite columns along the
<i>b</i>-axis direction. Parallel columns interact by additional C---H...O
hydrogen bonds.
;
_chemical_name_systematic
;
Ethyl 2-[(4-oxo-3-phenyl-3,4-dihydroquinazolin-2-yl)sulfanyl]acetate
;
_chemical_name_common     ?
_chemical_formula_moiety     'C18 H16 N2 O3 S'
_chemical_formula_sum     'C18 H16 N2 O3 S'
_chemical_formula_iupac     'C18 H16 N2 O3 S'
_chemical_formula_weight     340.39
_chemical_melting_point     ?
_space_group_crystal_system     monoclinic
_space_group_name_H-M_alt     'P 1 21/n 1'
_space_group_name_Hall     '-P 2yn'
loop_
    _space_group_symop_operation_xyz
    'x, y, z'
    '-x+1/2, y+1/2, -z+1/2'
    '-x, -y, -z'
    'x-1/2, -y-1/2, z-1/2'
_cell_length_a     11.8865(6)
_cell_length_b     5.1298(3)
_cell_length_c     28.2942(14)
_cell_angle_alpha     90
_cell_angle_beta     93.667(4)
_cell_angle_gamma     90
_cell_volume     1721.72(16)
_cell_formula_units_Z     4
_cell_measurement_reflns_used     7343
_cell_measurement_theta_min     2.8870
_cell_measurement_theta_max     26.9140
_cell_measurement_temperature     293(2)
_exptl_crystal_description     needle
_exptl_crystal_colour     colourless
_exptl_crystal_size_max     0.5
_exptl_crystal_size_mid     0.15
_exptl_crystal_size_min     0.15
_exptl_crystal_density_diffrn     1.313
_exptl_crystal_density_meas     ?
_exptl_crystal_density_method     ?
_exptl_crystal_F_000     712
_exptl_absorpt_coefficient_mu     0.206
_exptl_absorpt_correction_type     multi-scan
_exptl_absorpt_process_details
;
(CrysAlisPro; Rigaku OD, 2018)
;
_exptl_absorpt_correction_T_min     0.71492
_exptl_absorpt_correction_T_max     1.00000
_diffrn_ambient_temperature     293(2)
_diffrn_source     'micro-focus sealed X-ray tube'
_diffrn_radiation_type     'Mo K\a'
_diffrn_radiation_wavelength     0.71073
_diffrn_radiation_monochromator     mirror
_diffrn_measurement_device_type
;
Rigaku Oxford Diffraction SuperNova, Single source at offset/far, Eos
;
_diffrn_measurement_device     'four-circle diffractometer'
_diffrn_measurement_method     '\w scans'
_diffrn_detector     'CCD plate'
_diffrn_detector_area_resol_mean     15.9631
loop_
    _diffrn_refln_index_h
    _diffrn_refln_index_k
    _diffrn_refln_index_l
    0 0 -4
    0 0 -4
    0 0 4
    0 0 -4
    0 0 4
    0 0 4
    0 0 5
    0 0 -5
    0 0 -5
    0 0 -5
    0 0 5
    0 0 -6
    0 0 6
    0 0 -6
    0 0 7
    0 0 -7
    0 0 7
    0 0 7
    0 0 -7
    0 0 -8
    0 0 8
    0 0 -8
    0 0 8
    0 0 -8
    0 0 8
    0 0 9
    0 0 9
    0 0 -9
    0 0 -9
    0 0 -9
    0 0 9
    0 0 10
    0 0 -10
    0 0 -10
    0 0 10
    0 0 -10
    0 0 10
    0 0 -11
    0 0 11
    0 0 11
    0 0 11
    0 0 -11
    0 0 -11
    0 0 12
    0 0 12
    0 0 12
    0 0 -12
    0 0 -12
    0 0 -13
    0 0 13
    0 0 13
    0 0 13
    0 0 14
    0 0 14
    0 0 -14
    0 0 -15
    0 0 15
    0 0 16
    0 0 -16
    0 0 17
    0 0 -17
    0 0 18
    0 0 -18
    0 0 -19
    0 0 19
    0 0 -20
    0 0 20
    0 0 -21
    0 0 21
    0 0 22
    0 0 -22
    0 0 -23
    0 0 23
    0 0 24
    0 0 -24
    0 0 -25
    0 0 25
    0 0 26
    0 0 -26
    0 0 -27
    0 0 27
    0 0 -28
    0 0 28
    0 0 -29
    0 0 29
    0 0 -30
    0 0 30
    0 0 31
    0 0 -31
    0 0 -32
    0 0 32
    0 0 -33
    0 0 33
    0 0 -34
    0 0 34
    0 0 -35
    0 0 35
    0 0 -36
    0 0 -37
    0 0 -38
    0 1 0
    0 1 0
    0 -1 0
    0 -1 0
    0 1 0
    0 -1 0
    0 -1 0
    0 -1 0
    0 -1 1
    0 1 -1
    0 1 1
    0 1 1
    0 1 -1
    0 -1 -1
    0 -1 1
    0 -1 -1
    0 -1 -1
    0 1 1
    0 -1 1
    0 -1 -1
    0 -1 -2
    0 1 2
    0 -1 2
    0 -1 2
    0 -1 -2
    0 1 -2
    0 -1 -2
    0 1 -2
    0 -1 2
    0 -1 -2
    0 1 2
    0 1 2
    0 -1 3
    0 -1 3
    0 1 -3
    0 1 3
    0 1 3
    0 1 3
    0 -1 -3
    0 -1 -3
    0 -1 3
    0 -1 3
    0 -1 -3
    0 -1 3
    0 1 -3
    0 1 -4
    0 1 4
    0 -1 4
    0 -1 4
    0 1 4
    0 1 -4
    0 1 -4
    0 -1 4
    0 -1 -4
    0 1 -4
    0 -1 -4
    0 -1 -4
    0 1 4
    0 -1 4
    0 -1 -4
    0 -1 5
    0 1 -5
    0 1 5
    0 1 5
    0 -1 5
    0 1 -5
    0 1 -5
    0 1 5
    0 1 5
    0 1 -5
    0 -1 -5
    0 -1 -5
    0 -1 5
    0 -1 5
    0 1 6
    0 -1 6
    0 -1 6
    0 1 -6
    0 1 6
    0 -1 -6
    0 -1 6
    0 1 -6
    0 1 -6
    0 1 6
    0 1 6
    0 1 -6
    0 -1 -6
    0 -1 7
    0 -1 7
    0 1 -7
    0 -1 -7
    0 1 -7
    0 1 -7
    0 -1 7
    0 -1 -7
    0 1 -7
    0 1 -7
    0 -1 7
    0 1 7
    0 1 7
    0 -1 8
    0 1 -8
    0 -1 -8
    0 -1 -8
    0 1 -8
    0 1 -8
    0 1 8
    0 1 8
    0 -1 8
    0 1 -8
    0 -1 8
    0 1 -8
    0 -1 9
    0 -1 9
    0 1 -9
    0 -1 -9
    0 -1 -9
    0 1 9
    0 -1 9
    0 1 -9
    0 1 9
    0 1 -9
    0 1 -9
    0 1 -9
    0 1 -10
    0 1 10
    0 -1 -10
    0 1 -10
    0 -1 10
    0 1 10
    0 -1 -10
    0 -1 10
    0 1 -10
    0 1 -10
    0 1 -10
    0 -1 10
    0 1 -11
    0 -1 11
    0 1 -11
    0 1 -11
    0 -1 11
    0 1 11
    0 -1 11
    0 1 -11
    0 1 -11
    0 -1 -11
    0 -1 -11
    0 1 -12
    0 -1 12
    0 1 -12
    0 -1 12
    0 -1 -12
    0 1 -12
    0 -1 12
    0 1 12
    0 1 -12
    0 -1 -13
    0 -1 13
    0 -1 13
    0 1 -13
    0 -1 13
    0 1 -13
    0 1 13
    0 1 -13
    0 1 -14
    0 -1 14
    0 1 14
    0 -1 14
    0 -1 14
    0 1 -14
    0 -1 -14
    0 -1 15
    0 -1 -15
    0 -1 15
    0 1 -15
    0 1 15
    0 -1 15
    0 1 -15
    0 -1 -16
    0 1 -16
    0 -1 16
    0 1 16
    0 -1 16
    0 -1 16
    0 1 -16
    0 -1 17
    0 -1 17
    0 1 17
    0 1 -17
    0 1 -17
    0 -1 -17
    0 -1 18
    0 1 -18
    0 -1 -18
    0 1 -18
    0 -1 18
    0 1 18
    0 1 19
    0 -1 19
    0 1 -19
    0 -1 19
    0 1 -19
    0 -1 -19
    0 -1 -20
    0 -1 20
    0 1 -20
    0 1 -20
    0 1 20
    0 -1 20
    0 1 21
    0 1 -21
    0 -1 21
    0 -1 -21
    0 -1 21
    0 1 -21
    0 -1 22
    0 -1 -22
    0 -1 22
    0 1 -22
    0 1 22
    0 1 -22
    0 1 -23
    0 -1 23
    0 1 23
    0 1 -23
    0 -1 -23
    0 -1 23
    0 1 -24
    0 1 24
    0 -1 24
    0 -1 -24
    0 1 -24
    0 -1 24
    0 1 -25
    0 -1 -25
    0 1 25
    0 1 -25
    0 -1 25
    0 -1 25
    0 1 26
    0 1 -26
    0 -1 26
    0 -1 -26
    0 1 -26
    0 -1 26
    0 -1 -27
    0 1 -27
    0 1 -27
    0 1 27
    0 -1 27
    0 -1 28
    0 1 28
    0 -1 -28
    0 1 -28
    0 1 -28
    0 1 -28
    0 -1 -29
    0 -1 29
    0 1 -29
    0 1 29
    0 1 -29
    0 1 -30
    0 1 -30
    0 -1 30
    0 -1 -30
    0 1 30
    0 -1 -31
    0 -1 31
    0 1 -31
    0 1 31
    0 1 -32
    0 -1 -32
    0 1 32
    0 -1 32
    0 -1 -33
    0 -1 33
    0 1 33
    0 1 34
    0 -1 34
    0 -1 -34
    0 1 35
    0 -1 35
    0 -1 -35
    0 -1 -36
    0 -2 0
    0 2 0
    0 -2 0
    0 2 0
    0 2 0
    0 -2 0
    0 -2 0
    0 -2 0
    0 2 -1
    0 -2 1
    0 -2 -1
    0 -2 1
    0 -2 1
    0 -2 1
    0 -2 -1
    0 2 -1
    0 -2 1
    0 -2 -1
    0 2 -1
    0 2 1
    0 2 1
    0 -2 -1
    0 2 1
    0 -2 -1
    0 -2 -2
    0 -2 -2
    0 2 -2
    0 -2 2
    0 2 -2
    0 -2 -2
    0 -2 2
    0 -2 2
    0 2 2
    0 2 -2
    0 -2 2
    0 2 2
    0 -2 2
    0 -2 -2
    0 2 2
    0 -2 -3
    0 -2 3
    0 2 -3
    0 -2 -3
    0 -2 3
    0 2 3
    0 -2 3
    0 2 3
    0 -2 -3
    0 2 -3
    0 -2 3
    0 -2 -3
    0 2 3
    0 -2 4
    0 2 -4
    0 2 -4
    0 2 4
    0 -2 -4
    0 2 4
    0 -2 4
    0 -2 -4
    0 -2 -4
    0 -2 4
    0 -2 -4
    0 -2 4
    0 -2 4
    0 2 4
    0 -2 5
    0 2 5
    0 -2 5
    0 2 -5
    0 -2 5
    0 -2 -5
    0 -2 -5
    0 2 -5
    0 -2 5
    0 -2 -5
    0 -2 5
    0 2 5
    0 -2 6
    0 -2 6
    0 -2 -6
    0 -2 6
    0 -2 -6
    0 2 6
    0 -2 -6
    0 -2 6
    0 2 -6
    0 -2 6
    0 2 6
    0 2 -6
    0 2 7
    0 -2 7
    0 -2 -7
    0 -2 -7
    0 2 7
    0 2 -7
    0 -2 7
    0 -2 7
    0 2 -7
    0 -2 7
    0 -2 8
    0 -2 -8
    0 2 8
    0 -2 8
    0 -2 -8
    0 2 -8
    0 -2 8
    0 2 -8
    0 -2 8
    0 -2 9
    0 2 -9
    0 2 9
    0 -2 9
    0 2 -9
    0 2 -9
    0 2 -9
    0 -2 9
    0 -2 9
    0 -2 -9
    0 -2 -9
    0 2 -10
    0 -2 -10
    0 -2 10
    0 2 -10
    0 -2 10
    0 2 -10
    0 2 10
    0 -2 10
    0 -2 10
    0 2 -10
    0 -2 11
    0 2 -11
    0 2 11
    0 2 -11
    0 2 -11
    0 -2 -11
    0 -2 11
    0 -2 11
    0 2 12
    0 2 -12
    0 2 -12
    0 2 -12
    0 -2 12
    0 -2 -12
    0 -2 12
    0 -2 12
    0 -2 13
    0 2 -13
    0 2 -13
    0 -2 -13
    0 2 13
    0 2 -13
    0 2 13
    0 -2 13
    0 -2 13
    0 2 -14
    0 -2 14
    0 2 14
    0 2 14
    0 -2 -14
    0 -2 14
    0 2 -14
    0 -2 14
    0 2 -14
    0 -2 15
    0 -2 15
    0 2 -15
    0 2 -15
    0 2 -15
    0 2 15
    0 -2 -15
    0 -2 15
    0 2 15
    0 -2 16
    0 2 -16
    0 -2 -16
    0 2 -16
    0 -2 16
    0 2 16
    0 2 -16
    0 -2 16
    0 2 16
    0 2 17
    0 -2 17
    0 2 -17
    0 -2 17
    0 2 -17
    0 2 17
    0 2 -17
    0 -2 -17
    0 -2 17
    0 2 -18
    0 -2 18
    0 -2 18
    0 2 18
    0 2 18
    0 2 -18
    0 2 -18
    0 -2 18
    0 -2 -18
    0 2 -19
    0 -2 19
    0 2 19
    0 2 19
    0 2 -19
    0 -2 19
    0 -2 -19
    0 2 -19
    0 -2 19
    0 2 -20
    0 -2 20
    0 2 20
    0 2 -20
    0 2 -20
    0 -2 20
    0 -2 20
    0 2 20
    0 -2 -20
    0 2 -21
    0 2 21
    0 -2 21
    0 2 -21
    0 -2 -21
    0 -2 21
    0 2 -21
    0 2 21
    0 -2 -22
    0 2 22
    0 2 22
    0 2 -22
    0 2 -22
    0 -2 22
    0 -2 22
    0 2 -22
    0 2 23
    0 2 -23
    0 -2 23
    0 2 -23
    0 -2 23
    0 2 -23
    0 2 23
    0 -2 -23
    0 2 -24
    0 -2 24
    0 2 24
    0 -2 24
    0 2 24
    0 -2 -24
    0 2 -24
    0 2 -25
    0 2 25
    0 2 -25
    0 -2 -25
    0 2 25
    0 -2 25
    0 -2 25
    0 -2 26
    0 -2 -26
    0 2 26
    0 2 26
    0 2 -26
    0 -2 26
    0 -2 27
    0 -2 27
    0 2 27
    0 -2 -27
    0 2 27
    0 2 28
    0 -2 28
    0 -2 28
    0 2 28
    0 -2 -29
    0 -2 29
    0 -2 29
    0 2 29
    0 2 29
    0 -2 -30
    0 2 30
    0 -2 30
    0 -2 30
    0 2 30
    0 2 31
    0 -2 -31
    0 -2 31
    0 2 31
    0 -2 32
    0 2 32
    0 2 32
    0 -2 -32
    0 -2 -33
    0 2 33
    0 2 33
    0 -2 33
    0 -2 -34
    0 -2 34
    0 2 34
    0 2 34
    0 2 35
    0 2 36
    0 -3 0
    0 3 0
    0 3 0
    0 -3 0
    0 3 1
    0 -3 -1
    0 3 -1
    0 -3 -1
    0 -3 1
    0 3 1
    0 3 -1
    0 -3 1
    0 3 -2
    0 -3 -2
    0 -3 2
    0 3 -2
    0 -3 2
    0 3 2
    0 3 -2
    0 3 2
    0 -3 -2
    0 3 3
    0 3 -3
    0 -3 3
    0 -3 3
    0 -3 3
    0 3 -3
    0 3 3
    0 -3 -3
    0 -3 -3
    0 -3 -4
    0 3 4
    0 -3 4
    0 -3 -4
    0 -3 4
    0 -3 4
    0 3 -4
    0 -3 4
    0 -3 -5
    0 -3 5
    0 -3 -5
    0 -3 5
    0 3 5
    0 -3 -5
    0 -3 5
    0 3 -5
    0 -3 6
    0 3 -6
    0 -3 -6
    0 -3 -6
    0 -3 6
    0 -3 -6
    0 3 6
    0 -3 6
    0 -3 7
    0 -3 -7
    0 -3 -7
    0 -3 7
    0 -3 -7
    0 3 -7
    0 -3 7
    0 3 7
    0 -3 -8
    0 3 8
    0 -3 8
    0 -3 8
    0 -3 -8
    0 -3 8
    0 3 -8
    0 3 9
    0 -3 9
    0 3 -9
    0 -3 9
    0 -3 -9
    0 -3 9
    0 3 10
    0 -3 10
    0 3 -10
    0 -3 10
    0 -3 10
    0 3 -10
    0 -3 -10
    0 -3 11
    0 3 11
    0 -3 11
    0 3 -11
    0 -3 11
    0 -3 -11
    0 3 -11
    0 -3 12
    0 -3 -12
    0 3 -12
    0 3 12
    0 3 -12
    0 -3 12
    0 -3 12
    0 -3 -13
    0 3 -13
    0 -3 13
    0 3 13
    0 -3 13
    0 3 -13
    0 -3 13
    0 3 -14
    0 -3 14
    0 3 14
    0 -3 14
    0 3 -14
    0 -3 -14
    0 3 15
    0 -3 15
    0 3 -15
    0 -3 15
    0 3 -15
    0 -3 -15
    0 3 -16
    0 3 16
    0 -3 16
    0 -3 16
    0 -3 -16
    0 3 -16
    0 -3 17
    0 3 -17
    0 -3 -17
    0 3 -17
    0 3 17
    0 -3 17
    0 3 18
    0 -3 18
    0 -3 -18
    0 -3 18
    0 3 -18
    0 3 19
    0 3 -19
    0 -3 19
    0 -3 19
    0 -3 -19
    0 -3 20
    0 3 20
    0 -3 -20
    0 -3 20
    0 3 -20
    0 -3 -21
    0 3 21
    0 3 -21
    0 -3 21
    0 -3 21
    0 -3 -22
    0 3 22
    0 -3 22
    0 -3 22
    0 3 -22
    0 3 23
    0 -3 23
    0 -3 -23
    0 -3 23
    0 -3 24
    0 3 24
    0 -3 -24
    0 -3 24
    0 -3 25
    0 -3 25
    0 3 25
    0 -3 -25
    0 -3 26
    0 -3 26
    0 -3 -26
    0 3 26
    0 3 27
    0 -3 -27
    0 -3 27
    0 -3 27
    0 3 28
    0 -3 28
    0 -3 -28
    0 -3 28
    0 -3 -29
    0 3 29
    0 -3 29
    0 3 30
    0 -3 -30
    0 -3 30
    0 -3 30
    0 -3 31
    0 3 31
    0 -3 -31
    0 -3 31
    0 -3 32
    0 -3 32
    0 3 32
    0 3 33
    0 -3 33
    0 -3 33
    0 -3 34
    0 4 0
    0 -4 0
    0 4 0
    0 -4 0
    0 -4 -1
    0 -4 1
    0 -4 1
    0 -4 -1
    0 4 -1
    0 4 1
    0 4 1
    0 4 -1
    0 -4 -2
    0 4 2
    0 -4 2
    0 4 -2
    0 -4 2
    0 4 -2
    0 -4 -2
    0 -4 3
    0 4 3
    0 -4 -3
    0 -4 3
    0 -4 -3
    0 -4 3
    0 -4 -4
    0 -4 4
    0 4 4
    0 -4 -4
    0 -4 4
    0 -4 4
    0 -4 5
    0 4 5
    0 -4 -5
    0 -4 5
    0 4 -5
    0 -4 -5
    0 -4 5
    0 4 -6
    0 -4 -6
    0 -4 6
    0 -4 6
    0 -4 -6
    0 -4 6
    0 4 6
    0 -4 7
    0 -4 7
    0 4 7
    0 -4 7
    0 4 -7
    0 -4 -7
    0 -4 -7
    0 4 8
    0 -4 -8
    0 -4 -8
    0 -4 8
    0 4 -8
    0 -4 8
    0 -4 8
    0 4 9
    0 -4 9
    0 -4 -9
    0 -4 9
    0 -4 -9
    0 4 -9
    0 4 10
    0 4 -10
    0 -4 10
    0 -4 -10
    0 -4 10
    0 4 11
    0 4 -11
    0 -4 11
    0 -4 11
    0 -4 -11
    0 -4 -12
    0 -4 12
    0 -4 12
    0 4 12
    0 4 -12
    0 -4 13
    0 -4 -13
    0 4 13
    0 4 -13
    0 -4 13
    0 4 14
    0 -4 14
    0 -4 14
    0 -4 -14
    0 4 -14
    0 -4 -15
    0 -4 15
    0 -4 15
    0 4 -15
    0 -4 16
    0 -4 16
    0 4 16
    0 4 -16
    0 -4 -16
    0 4 -17
    0 -4 17
    0 4 17
    0 -4 -17
    0 -4 17
    0 4 18
    0 -4 18
    0 -4 18
    0 -4 -18
    0 -4 19
    0 -4 -19
    0 -4 19
    0 4 19
    0 -4 20
    0 -4 20
    0 4 20
    0 -4 -20
    0 -4 21
    0 -4 -21
    0 4 21
    0 -4 21
    0 4 22
    0 -4 22
    0 -4 -22
    0 -4 22
    0 -4 23
    0 -4 23
    0 -4 -23
    0 4 23
    0 -4 24
    0 -4 -24
    0 4 24
    0 -4 24
    0 4 25
    0 -4 25
    0 -4 25
    0 -4 -25
    0 -4 -26
    0 4 26
    0 -4 26
    0 -4 26
    0 -4 27
    0 4 27
    0 -4 27
    0 -4 -27
    0 -4 28
    0 4 28
    0 -4 28
    0 4 29
    0 -4 29
    0 -4 30
    0 -4 31
    0 -5 0
    0 5 0
    0 -5 -1
    0 -5 1
    0 5 1
    0 -5 -2
    0 5 2
    0 -5 2
    0 -5 -2
    0 -5 -3
    0 -5 -3
    0 5 3
    0 -5 3
    0 5 4
    0 -5 4
    0 -5 4
    0 -5 -4
    0 -5 -4
    0 -5 5
    0 -5 -5
    0 5 5
    0 -5 -5
    0 -5 5
    0 -5 6
    0 -5 -6
    0 5 6
    0 -5 -6
    0 -5 6
    0 -5 -7
    0 -5 7
    0 5 7
    0 -5 -7
    0 -5 7
    0 -5 -8
    0 5 8
    0 -5 -8
    0 -5 8
    0 -5 8
    0 -5 9
    0 -5 9
    0 5 9
    0 -5 -9
    0 -5 10
    0 -5 10
    0 -5 -10
    0 5 10
    0 -5 11
    0 -5 -11
    0 -5 11
    0 5 -11
    0 5 11
    0 5 12
    0 -5 12
    0 -5 -12
    0 -5 12
    0 5 -12
    0 -5 13
    0 -5 -13
    0 -5 13
    0 5 13
    0 -5 -14
    0 5 14
    0 -5 14
    0 -5 15
    0 5 15
    0 -5 -15
    0 -5 16
    0 -5 -16
    0 -5 -17
    0 -5 17
    0 5 17
    0 -5 18
    0 -5 -18
    0 5 18
    0 -5 -19
    0 -5 19
    0 5 19
    0 -5 20
    0 -5 -20
    0 5 20
    0 5 21
    0 -5 -21
    0 5 22
    0 -5 -22
    0 5 23
    0 -5 -23
    0 -5 -24
    0 -6 0
    0 -6 -1
    0 -6 1
    0 -6 2
    0 -6 -2
    0 -6 3
    0 6 3
    0 -6 3
    0 -6 -3
    0 -6 4
    0 6 4
    0 -6 4
    0 -6 5
    0 -6 5
    0 6 5
    0 -6 -5
    0 6 6
    0 -6 6
    0 -6 -6
    0 -6 6
    0 -6 7
    0 -6 -7
    0 6 7
    0 -6 7
    0 -6 -8
    0 -6 8
    0 6 8
    0 -6 8
    0 -6 9
    0 6 9
    0 -6 -9
    0 -6 9
    0 6 10
    0 -6 10
    0 -6 10
    0 6 11
    0 -6 11
    0 6 12
    0 -6 12
    0 -6 13
    0 -6 -14
    0 -6 -15
    0 -6 -16
    0 -6 -17
    0 -6 -18
    0 -6 -19
    1 0 -38
    1 0 -37
    1 0 -36
    -1 0 35
    1 0 -35
    -1 0 34
    1 0 -34
    -1 0 33
    1 0 -33
    1 0 -32
    -1 0 32
    1 0 -31
    -1 0 31
    1 0 -30
    -1 0 30
    -1 0 29
    1 0 -29
    1 0 -28
    -1 0 28
    -1 0 27
    1 0 -27
    1 0 -26
    -1 0 26
    1 0 -25
    -1 0 25
    -1 0 24
    1 0 -24
    -1 0 23
    1 0 -23
    -1 0 22
    1 0 -22
    -1 0 21
    1 0 -21
    -1 0 20
    1 0 -20
    -1 0 20
    -1 0 19
    1 0 -19
    -1 0 19
    -1 0 18
    1 0 -18
    -1 0 18
    1 0 -17
    -1 0 17
    -1 0 17
    -1 0 16
    -1 0 16
    1 0 -16
    -1 0 15
    1 0 -15
    -1 0 15
    -1 0 14
    -1 0 14
    1 0 -14
    -1 0 13
    -1 0 13
    -1 0 13
    1 0 -13
    -1 0 12
    -1 0 12
    1 0 -12
    1 0 -11
    -1 0 11
    1 0 -11
    1 0 -11
    -1 0 11
    -1 0 11
    -1 0 10
    1 0 -10
    -1 0 10
    1 0 -10
    1 0 -9
    1 0 -9
    -1 0 9
    -1 0 9
    -1 0 9
    1 0 -9
    -1 0 8
    -1 0 8
    1 0 -8
    1 0 -8
    -1 0 8
    1 0 -8
    -1 0 7
    -1 0 7
    1 0 -7
    -1 0 7
    1 0 -7
    1 0 -7
    1 0 -6
    -1 0 6
    1 0 -6
    -1 0 6
    1 0 -6
    -1 0 6
    -1 0 5
    1 0 -5
    -1 0 5
    1 0 -5
    1 0 -5
    -1 0 5
    1 0 -4
    -1 0 4
    -1 0 4
    -1 0 3
    -1 0 3
    1 0 -3
    1 0 -3
    1 0 -3
    -1 0 3
    1 0 -3
    1 0 3
    -1 0 -3
    -1 0 -3
    1 0 3
    -1 0 -3
    -1 0 -4
    1 0 4
    -1 0 -4
    1 0 4
    1 0 5
    -1 0 -5
    -1 0 -5
    1 0 5
    -1 0 -6
    1 0 6
    -1 0 -6
    -1 0 -6
    1 0 6
    1 0 7
    -1 0 -7
    1 0 7
    -1 0 -7
    -1 0 -7
    -1 0 -8
    -1 0 -8
    -1 0 -8
    1 0 8
    1 0 9
    1 0 9
    -1 0 -9
    -1 0 -9
    -1 0 -9
    -1 0 -10
    -1 0 -10
    1 0 10
    1 0 10
    -1 0 -10
    1 0 11
    -1 0 -11
    -1 0 -11
    1 0 11
    -1 0 -11
    1 0 12
    -1 0 -12
    1 0 12
    -1 0 -13
    1 0 13
    1 0 13
    1 0 14
    -1 0 -14
    1 0 15
    -1 0 -15
    -1 0 -16
    1 0 16
    1 0 17
    -1 0 -17
    1 0 18
    -1 0 -18
    1 0 19
    -1 0 -19
    -1 0 -20
    1 0 20
    1 0 21
    -1 0 -21
    -1 0 -22
    1 0 22
    -1 0 -23
    1 0 23
    1 0 24
    -1 0 -24
    -1 0 -25
    1 0 25
    -1 0 -26
    1 0 26
    1 0 27
    -1 0 -27
    1 0 28
    -1 0 -28
    1 0 29
    -1 0 -29
    1 0 30
    -1 0 -30
    -1 0 -31
    1 0 31
    -1 0 -32
    1 0 32
    -1 0 -33
    1 0 33
    1 0 34
    -1 0 -34
    1 0 35
    -1 0 -35
    -1 0 -36
    -1 0 -37
    -1 0 -38
    1 -1 -36
    1 -1 -35
    -1 -1 35
    -1 1 35
    1 -1 -34
    -1 1 34
    -1 -1 34
    -1 -1 33
    -1 1 33
    1 -1 -33
    -1 1 32
    1 -1 -32
    1 1 -32
    -1 -1 32
    1 1 -31
    -1 1 31
    -1 -1 31
    1 1 -31
    1 -1 -31
    -1 1 30
    -1 -1 30
    1 -1 -30
    1 1 -30
    1 1 -30
    1 -1 -29
    -1 -1 29
    1 1 -29
    -1 -1 29
    1 1 -29
    -1 1 29
    1 1 -28
    1 1 -28
    1 -1 -28
    -1 1 28
    -1 -1 28
    -1 -1 28
    -1 -1 27
    1 1 -27
    1 -1 -27
    -1 -1 27
    -1 1 27
    1 1 -27
    1 1 -26
    -1 -1 26
    1 1 -26
    1 -1 -26
    -1 -1 26
    -1 1 26
    1 1 -25
    -1 -1 25
    -1 1 25
    -1 -1 25
    1 -1 -25
    1 1 -25
    1 1 -24
    -1 1 24
    -1 -1 24
    1 1 -24
    -1 -1 24
    1 -1 -24
    1 1 -23
    -1 -1 23
    1 -1 -23
    -1 -1 23
    -1 1 23
    1 1 -23
    1 -1 -22
    -1 -1 22
    -1 1 22
    -1 -1 22
    1 1 -22
    1 1 -22
    -1 1 21
    1 -1 -21
    -1 -1 21
    -1 -1 21
    1 1 -21
    1 1 -21
    1 1 -20
    -1 -1 20
    1 -1 -20
    1 1 -20
    -1 -1 20
    -1 1 20
    1 -1 -19
    1 1 -19
    -1 1 19
    -1 -1 19
    -1 -1 19
    1 1 -19
    1 1 -18
    -1 -1 18
    -1 -1 18
    1 1 -18
    1 -1 -18
    -1 1 18
    -1 -1 17
    1 1 -17
    -1 -1 17
    1 1 -17
    1 -1 -17
    -1 1 17
    -1 -1 16
    1 1 -16
    -1 -1 16
    1 -1 -16
    1 1 -16
    -1 1 16
    -1 -1 16
    -1 -1 15
    -1 -1 15
    1 1 -15
    -1 1 15
    -1 -1 15
    1 1 -15
    1 -1 -15
    -1 -1 14
    -1 -1 14
    -1 1 14
    1 -1 -14
    -1 -1 14
    1 1 -14
    1 1 -14
    1 -1 -13
    -1 -1 13
    1 1 -13
    1 1 -13
    -1 1 13
    -1 -1 13
    -1 -1 13
    -1 -1 12
    -1 -1 12
    1 1 -12
    1 -1 -12
    -1 -1 12
    1 1 -12
    -1 1 12
    1 1 -11
    1 1 -11
    -1 -1 11
    -1 1 11
    1 1 -11
    1 -1 -11
    1 1 -11
    -1 -1 11
    -1 -1 11
    -1 1 10
    -1 -1 10
    1 -1 -10
    1 -1 -10
    1 1 -10
    -1 1 10
    1 1 -10
    1 1 -10
    -1 -1 10
    -1 -1 10
    1 -1 -10
    -1 1 10
    1 1 -10
    1 -1 -9
    -1 -1 9
    1 1 -9
    1 1 -9
    -1 1 9
    -1 1 9
    1 1 -9
    -1 -1 9
    1 1 -9
    1 -1 -9
    1 -1 -9
    -1 1 9
    -1 -1 9
    1 1 -9
    1 -1 -8
    -1 -1 8
    1 1 -8
    1 1 -8
    1 -1 -8
    -1 1 8
    -1 -1 8
    1 1 -8
    1 1 -8
    -1 -1 8
    -1 1 8
    1 -1 -8
    1 1 -8
    1 1 -7
    1 1 -7
    -1 -1 7
    1 1 -7
    1 1 -7
    -1 -1 7
    1 -1 -7
    -1 1 7
    -1 1 7
    1 -1 -7
    -1 -1 7
    1 -1 -6
    -1 -1 6
    1 1 -6
    -1 1 6
    1 1 -6
    -1 -1 6
    1 1 -6
    1 1 -6
    -1 1 6
    -1 -1 6
    1 -1 -6
    1 1 -5
    1 -1 -5
    -1 1 5
    1 1 -5
    1 -1 -5
    -1 -1 5
    -1 1 5
    1 -1 -5
    -1 -1 5
    1 1 -5
    -1 1 5
    -1 -1 5
    -1 -1 4
    -1 1 4
    -1 -1 4
    -1 -1 4
    -1 1 4
    -1 1 4
    1 -1 -4
    1 -1 -4
    1 -1 -4
    -1 -1 3
    -1 1 3
    1 1 -3
    1 1 -3
    -1 -1 3
    -1 1 3
    1 -1 -3
    -1 -1 3
    1 -1 -3
    1 -1 -3
    -1 1 3
    -1 -1 3
    1 1 -3
    1 -1 -3
    -1 1 2
    -1 1 2
    1 -1 -2
    1 -1 -2
    1 1 -2
    1 -1 -2
    1 -1 -2
    -1 1 2
    -1 -1 1
    1 -1 -1
    1 1 -1
    -1 1 1
    -1 1 1
    1 1 -1
    -1 1 1
    1 -1 -1
    -1 1 1
    -1 -1 1
    1 -1 -1
    1 -1 -1
    1 1 -1
    -1 -1 1
    1 1 0
    1 1 0
    1 -1 0
    -1 -1 0
    -1 -1 0
    1 1 0
    1 -1 0
    -1 1 0
    -1 -1 0
    -1 -1 0
    -1 1 0
    -1 1 0
    1 -1 0
    1 -1 0
    1 1 1
    1 1 1
    1 -1 1
    -1 1 -1
    1 -1 1
    1 1 1
    1 -1 1
    1 -1 1
    1 1 1
    -1 -1 -1
    -1 -1 -1
    -1 -1 -1
    -1 -1 -1
    1 -1 1
    1 1 2
    1 1 2
    1 -1 2
    1 1 2
    -1 1 -2
    -1 -1 -2
    -1 -1 -2
    -1 -1 -2
    1 1 2
    1 1 2
    -1 -1 -2
    1 -1 2
    -1 -1 -2
    1 1 3
    1 -1 3
    1 -1 3
    1 1 3
    -1 -1 -3
    1 1 3
    -1 -1 -3
    -1 -1 -3
    -1 1 -3
    -1 -1 -3
    1 1 3
    -1 1 -3
    1 1 3
    1 -1 3
    -1 -1 -4
    1 1 4
    -1 -1 -4
    1 -1 4
    1 1 4
    1 -1 4
    1 1 4
    -1 1 -4
    -1 -1 -4
    1 1 4
    1 -1 4
    1 -1 4
    1 -1 4
    -1 -1 -4
    -1 1 -4
    -1 1 -4
    1 1 5
    1 1 5
    1 -1 5
    1 -1 5
    -1 -1 -5
    -1 1 -5
    -1 1 -5
    -1 1 -5
    -1 -1 -5
    -1 1 -5
    1 -1 5
    1 -1 5
    1 -1 5
    1 1 5
    -1 -1 -5
    1 1 6
    1 1 6
    -1 -1 -6
    1 -1 6
    1 -1 6
    -1 -1 -6
    -1 1 -6
    1 -1 6
    -1 1 -6
    1 -1 6
    -1 1 -6
    -1 1 -6
    -1 1 -6
    1 1 6
    1 -1 6
    1 -1 7
    1 1 7
    1 -1 7
    -1 1 -7
    1 1 7
    -1 1 -7
    -1 1 -7
    1 -1 7
    1 -1 7
    1 1 7
    -1 1 -7
    -1 1 -7
    -1 -1 -7
    -1 -1 -7
    -1 -1 -8
    1 -1 8
    -1 1 -8
    -1 1 -8
    1 -1 8
    -1 1 -8
    -1 1 -8
    1 1 8
    1 -1 8
    -1 -1 -8
    -1 1 -8
    1 1 8
    1 1 9
    1 -1 9
    -1 1 -9
    1 -1 9
    1 1 9
    -1 1 -9
    -1 1 -9
    1 -1 9
    -1 1 -9
    -1 -1 -9
    -1 -1 -9
    -1 1 -9
    -1 -1 -10
    -1 1 -10
    -1 1 -10
    1 -1 10
    -1 -1 -10
    -1 1 -10
    1 -1 10
    1 1 10
    1 -1 10
    -1 1 -10
    -1 1 -10
    -1 1 -11
    -1 1 -11
    1 -1 11
    -1 -1 -11
    1 1 11
    -1 -1 -11
    -1 1 -11
    -1 1 -11
    1 -1 11
    1 -1 11
    -1 1 -12
    1 -1 12
    -1 1 -12
    -1 -1 -12
    1 1 12
    -1 1 -12
    -1 1 -12
    1 -1 12
    1 -1 12
    1 -1 13
    -1 1 -13
    1 1 13
    -1 1 -13
    -1 1 -13
    -1 1 -13
    1 -1 13
    1 -1 13
    -1 -1 -13
    -1 -1 -14
    1 -1 14
    1 1 14
    1 -1 14
    -1 1 -14
    1 -1 14
    -1 1 -14
    -1 1 -14
    -1 1 -15
    1 -1 15
    1 1 15
    1 -1 15
    -1 -1 -15
    1 -1 15
    -1 1 -15
    -1 1 -15
    -1 1 -16
    1 -1 16
    -1 1 -16
    1 -1 16
    -1 -1 -16
    -1 1 -16
    1 -1 16
    1 1 16
    1 1 17
    1 -1 17
    -1 1 -17
    1 -1 17
    -1 1 -17
    -1 -1 -17
    -1 1 -17
    -1 1 -18
    1 1 18
    1 -1 18
    1 -1 18
    -1 -1 -18
    -1 1 -18
    -1 1 -18
    1 -1 19
    -1 1 -19
    -1 1 -19
    -1 -1 -19
    1 -1 19
    1 1 19
    -1 1 -19
    -1 1 -20
    -1 1 -20
    1 1 20
    -1 -1 -20
    -1 1 -20
    1 -1 20
    1 -1 20
    -1 1 -21
    -1 -1 -21
    -1 1 -21
    1 -1 21
    -1 1 -21
    1 -1 21
    1 1 21
    -1 1 -22
    -1 1 -22
    1 -1 22
    -1 -1 -22
    -1 1 -22
    1 1 22
    1 -1 22
    -1 1 -23
    1 -1 23
    -1 -1 -23
    -1 1 -23
    -1 1 -23
    1 1 23
    1 1 24
    -1 1 -24
    -1 1 -24
    -1 1 -24
    1 -1 24
    -1 -1 -24
    -1 1 -25
    -1 -1 -25
    1 -1 25
    -1 1 -25
    1 1 25
    -1 1 -25
    -1 1 -26
    -1 -1 -26
    1 1 26
    -1 1 -26
    1 -1 26
    -1 1 -26
    -1 -1 -27
    1 -1 27
    -1 1 -27
    -1 1 -27
    1 1 27
    -1 1 -27
    1 1 28
    -1 -1 -28
    1 -1 28
    -1 1 -28
    -1 1 -28
    -1 1 -28
    -1 1 -29
    1 1 29
    -1 -1 -29
    -1 1 -29
    1 -1 29
    -1 -1 -30
    1 -1 30
    1 1 30
    -1 1 -30
    -1 -1 -31
    1 -1 31
    1 1 31
    -1 1 -31
    -1 -1 -32
    -1 1 -32
    1 1 32
    1 -1 32
    1 1 33
    1 -1 33
    -1 -1 -33
    1 1 34
    1 -1 34
    -1 -1 -34
    -1 -1 -35
    -1 -1 -36
    -1 2 36
    -1 2 35
    -1 -2 34
    -1 -2 34
    -1 2 34
    1 -2 -34
    1 -2 -33
    -1 -2 33
    -1 -2 33
    -1 2 33
    -1 -2 32
    1 -2 -32
    -1 2 32
    -1 -2 32
    1 -2 -31
    -1 2 31
    -1 -2 31
    -1 -2 31
    1 -2 -30
    -1 -2 30
    -1 2 30
    -1 2 30
    -1 -2 30
    -1 2 29
    -1 2 29
    -1 -2 29
    -1 -2 29
    1 -2 -29
    1 -2 -28
    -1 -2 28
    1 2 -28
    -1 2 28
    -1 2 28
    -1 -2 28
    -1 2 27
    -1 2 27
    1 -2 -27
    1 2 -27
    -1 -2 27
    -1 -2 27
    -1 -2 26
    1 -2 -26
    -1 2 26
    -1 -2 26
    -1 2 26
    1 2 -26
    1 2 -25
    1 -2 -25
    -1 -2 25
    -1 2 25
    -1 -2 25
    -1 2 25
    1 2 -25
    1 2 -24
    -1 2 24
    -1 2 24
    1 -2 -24
    1 2 -24
    -1 -2 24
    -1 -2 24
    1 2 -23
    -1 2 23
    -1 -2 23
    1 -2 -23
    -1 2 23
    1 2 -23
    -1 -2 23
    1 2 -22
    -1 2 22
    -1 2 22
    -1 -2 22
    1 2 -22
    -1 -2 22
    1 -2 -22
    1 2 -22
    -1 -2 21
    1 2 -21
    -1 2 21
    1 -2 -21
    1 2 -21
    -1 2 21
    -1 -2 21
    1 2 -21
    1 2 -20
    -1 2 20
    -1 -2 20
    1 2 -20
    -1 -2 20
    1 2 -20
    1 -2 -20
    1 2 -19
    -1 2 19
    -1 -2 19
    1 2 -19
    1 -2 -19
    1 2 -19
    -1 -2 19
    1 2 -18
    -1 -2 18
    1 2 -18
    1 -2 -18
    -1 2 18
    -1 -2 18
    1 2 -18
    1 -2 -17
    1 2 -17
    -1 -2 17
    1 2 -17
    -1 -2 17
    1 2 -17
    -1 2 17
    -1 -2 16
    -1 -2 16
    1 -2 -16
    1 2 -16
    -1 2 16
    1 2 -16
    1 2 -16
    -1 2 15
    1 -2 -15
    -1 -2 15
    1 2 -15
    1 2 -15
    -1 -2 15
    1 2 -15
    1 -2 -14
    1 2 -14
    -1 -2 14
    1 2 -14
    1 2 -14
    -1 2 14
    -1 -2 14
    1 -2 -13
    1 2 -13
    1 2 -13
    -1 -2 13
    1 2 -13
    -1 -2 13
    -1 2 13
    1 2 -12
    1 2 -12
    -1 -2 12
    -1 -2 12
    -1 2 12
    1 2 -12
    1 -2 -12
    1 2 -11
    1 2 -11
    -1 -2 11
    1 2 -11
    1 2 -11
    -1 -2 11
    1 -2 -11
    -1 -2 11
    -1 2 11
    1 2 -10
    -1 -2 10
    1 2 -10
    -1 -2 10
    1 2 -10
    -1 2 10
    1 2 -10
    1 -2 -10
    -1 -2 10
    -1 -2 9
    1 2 -9
    -1 -2 9
    -1 -2 9
    1 -2 -9
    -1 2 9
    -1 -2 9
    1 2 -9
    -1 -2 9
    1 2 -9
    -1 2 8
    -1 -2 8
    -1 -2 8
    1 -2 -8
    -1 -2 8
    1 2 -8
    -1 -2 8
    1 -2 -8
    1 2 -8
    -1 -2 8
    -1 -2 7
    1 -2 -7
    -1 2 7
    1 2 -7
    -1 -2 7
    -1 2 7
    -1 -2 7
    1 -2 -7
    -1 -2 7
    -1 -2 7
    1 2 -7
    1 -2 -6
    -1 -2 6
    -1 -2 6
    -1 2 6
    -1 -2 6
    -1 -2 6
    1 -2 -6
    1 2 -6
    -1 -2 6
    -1 2 6
    1 -2 -5
    -1 2 5
    -1 -2 5
    -1 -2 5
    1 -2 -5
    -1 -2 5
    1 2 -5
    -1 2 5
    -1 -2 5
    1 2 -5
    -1 -2 5
    1 -2 -4
    -1 2 4
    1 -2 -4
    -1 -2 4
    -1 2 4
    1 -2 -4
    1 2 -4
    1 2 -4
    -1 -2 4
    1 2 -4
    1 -2 -4
    -1 -2 4
    -1 -2 4
    -1 2 4
    -1 -2 4
    -1 -2 3
    1 2 -3
    -1 2 3
    -1 -2 3
    1 -2 -3
    -1 -2 3
    -1 2 3
    1 -2 -3
    -1 -2 3
    1 -2 -3
    1 2 -3
    1 -2 -3
    -1 -2 3
    1 2 -3
    -1 2 3
    -1 -2 2
    1 -2 -2
    1 2 -2
    -1 -2 2
    -1 2 2
    -1 2 2
    -1 -2 2
    -1 -2 2
    1 -2 -2
    1 -2 -2
    -1 2 2
    -1 -2 2
    1 2 -2
    1 -2 -2
    1 2 -2
    1 -2 -2
    -1 2 1
    1 -2 -1
    -1 -2 1
    1 -2 -1
    -1 -2 1
    1 2 -1
    1 -2 -1
    -1 -2 1
    1 -2 -1
    1 2 -1
    -1 -2 1
    -1 2 1
    -1 2 1
    1 -2 -1
    1 2 -1
    1 2 0
    1 -2 0
    -1 -2 0
    1 2 0
    1 -2 0
    -1 -2 0
    1 2 0
    -1 -2 0
    -1 -2 0
    -1 2 0
    1 -2 0
    -1 2 0
    1 -2 0
    1 -2 0
    1 -2 1
    1 2 1
    1 -2 1
    -1 -2 -1
    1 2 1
    1 -2 1
    -1 -2 -1
    1 -2 1
    -1 -2 -1
    -1 -2 -1
    1 2 1
    1 -2 1
    -1 2 -1
    -1 2 -1
    -1 -2 -2
    1 2 2
    -1 2 -2
    1 -2 2
    -1 -2 -2
    1 -2 2
    1 2 2
    1 -2 2
    -1 -2 -2
    -1 -2 -2
    -1 -2 -2
    1 -2 2
    1 -2 2
    1 2 2
    1 2 2
    1 -2 3
    1 -2 3
    -1 -2 -3
    -1 -2 -3
    1 -2 3
    1 2 3
    1 -2 3
    -1 -2 -3
    1 2 3
    -1 -2 -3
    -1 2 -3
    -1 -2 -3
    -1 2 -3
    1 2 3
    1 2 4
    1 -2 4
    1 -2 4
    1 -2 4
    -1 -2 -4
    -1 -2 -4
    1 -2 4
    -1 2 -4
    -1 -2 -4
    -1 2 -4
    1 2 4
    -1 2 -5
    -1 -2 -5
    -1 2 -5
    -1 -2 -5
    1 2 5
    1 -2 5
    1 -2 5
    -1 -2 -5
    1 2 5
    1 -2 5
    1 -2 5
    -1 -2 -6
    -1 2 -6
    -1 2 -6
    1 -2 6
    1 -2 6
    1 -2 6
    -1 -2 -6
    1 2 6
    -1 -2 -6
    1 -2 6
    1 2 6
    1 -2 7
    -1 2 -7
    -1 -2 -7
    1 2 7
    -1 -2 -7
    1 -2 7
    1 -2 7
    1 -2 7
    -1 -2 -7
    -1 2 -7
    -1 2 -8
    1 -2 8
    1 -2 8
    -1 -2 -8
    -1 2 -8
    -1 -2 -8
    1 -2 8
    1 -2 8
    1 2 8
    1 2 9
    1 2 9
    -1 2 -9
    -1 2 -9
    1 -2 9
    -1 -2 -9
    -1 -2 -9
    1 -2 9
    -1 2 -9
    1 -2 9
    1 -2 9
    -1 2 -10
    -1 2 -10
    -1 -2 -10
    1 -2 10
    1 -2 10
    1 -2 10
    1 -2 10
    1 -2 10
    1 2 10
    -1 -2 -10
    -1 2 -10
    1 2 10
    1 -2 11
    -1 2 -11
    1 -2 11
    -1 -2 -11
    1 -2 11
    -1 2 -11
    1 2 11
    1 2 11
    1 -2 11
    1 -2 11
    -1 2 -11
    -1 2 -12
    -1 -2 -12
    1 2 12
    1 2 12
    1 -2 12
    1 -2 12
    -1 2 -12
    -1 2 -12
    -1 2 -12
    1 -2 12
    -1 2 -13
    -1 2 -13
    -1 -2 -13
    1 2 13
    1 -2 13
    1 2 13
    1 -2 13
    -1 2 -13
    1 -2 13
    1 -2 14
    -1 2 -14
    1 2 14
    1 2 14
    1 -2 14
    1 -2 14
    -1 -2 -14
    -1 2 -14
    -1 2 -14
    1 -2 15
    -1 2 -15
    1 2 15
    1 -2 15
    -1 -2 -15
    1 -2 15
    1 2 15
    -1 2 -15
    -1 2 -15
    -1 2 -16
    1 2 16
    -1 2 -16
    -1 2 -16
    1 2 16
    1 -2 16
    -1 -2 -16
    1 -2 16
    1 -2 16
    -1 2 -17
    1 2 17
    -1 2 -17
    1 -2 17
    1 2 17
    1 -2 17
    -1 2 -17
    1 -2 17
    -1 -2 -17
    -1 2 -18
    1 -2 18
    -1 2 -18
    -1 -2 -18
    -1 2 -18
    1 2 18
    1 -2 18
    1 -2 18
    1 -2 19
    1 -2 19
    -1 -2 -19
    1 -2 19
    -1 2 -19
    1 2 19
    -1 2 -19
    -1 2 -19
    1 2 20
    1 -2 20
    -1 -2 -20
    1 -2 20
    -1 2 -20
    -1 2 -20
    -1 2 -20
    1 -2 20
    -1 2 -21
    1 -2 21
    -1 2 -21
    -1 -2 -21
    1 2 21
    -1 2 -21
    1 -2 21
    -1 2 -22
    1 -2 22
    -1 2 -22
    1 2 22
    -1 2 -22
    -1 -2 -22
    1 -2 22
    1 -2 23
    -1 2 -23
    -1 -2 -23
    1 -2 23
    -1 2 -23
    1 2 23
    -1 2 -23
    -1 2 -24
    1 -2 24
    -1 2 -24
    1 2 24
    -1 -2 -24
    -1 2 -24
    1 -2 24
    -1 -2 -25
    1 2 25
    1 -2 25
    1 -2 25
    1 2 26
    1 -2 26
    -1 -2 -26
    1 -2 26
    1 2 27
    -1 -2 -27
    1 -2 27
    1 -2 27
    1 -2 28
    1 2 28
    -1 -2 -28
    1 -2 28
    1 2 29
    1 -2 29
    -1 -2 -29
    1 -2 30
    -1 -2 -30
    1 2 30
    -1 -2 -31
    1 -2 31
    1 2 31
    -1 -2 -32
    1 -2 32
    1 2 32
    1 2 32
    1 -2 33
    -1 -2 -33
    1 2 33
    1 2 33
    1 2 34
    1 2 34
    1 2 35
    -1 -3 34
    -1 3 34
    -1 3 33
    -1 -3 33
    -1 -3 33
    -1 3 32
    -1 -3 32
    -1 -3 31
    -1 -3 31
    1 -3 -31
    -1 3 31
    -1 -3 30
    -1 3 30
    1 -3 -30
    -1 -3 30
    -1 3 29
    -1 -3 29
    1 -3 -29
    -1 -3 29
    -1 3 28
    1 -3 -28
    -1 -3 28
    -1 -3 28
    -1 3 27
    1 -3 -27
    -1 -3 27
    -1 -3 27
    -1 -3 26
    -1 -3 26
    1 -3 -26
    -1 3 26
    -1 3 25
    -1 -3 25
    -1 -3 25
    1 -3 -25
    1 3 -24
    -1 -3 24
    -1 -3 24
    -1 3 24
    1 -3 -24
    1 -3 -23
    -1 3 23
    -1 -3 23
    -1 -3 23
    1 3 -23
    -1 -3 22
    -1 3 22
    1 3 -22
    1 -3 -22
    -1 -3 22
    -1 3 21
    -1 -3 21
    -1 -3 21
    1 3 -21
    1 -3 -21
    -1 -3 20
    1 3 -20
    1 -3 -20
    -1 -3 20
    -1 3 20
    -1 3 19
    -1 -3 19
    1 -3 -19
    -1 -3 19
    1 3 -19
    1 3 -18
    -1 -3 18
    1 -3 -18
    -1 3 18
    -1 -3 18
    1 -3 -17
    -1 -3 17
    1 3 -17
    -1 -3 17
    -1 3 17
    1 3 -16
    -1 3 16
    -1 -3 16
    1 -3 -16
    -1 -3 16
    -1 3 15
    -1 -3 15
    1 -3 -15
    1 3 -15
    -1 -3 15
    -1 3 14
    1 -3 -14
    1 3 -14
    -1 -3 14
    -1 -3 14
    1 3 -13
    1 -3 -13
    -1 3 13
    -1 -3 13
    -1 -3 13
    -1 -3 12
    1 3 -12
    -1 3 12
    -1 -3 12
    -1 -3 12
    1 -3 -12
    -1 -3 11
    -1 -3 11
    -1 -3 11
    -1 3 11
    1 3 -11
    1 -3 -11
    -1 3 10
    -1 -3 10
    -1 -3 10
    -1 -3 10
    1 3 -10
    1 -3 -10
    -1 -3 9
    -1 -3 9
    -1 3 9
    -1 -3 9
    1 3 -9
    1 -3 -9
    -1 -3 8
    1 -3 -8
    1 -3 -8
    1 3 -8
    -1 -3 8
    -1 3 8
    -1 -3 8
    1 3 -7
    1 -3 -7
    -1 -3 7
    -1 -3 7
    -1 3 7
    1 -3 -7
    -1 -3 7
    -1 -3 6
    1 3 -6
    -1 -3 6
    1 -3 -6
    1 -3 -6
    -1 3 6
    -1 -3 6
    1 3 -5
    -1 -3 5
    -1 -3 5
    -1 3 5
    1 -3 -5
    1 3 -5
    -1 -3 5
    1 -3 -5
    1 -3 -4
    1 3 -4
    1 -3 -4
    -1 -3 4
    1 3 -4
    -1 -3 4
    -1 3 4
    1 3 -4
    -1 -3 4
    -1 -3 4
    1 -3 -3
    1 3 -3
    -1 3 3
    -1 -3 3
    1 -3 -3
    -1 -3 3
    -1 -3 3
    -1 3 3
    -1 -3 3
    1 3 -3
    1 3 -3
    -1 -3 2
    -1 3 2
    1 3 -2
    -1 -3 2
    -1 -3 2
    1 -3 -2
    1 3 -2
    1 3 -2
    -1 -3 2
    1 -3 -2
    -1 3 2
    -1 -3 1
    -1 -3 1
    -1 3 1
    1 -3 -1
    -1 3 1
    1 3 -1
    1 3 -1
    1 -3 -1
    1 3 -1
    -1 -3 1
    -1 3 0
    -1 -3 0
    1 -3 0
    -1 3 0
    1 3 0
    -1 -3 0
    1 3 0
    1 3 0
    1 -3 0
    -1 3 -1
    1 -3 1
    1 3 1
    1 -3 1
    -1 -3 -1
    -1 -3 -1
    1 3 1
    1 3 1
    -1 3 -1
    -1 -3 -2
    1 3 2
    1 -3 2
    1 -3 2
    -1 -3 -2
    1 3 2
    1 -3 3
    -1 -3 -3
    1 -3 3
    -1 -3 -3
    1 3 3
    -1 -3 -3
    1 3 3
    -1 -3 -4
    1 -3 4
    1 -3 4
    -1 -3 -4
    -1 -3 -4
    1 3 4
    1 -3 5
    1 -3 5
    -1 3 -5
    -1 -3 -5
    1 -3 5
    1 -3 5
    -1 3 -5
    1 3 5
    -1 -3 -5
    -1 -3 -5
    1 -3 6
    1 3 6
    -1 -3 -6
    1 -3 6
    -1 -3 -6
    -1 -3 -6
    -1 3 -6
    -1 3 -6
    1 -3 6
    1 -3 6
    -1 3 -7
    1 -3 7
    1 -3 7
    -1 3 -7
    1 -3 7
    -1 -3 -7
    1 -3 7
    -1 -3 -7
    -1 -3 -7
    1 3 7
    1 -3 8
    1 -3 8
    -1 3 -8
    1 3 8
    -1 -3 -8
    1 -3 8
    -1 -3 -8
    -1 3 -8
    -1 -3 -8
    1 -3 8
    1 3 9
    1 -3 9
    1 -3 9
    -1 -3 -9
    1 -3 9
    1 -3 9
    -1 3 -9
    -1 3 -9
    -1 -3 -9
    -1 -3 -10
    1 -3 10
    1 -3 10
    1 -3 10
    1 3 10
    -1 3 -10
    -1 3 -10
    1 -3 10
    1 -3 11
    -1 3 -11
    1 -3 11
    1 -3 11
    -1 -3 -11
    -1 3 -11
    1 3 11
    1 -3 11
    -1 3 -12
    1 3 12
    -1 -3 -12
    -1 3 -12
    1 -3 12
    1 -3 12
    1 -3 12
    1 -3 12
    -1 3 -13
    -1 3 -13
    1 3 13
    1 -3 13
    1 -3 13
    1 -3 13
    1 -3 13
    -1 -3 -13
    1 -3 14
    1 3 14
    1 -3 14
    1 -3 14
    -1 3 -14
    1 -3 14
    -1 3 -14
    -1 -3 -14
    1 3 15
    -1 3 -15
    1 -3 15
    -1 3 -15
    1 -3 15
    -1 -3 -15
    -1 3 -16
    1 -3 16
    -1 -3 -16
    1 -3 16
    -1 3 -16
    1 3 16
    -1 -3 -17
    -1 3 -17
    1 3 17
    1 -3 17
    1 -3 17
    -1 3 -17
    -1 -3 -18
    -1 3 -18
    1 -3 18
    1 3 18
    1 -3 18
    -1 3 -18
    1 3 19
    1 -3 19
    1 -3 19
    -1 3 -19
    -1 -3 -19
    -1 3 -19
    1 3 20
    -1 -3 -20
    1 -3 20
    1 -3 20
    1 -3 21
    1 3 21
    -1 -3 -21
    1 -3 21
    1 3 22
    -1 -3 -22
    1 -3 22
    1 -3 22
    -1 -3 -23
    1 -3 23
    1 3 23
    1 -3 23
    1 3 24
    1 -3 24
    -1 -3 -24
    1 -3 24
    1 3 25
    -1 -3 -25
    1 -3 25
    1 -3 25
    1 3 26
    -1 -3 -26
    1 -3 26
    1 -3 26
    1 3 27
    1 -3 27
    1 -3 27
    -1 -3 -27
    1 -3 28
    1 3 28
    1 -3 28
    -1 -3 -28
    -1 -3 -29
    1 -3 29
    1 3 29
    1 -3 29
    -1 -3 -30
    1 3 30
    1 -3 30
    1 -3 31
    1 -3 31
    -1 -3 -31
    1 3 31
    1 -3 32
    1 3 32
    1 -3 32
    -1 -4 31
    -1 -4 31
    -1 -4 30
    -1 -4 30
    -1 -4 29
    -1 4 29
    -1 -4 29
    -1 4 28
    -1 -4 28
    1 -4 -28
    -1 -4 28
    1 -4 -27
    -1 -4 27
    -1 4 27
    -1 -4 27
    -1 -4 26
    -1 4 26
    -1 -4 26
    1 -4 -26
    1 -4 -25
    -1 -4 25
    -1 4 25
    -1 -4 25
    1 -4 -24
    -1 4 24
    -1 -4 24
    -1 -4 24
    -1 4 23
    -1 -4 23
    1 -4 -23
    -1 -4 23
    -1 -4 22
    -1 4 22
    1 -4 -22
    -1 -4 22
    -1 -4 21
    1 -4 -21
    -1 4 21
    -1 -4 21
    -1 4 20
    -1 -4 20
    1 -4 -20
    -1 -4 20
    1 -4 -19
    -1 -4 19
    -1 4 19
    -1 -4 19
    1 4 -19
    1 -4 -18
    1 4 -18
    -1 4 18
    -1 -4 18
    -1 -4 18
    1 -4 -17
    1 4 -17
    -1 4 17
    -1 -4 17
    -1 -4 17
    1 4 -16
    -1 -4 16
    -1 4 16
    1 -4 -16
    -1 -4 16
    1 -4 -15
    -1 4 15
    1 4 -15
    -1 -4 15
    -1 -4 15
    -1 -4 14
    1 -4 -14
    -1 -4 14
    1 4 -14
    -1 4 14
    -1 -4 13
    1 4 -13
    1 -4 -13
    -1 4 13
    -1 -4 13
    -1 4 12
    -1 -4 12
    1 -4 -12
    -1 -4 12
    1 4 -12
    -1 -4 11
    1 4 -11
    -1 -4 11
    -1 4 11
    1 -4 -11
    -1 4 10
    1 -4 -10
    -1 -4 10
    1 4 -10
    -1 -4 10
    1 -4 -9
    -1 -4 9
    1 4 -9
    -1 4 9
    1 -4 -9
    -1 -4 9
    -1 4 8
    1 -4 -8
    -1 -4 8
    1 -4 -8
    -1 -4 8
    1 4 -8
    -1 -4 8
    1 4 -7
    -1 4 7
    1 -4 -7
    1 -4 -7
    -1 -4 7
    -1 -4 7
    -1 -4 7
    -1 -4 6
    -1 -4 6
    -1 -4 6
    1 -4 -6
    1 4 -6
    1 -4 -6
    -1 4 6
    1 -4 -5
    -1 -4 5
    -1 -4 5
    -1 -4 5
    1 -4 -5
    -1 4 5
    1 4 -5
    1 4 -4
    -1 -4 4
    -1 -4 4
    1 -4 -4
    1 -4 -4
    -1 -4 4
    -1 4 4
    -1 -4 3
    -1 -4 3
    1 4 -3
    -1 4 3
    -1 -4 3
    1 -4 -3
    1 4 -3
    1 -4 -3
    -1 -4 2
    1 -4 -2
    -1 4 2
    -1 -4 2
    1 4 -2
    1 -4 -2
    -1 -4 2
    1 4 -2
    1 4 -2
    1 -4 -1
    -1 -4 1
    -1 4 1
    -1 4 1
    1 4 -1
    -1 -4 1
    1 -4 -1
    1 4 -1
    -1 -4 1
    -1 4 0
    -1 -4 0
    1 -4 0
    -1 -4 0
    1 4 0
    1 4 0
    1 -4 0
    1 -4 1
    1 -4 1
    -1 -4 -1
    1 4 1
    -1 -4 -1
    -1 -4 -2
    1 4 2
    1 -4 2
    -1 -4 -2
    1 -4 2
    -1 -4 -2
    -1 -4 -3
    1 -4 3
    1 -4 3
    1 4 3
    -1 -4 -3
    -1 -4 -3
    1 -4 4
    -1 -4 -4
    1 -4 4
    -1 -4 -4
    -1 -4 -4
    1 4 4
    1 -4 4
    1 -4 5
    1 -4 5
    1 4 5
    1 -4 5
    -1 -4 -5
    -1 -4 -5
    -1 -4 -5
    1 -4 5
    1 4 6
    -1 -4 -6
    1 -4 6
    1 -4 6
    -1 -4 -6
    1 -4 6
    -1 -4 -6
    1 4 7
    -1 -4 -7
    1 -4 7
    -1 -4 -7
    1 -4 7
    1 -4 7
    -1 -4 -8
    -1 -4 -8
    1 -4 8
    1 4 8
    1 -4 8
    1 -4 8
    1 -4 9
    -1 -4 -9
    1 4 9
    -1 4 -9
    1 -4 9
    -1 -4 -9
    1 -4 10
    1 -4 10
    1 4 10
    -1 -4 -10
    -1 4 -10
    -1 4 -11
    1 -4 11
    -1 -4 -11
    1 4 11
    1 -4 11
    -1 -4 -12
    1 -4 12
    1 4 12
    -1 4 -12
    1 -4 12
    1 -4 13
    1 -4 13
    -1 4 -13
    -1 -4 -13
    1 4 13
    -1 4 -13
    1 4 14
    -1 -4 -14
    1 -4 14
    -1 4 -14
    1 -4 14
    -1 4 -14
    1 -4 15
    1 -4 15
    -1 4 -15
    -1 -4 -15
    1 4 15
    1 -4 16
    -1 -4 -16
    1 4 16
    1 -4 16
    -1 -4 -17
    1 -4 17
    1 -4 17
    1 4 17
    1 -4 18
    -1 -4 -18
    1 -4 18
    1 4 18
    1 -4 19
    1 -4 19
    1 4 19
    -1 -4 -19
    1 4 20
    1 -4 20
    1 -4 20
    -1 -4 -20
    1 -4 21
    -1 -4 -21
    1 -4 21
    1 4 21
    -1 -4 -22
    1 4 22
    1 -4 22
    1 -4 22
    1 -4 23
    1 4 23
    1 -4 23
    -1 -4 -23
    -1 -4 -24
    1 4 24
    1 -4 24
    1 -4 24
    1 4 25
    -1 -4 -25
    1 -4 25
    1 -4 25
    1 -4 26
    -1 -4 -26
    1 4 26
    -1 -4 -27
    1 -4 27
    1 4 27
    1 -4 28
    1 4 28
    1 -4 29
    1 -4 30
    1 -5 -24
    -1 -5 23
    1 -5 -23
    -1 5 22
    1 -5 -22
    -1 -5 22
    1 -5 -21
    -1 5 21
    -1 -5 21
    1 -5 -20
    -1 -5 20
    -1 5 20
    1 -5 -19
    -1 -5 19
    -1 5 19
    -1 -5 18
    1 -5 -18
    -1 5 18
    1 -5 -17
    -1 -5 17
    -1 5 17
    -1 -5 16
    1 -5 -16
    -1 5 16
    -1 5 15
    1 -5 -15
    -1 -5 15
    1 -5 -14
    -1 5 14
    -1 -5 14
    1 5 -14
    -1 5 13
    1 5 -13
    -1 -5 13
    1 -5 -13
    -1 -5 13
    1 -5 -12
    -1 -5 12
    -1 5 12
    -1 -5 12
    1 5 -12
    1 -5 -11
    -1 -5 11
    -1 5 11
    -1 -5 11
    1 5 -11
    -1 -5 10
    1 -5 -10
    -1 -5 10
    -1 5 10
    1 5 -10
    1 5 -9
    1 -5 -9
    -1 -5 9
    1 -5 -9
    -1 5 9
    -1 -5 9
    -1 -5 8
    1 5 -8
    -1 5 8
    1 -5 -8
    1 -5 -8
    -1 -5 8
    1 5 -7
    -1 -5 7
    -1 5 7
    1 -5 -7
    -1 -5 7
    1 -5 -7
    -1 5 6
    -1 -5 6
    1 -5 -6
    1 -5 -6
    -1 -5 6
    1 -5 -5
    -1 5 5
    -1 -5 5
    -1 -5 5
    1 -5 -5
    -1 -5 4
    -1 -5 4
    -1 5 4
    1 -5 -4
    1 -5 -4
    -1 -5 3
    1 -5 -3
    1 -5 -3
    -1 5 3
    1 -5 -2
    -1 5 2
    1 -5 -2
    -1 -5 2
    1 5 -1
    1 -5 -1
    -1 -5 1
    -1 -5 0
    1 5 0
    1 -5 0
    1 -5 1
    1 5 1
    -1 -5 -1
    -1 -5 -1
    1 -5 2
    -1 -5 -2
    1 5 2
    1 -5 2
    -1 -5 -2
    1 5 3
    1 -5 3
    -1 -5 -3
    -1 -5 -3
    1 -5 3
    1 -5 4
    1 -5 4
    -1 -5 -4
    -1 -5 -4
    1 -5 4
    1 5 4
    -1 -5 -5
    1 5 5
    1 -5 5
    -1 -5 -5
    1 -5 5
    1 -5 5
    -1 -5 -6
    1 5 6
    1 -5 6
    1 -5 6
    -1 -5 -6
    1 -5 6
    1 5 7
    1 -5 7
    -1 -5 -7
    1 -5 7
    -1 -5 -7
    1 -5 7
    1 -5 8
    -1 -5 -8
    1 -5 8
    1 5 8
    -1 -5 -8
    1 -5 8
    1 -5 9
    1 -5 9
    -1 -5 -9
    1 -5 9
    1 5 9
    -1 -5 -9
    -1 -5 -10
    -1 -5 -10
    1 -5 10
    1 5 10
    1 -5 10
    1 -5 10
    1 5 11
    1 -5 11
    1 -5 11
    -1 -5 -11
    1 -5 11
    -1 -5 -12
    1 -5 12
    1 -5 12
    1 5 12
    1 -5 12
    -1 -5 -13
    1 -5 13
    1 5 13
    1 -5 13
    1 -5 13
    1 5 14
    -1 -5 -14
    1 -5 14
    1 -5 14
    1 -5 14
    1 -5 15
    -1 -5 -15
    1 -5 15
    1 5 15
    1 -5 16
    -1 -5 -16
    1 5 16
    1 -5 16
    1 5 17
    1 -5 17
    -1 -5 -17
    1 5 18
    1 -5 18
    -1 -5 -18
    -1 -5 -19
    1 5 19
    1 5 20
    -1 -5 -20
    1 5 21
    -1 -5 -21
    -1 -5 -22
    1 5 22
    -1 -5 -23
    1 -6 -19
    1 -6 -18
    1 -6 -17
    1 -6 -16
    1 -6 -15
    -1 -6 14
    -1 -6 13
    -1 -6 13
    -1 -6 12
    -1 6 12
    -1 -6 12
    -1 6 11
    -1 -6 11
    -1 -6 11
    -1 -6 10
    -1 6 10
    -1 -6 10
    -1 -6 9
    -1 6 9
    -1 -6 9
    1 -6 -8
    -1 -6 8
    -1 6 8
    -1 -6 8
    -1 6 7
    -1 -6 7
    1 -6 -7
    -1 -6 7
    -1 6 6
    -1 -6 6
    -1 -6 6
    1 -6 -5
    -1 -6 5
    -1 6 5
    -1 -6 5
    -1 -6 4
    -1 -6 4
    1 -6 -4
    1 -6 -3
    -1 -6 3
    -1 -6 2
    1 -6 -2
    -1 -6 2
    -1 -6 1
    1 -6 -1
    -1 -6 0
    1 -6 0
    -1 -6 -1
    1 6 1
    1 -6 1
    1 -6 2
    1 6 2
    -1 -6 -2
    1 -6 2
    1 -6 3
    1 6 3
    -1 -6 -3
    1 -6 3
    1 -6 4
    -1 -6 -4
    1 6 4
    1 -6 4
    1 -6 5
    -1 -6 -5
    1 -6 5
    1 6 5
    -1 -6 -6
    1 -6 6
    1 6 6
    1 6 7
    -1 -6 -7
    1 -6 7
    1 -6 8
    1 6 8
    -1 -6 -8
    1 6 9
    -1 -6 -9
    1 -6 9
    1 6 10
    1 -6 10
    1 6 11
    1 -6 11
    1 -6 12
    1 6 12
    1 -6 13
    1 -6 14
    -1 -6 -14
    -1 -6 -15
    -1 -6 -16
    -1 -6 -17
    -1 -6 -18
    -1 -6 -19
    -1 -7 1
    -1 -7 0
    2 0 -38
    2 0 -37
    2 0 -36
    2 0 -36
    -2 0 35
    2 0 -35
    2 0 -34
    -2 0 34
    2 0 -33
    -2 0 33
    -2 0 32
    2 0 -32
    2 0 -31
    -2 0 31
    -2 0 30
    2 0 -30
    2 0 -29
    -2 0 29
    -2 0 28
    2 0 -28
    2 0 -27
    -2 0 27
    -2 0 26
    2 0 -26
    -2 0 25
    2 0 -25
    2 0 -24
    -2 0 24
    -2 0 24
    -2 0 23
    -2 0 23
    -2 0 22
    2 0 -22
    -2 0 22
    2 0 -21
    -2 0 21
    -2 0 21
    -2 0 20
    -2 0 20
    2 0 -20
    -2 0 19
    -2 0 19
    2 0 -19
    -2 0 18
    -2 0 18
    2 0 -18
    -2 0 17
    2 0 -17
    -2 0 17
    -2 0 16
    2 0 -16
    -2 0 16
    -2 0 15
    2 0 -15
    2 0 -14
    -2 0 14
    -2 0 14
    -2 0 13
    2 0 -13
    -2 0 13
    2 0 -12
    -2 0 12
    -2 0 12
    -2 0 12
    2 0 -11
    2 0 -11
    -2 0 11
    -2 0 11
    -2 0 11
    2 0 -11
    2 0 -10
    -2 0 10
    2 0 -10
    -2 0 10
    2 0 -10
    -2 0 10
    2 0 -9
    2 0 -9
    -2 0 9
    -2 0 9
    -2 0 9
    2 0 -9
    2 0 -9
    2 0 -8
    2 0 -8
    2 0 -8
    -2 0 8
    -2 0 8
    -2 0 8
    2 0 -8
    2 0 -7
    -2 0 7
    2 0 -7
    2 0 -7
    -2 0 7
    2 0 -7
    2 0 -6
    2 0 -6
    2 0 -6
    2 0 -5
    2 0 -5
    -2 0 5
    -2 0 5
    2 0 -5
    -2 0 4
    -2 0 4
    2 0 -4
    2 0 -3
    2 0 -3
    -2 0 3
    2 0 -3
    -2 0 2
    2 0 -2
    -2 0 2
    2 0 -2
    2 0 -2
    -2 0 1
    -2 0 1
    2 0 -1
    2 0 -1
    -2 0 1
    2 0 -1
    2 0 0
    2 0 0
    -2 0 0
    -2 0 0
    -2 0 0
    -2 0 -1
    -2 0 -1
    2 0 1
    2 0 1
    2 0 2
    -2 0 -2
    2 0 2
    2 0 2
    -2 0 -2
    -2 0 -2
    2 0 3
    -2 0 -3
    -2 0 -3
    2 0 3
    -2 0 -3
    2 0 3
    2 0 4
    -2 0 -4
    2 0 4
    -2 0 -4
    -2 0 -4
    -2 0 -4
    2 0 4
    -2 0 -5
    -2 0 -5
    2 0 5
    -2 0 -5
    2 0 5
    -2 0 -6
    2 0 6
    -2 0 -6
    2 0 6
    -2 0 -6
    -2 0 -7
    -2 0 -7
    2 0 7
    -2 0 -7
    2 0 7
    2 0 8
    2 0 8
    -2 0 -8
    -2 0 -8
    2 0 9
    -2 0 -9
    2 0 9
    -2 0 -9
    -2 0 -9
    -2 0 -10
    -2 0 -10
    2 0 10
    2 0 10
    -2 0 -10
    -2 0 -11
    2 0 11
    2 0 11
    -2 0 -11
    -2 0 -12
    2 0 12
    -2 0 -12
    2 0 12
    2 0 13
    -2 0 -13
    -2 0 -14
    2 0 14
    2 0 15
    -2 0 -15
    2 0 16
    -2 0 -16
    2 0 17
    -2 0 -17
    -2 0 -18
    2 0 18
    2 0 19
    -2 0 -19
    -2 0 -20
    2 0 20
    2 0 21
    -2 0 -21
    2 0 22
    -2 0 -22
    -2 0 -23
    2 0 23
    2 0 24
    -2 0 -24
    -2 0 -25
    2 0 25
    -2 0 -26
    2 0 26
    -2 0 -27
    2 0 27
    2 0 28
    -2 0 -28
    -2 0 -29
    2 0 29
    2 0 30
    -2 0 -30
    2 0 31
    -2 0 -31
    2 0 32
    -2 0 -32
    2 0 33
    -2 0 -33
    2 0 34
    -2 0 -34
    -2 0 -35
    -2 0 -36
    -2 0 -37
    2 -1 -36
    2 -1 -35
    -2 -1 35
    -2 1 34
    2 -1 -34
    -2 -1 34
    -2 1 33
    2 -1 -33
    -2 -1 33
    2 1 -33
    2 1 -32
    2 -1 -32
    -2 -1 32
    -2 1 32
    2 1 -32
    2 1 -31
    -2 1 31
    2 -1 -31
    -2 -1 31
    2 1 -31
    -2 -1 31
    -2 1 30
    2 1 -30
    2 -1 -30
    -2 -1 30
    -2 -1 30
    2 1 -30
    2 -1 -29
    2 1 -29
    -2 -1 29
    2 1 -29
    -2 1 29
    -2 -1 29
    2 -1 -28
    2 1 -28
    -2 -1 28
    2 1 -28
    -2 1 28
    -2 -1 28
    -2 -1 27
    -2 1 27
    2 1 -27
    2 1 -27
    -2 -1 27
    2 -1 -27
    -2 1 26
    -2 -1 26
    2 1 -26
    2 1 -26
    -2 -1 26
    2 -1 -26
    -2 1 25
    2 1 -25
    -2 -1 25
    -2 -1 25
    2 -1 -25
    2 1 -25
    2 1 -24
    -2 1 24
    -2 -1 24
    -2 -1 24
    2 -1 -24
    2 1 -24
    2 1 -23
    2 -1 -23
    2 1 -23
    -2 -1 23
    -2 1 23
    -2 -1 23
    -2 1 22
    2 1 -22
    -2 -1 22
    2 1 -22
    2 -1 -22
    -2 -1 22
    -2 -1 21
    2 -1 -21
    -2 -1 21
    -2 1 21
    2 1 -21
    2 1 -21
    2 1 -20
    -2 -1 20
    2 -1 -20
    -2 1 20
    -2 -1 20
    2 1 -20
    2 1 -19
    -2 -1 19
    -2 -1 19
    -2 1 19
    2 1 -19
    2 -1 -19
    2 1 -18
    2 -1 -18
    2 1 -18
    -2 1 18
    -2 -1 18
    -2 -1 18
    2 1 -17
    -2 1 17
    2 -1 -17
    2 1 -17
    -2 -1 17
    -2 -1 17
    2 1 -16
    -2 1 16
    -2 -1 16
    -2 -1 16
    2 1 -16
    2 -1 -16
    2 -1 -15
    -2 -1 15
    2 1 -15
    -2 1 15
    -2 -1 15
    2 1 -15
    -2 -1 15
    -2 1 14
    2 1 -14
    2 -1 -14
    -2 -1 14
    2 1 -14
    -2 1 14
    -2 -1 14
    -2 1 13
    2 1 -13
    2 -1 -13
    2 1 -13
    -2 -1 13
    -2 -1 13
    2 -1 -12
    -2 -1 12
    -2 -1 12
    2 1 -12
    2 1 -12
    -2 1 12
    2 -1 -11
    2 1 -11
    -2 -1 11
    -2 -1 11
    2 1 -11
    -2 1 11
    2 1 -11
    2 1 -11
    -2 -1 10
    2 1 -10
    -2 -1 10
    2 1 -10
    -2 1 10
    2 -1 -10
    2 -1 -10
    2 1 -10
    2 1 -10
    2 -1 -9
    2 1 -9
    2 1 -9
    2 1 -9
    2 -1 -9
    -2 -1 9
    -2 1 9
    2 -1 -9
    2 -1 -9
    -2 1 9
    2 1 -9
    -2 -1 9
    -2 -1 8
    2 -1 -8
    2 -1 -8
    2 1 -8
    2 -1 -8
    2 1 -8
    -2 1 8
    -2 -1 8
    2 1 -8
    -2 1 8
    -2 -1 8
    2 -1 -8
    2 1 -8
    -2 -1 7
    2 -1 -7
    2 -1 -7
    -2 1 7
    -2 -1 7
    2 -1 -7
    2 -1 -7
    2 1 -7
    2 -1 -7
    2 1 -7
    -2 1 7
    -2 -1 7
    2 1 -7
    2 1 -6
    -2 -1 6
    -2 -1 6
    -2 1 6
    2 -1 -6
    2 -1 -6
    -2 -1 6
    2 -1 -6
    2 1 -6
    2 -1 -6
    2 1 -6
    -2 1 6
    -2 -1 6
    2 -1 -5
    -2 -1 5
    -2 -1 5
    2 -1 -5
    2 1 -5
    2 1 -5
    -2 1 5
    2 -1 -5
    2 -1 -5
    -2 1 5
    2 1 -5
    -2 1 5
    -2 -1 5
    -2 -1 5
    2 -1 -4
    -2 1 4
    2 1 -4
    -2 -1 4
    -2 1 4
    -2 -1 4
    2 1 -4
    -2 1 4
    2 -1 -4
    -2 1 4
    2 1 -4
    2 -1 -4
    2 -1 -4
    -2 -1 4
    -2 -1 4
    -2 1 3
    2 -1 -3
    2 -1 -3
    -2 1 3
    2 1 -3
    -2 -1 3
    -2 -1 3
    -2 1 3
    2 -1 -3
    2 1 -3
    2 -1 -3
    -2 -1 3
    -2 -1 3
    -2 1 2
    -2 -1 2
    2 -1 -2
    2 -1 -2
    -2 1 2
    2 1 -2
    -2 -1 2
    2 -1 -2
    2 1 -2
    2 -1 -2
    -2 1 2
    2 1 -2
    -2 -1 1
    2 -1 -1
    2 1 -1
    2 -1 -1
    -2 1 1
    -2 -1 1
    2 1 -1
    2 -1 -1
    2 1 -1
    -2 1 1
    2 1 0
    -2 -1 0
    -2 -1 0
    2 1 0
    -2 1 0
    -2 -1 0
    2 -1 0
    2 -1 0
    2 -1 0
    -2 -1 0
    2 1 0
    -2 1 0
    2 1 1
    2 1 1
    -2 1 -1
    -2 -1 -1
    2 1 1
    -2 -1 -1
    2 1 1
    -2 -1 -1
    2 -1 1
    2 -1 1
    2 -1 2
    -2 -1 -2
    -2 -1 -2
    2 1 2
    -2 1 -2
    -2 -1 -2
    -2 -1 -2
    2 1 2
    2 1 2
    2 1 2
    2 1 2
    -2 -1 -3
    2 -1 3
    2 1 3
    -2 -1 -3
    2 1 3
    -2 1 -3
    -2 -1 -3
    2 1 3
    2 1 3
    2 -1 3
    -2 -1 -3
    2 1 4
    -2 -1 -4
    2 1 4
    -2 -1 -4
    -2 -1 -4
    2 1 4
    -2 -1 -4
    2 1 4
    2 -1 4
    -2 1 -4
    2 -1 4
    2 -1 4
    -2 1 -4
    2 1 5
    2 1 5
    2 1 5
    2 -1 5
    -2 -1 -5
    2 -1 5
    -2 -1 -5
    -2 1 -5
    -2 -1 -5
    2 1 5
    -2 1 -6
    2 -1 6
    2 1 6
    -2 -1 -6
    2 -1 6
    2 -1 6
    -2 -1 -6
    -2 -1 -6
    2 -1 6
    -2 1 -6
    2 1 6
    2 1 6
    2 -1 7
    2 1 7
    2 1 7
    2 -1 7
    2 -1 7
    -2 -1 -7
    -2 1 -7
    2 -1 7
    -2 -1 -7
    2 1 7
    -2 -1 -7
    -2 1 -7
    -2 1 -7
    2 -1 8
    -2 1 -8
    2 1 8
    2 -1 8
    -2 -1 -8
    2 1 8
    -2 1 -8
    2 1 8
    -2 -1 -8
    -2 1 -8
    -2 1 -8
    2 -1 8
    -2 -1 -8
    2 -1 8
    -2 -1 -9
    2 -1 9
    -2 -1 -9
    -2 1 -9
    -2 1 -9
    -2 1 -9
    2 1 9
    -2 1 -9
    -2 1 -9
    2 -1 9
    2 -1 9
    -2 -1 -9
    -2 -1 -10
    2 1 10
    -2 1 -10
    -2 -1 -10
    2 -1 10
    -2 -1 -10
    2 -1 10
    -2 1 -10
    -2 1 -10
    2 -1 10
    -2 1 -10
    -2 1 -11
    -2 -1 -11
    2 1 11
    -2 1 -11
    -2 1 -11
    -2 1 -11
    2 -1 11
    -2 -1 -11
    2 -1 11
    2 -1 11
    -2 -1 -12
    -2 1 -12
    2 -1 12
    -2 1 -12
    2 1 12
    -2 1 -12
    2 -1 12
    2 -1 12
    -2 1 -12
    2 1 13
    -2 1 -13
    -2 -1 -13
    2 -1 13
    2 -1 13
    2 -1 13
    -2 1 -13
    -2 1 -13
    -2 1 -13
    -2 1 -14
    -2 -1 -14
    -2 1 -14
    2 -1 14
    2 -1 14
    2 1 14
    2 -1 14
    -2 1 -14
    -2 1 -14
    -2 1 -15
    -2 1 -15
    2 -1 15
    -2 -1 -15
    2 -1 15
    2 -1 15
    2 1 15
    2 -1 16
    -2 -1 -16
    2 -1 16
    -2 1 -16
    2 1 16
    -2 1 -16
    2 -1 17
    2 1 17
    -2 1 -17
    -2 1 -17
    -2 -1 -17
    2 -1 18
    -2 -1 -18
    -2 1 -18
    -2 1 -18
    2 1 18
    -2 1 -19
    2 -1 19
    2 1 19
    -2 -1 -19
    -2 1 -19
    2 -1 20
    -2 -1 -20
    -2 1 -20
    -2 1 -20
    2 1 20
    2 1 21
    -2 -1 -21
    2 -1 21
    -2 1 -21
    -2 1 -21
    2 1 22
    -2 -1 -22
    -2 1 -22
    2 -1 22
    -2 1 -22
    -2 -1 -23
    2 -1 23
    2 1 23
    -2 1 -23
    -2 1 -23
    2 1 24
    2 -1 24
    -2 1 -24
    -2 -1 -24
    -2 1 -24
    -2 1 -24
    -2 1 -25
    -2 1 -25
    2 1 25
    2 -1 25
    -2 1 -25
    -2 -1 -25
    2 -1 26
    -2 1 -26
    -2 1 -26
    -2 -1 -26
    -2 1 -26
    2 1 26
    2 1 27
    -2 -1 -27
    -2 1 -27
    2 -1 27
    -2 1 -27
    -2 1 -28
    2 1 28
    2 -1 28
    -2 1 -28
    -2 -1 -28
    -2 1 -29
    2 -1 29
    2 1 29
    -2 -1 -29
    -2 1 -29
    -2 1 -30
    2 -1 30
    -2 -1 -30
    -2 1 -30
    2 1 30
    2 -1 31
    -2 1 -31
    2 1 31
    -2 -1 -31
    2 -1 32
    2 1 32
    -2 -1 -32
    -2 1 -32
    2 1 33
    -2 -1 -33
    2 -1 33
    -2 -1 -34
    2 1 34
    2 -1 34
    -2 -1 -35
    -2 -2 35
    -2 -2 34
    2 -2 -34
    -2 2 34
    -2 -2 34
    -2 -2 33
    -2 -2 33
    -2 2 33
    2 -2 -33
    -2 2 32
    -2 -2 32
    -2 -2 32
    2 -2 -32
    -2 2 31
    -2 -2 31
    2 -2 -31
    -2 -2 31
    2 -2 -30
    -2 -2 30
    -2 2 30
    2 2 -30
    -2 -2 30
    2 -2 -29
    -2 2 29
    -2 -2 29
    -2 -2 29
    2 2 -29
    2 2 -28
    -2 -2 28
    -2 2 28
    2 -2 -28
    -2 -2 28
    -2 -2 27
    -2 -2 27
    2 -2 -27
    2 2 -27
    -2 2 27
    -2 -2 26
    2 2 -26
    -2 2 26
    -2 -2 26
    2 -2 -26
    -2 2 25
    2 -2 -25
    2 2 -25
    -2 -2 25
    -2 -2 25
    2 2 -25
    2 2 -24
    2 2 -24
    -2 2 24
    -2 -2 24
    -2 -2 24
    2 -2 -24
    -2 2 23
    2 -2 -23
    2 2 -23
    -2 -2 23
    -2 -2 23
    2 2 -23
    2 2 -22
    2 -2 -22
    2 2 -22
    -2 -2 22
    -2 2 22
    -2 -2 22
    2 2 -21
    -2 2 21
    -2 -2 21
    -2 -2 21
    2 2 -21
    2 -2 -21
    2 2 -20
    2 2 -20
    2 2 -20
    2 -2 -20
    -2 -2 20
    -2 -2 20
    -2 2 20
    2 2 -19
    -2 2 19
    -2 -2 19
    2 2 -19
    2 2 -19
    2 -2 -19
    -2 -2 19
    -2 -2 18
    -2 2 18
    2 2 -18
    2 2 -18
    2 -2 -18
    -2 -2 18
    2 2 -18
    2 2 -17
    -2 -2 17
    2 2 -17
    -2 -2 17
    2 -2 -17
    -2 2 17
    2 -2 -16
    2 2 -16
    -2 -2 16
    -2 2 16
    -2 -2 16
    2 2 -16
    2 2 -15
    -2 -2 15
    2 2 -15
    -2 -2 15
    -2 2 15
    2 -2 -15
    2 2 -14
    -2 -2 14
    2 2 -14
    -2 -2 14
    -2 2 14
    2 -2 -14
    2 2 -13
    -2 2 13
    -2 -2 13
    2 2 -13
    -2 -2 13
    2 -2 -13
    2 2 -12
    2 -2 -12
    -2 -2 12
    2 2 -12
    -2 2 12
    -2 -2 12
    -2 -2 11
    -2 -2 11
    2 2 -11
    2 2 -11
    2 -2 -11
    -2 2 11
    -2 -2 11
    2 2 -11
    -2 -2 10
    -2 2 10
    2 2 -10
    -2 -2 10
    -2 -2 10
    2 2 -10
    2 2 -10
    2 -2 -10
    -2 -2 9
    2 -2 -9
    2 2 -9
    2 2 -9
    2 2 -9
    -2 2 9
    -2 -2 9
    -2 -2 9
    2 2 -8
    -2 -2 8
    -2 -2 8
    -2 2 8
    -2 -2 8
    2 -2 -8
    2 2 -8
    2 2 -7
    -2 -2 7
    -2 2 7
    2 -2 -7
    2 2 -7
    -2 -2 7
    -2 -2 7
    -2 -2 7
    2 2 -7
    -2 -2 6
    -2 -2 6
    2 2 -6
    2 -2 -6
    2 2 -6
    -2 2 6
    2 2 -6
    -2 -2 6
    -2 -2 6
    -2 2 6
    -2 -2 5
    -2 2 5
    2 2 -5
    2 -2 -5
    -2 2 5
    2 2 -5
    -2 -2 5
    -2 -2 5
    -2 -2 5
    -2 -2 5
    2 2 -5
    2 -2 -5
    2 2 -5
    -2 -2 4
    2 -2 -4
    2 2 -4
    -2 -2 4
    -2 -2 4
    2 -2 -4
    -2 2 4
    2 2 -4
    2 2 -4
    -2 2 4
    -2 -2 4
    -2 2 4
    2 -2 -3
    -2 2 3
    2 2 -3
    -2 -2 3
    -2 2 3
    2 2 -3
    -2 -2 3
    -2 2 3
    2 2 -3
    2 -2 -3
    2 -2 -3
    -2 -2 3
    -2 -2 2
    -2 2 2
    -2 2 2
    -2 2 2
    2 -2 -2
    -2 -2 2
    2 2 -2
    2 -2 -2
    2 -2 -2
    -2 -2 2
    2 2 -2
    2 2 -2
    2 -2 -2
    -2 2 1
    -2 2 1
    2 -2 -1
    -2 2 1
    -2 -2 1
    -2 -2 1
    2 -2 -1
    2 -2 -1
    2 2 -1
    2 -2 -1
    2 2 -1
    2 2 -1
    -2 -2 1
    -2 -2 1
    2 2 0
    2 -2 0
    -2 -2 0
    -2 -2 0
    2 2 0
    2 2 0
    -2 -2 0
    2 -2 0
    -2 2 0
    2 -2 0
    2 -2 0
    2 2 1
    -2 2 -1
    2 2 1
    2 -2 1
    -2 -2 -1
    2 -2 1
    2 -2 1
    2 -2 1
    -2 -2 -1
    2 2 1
    -2 -2 -1
    2 -2 2
    2 2 2
    -2 -2 -2
    2 2 2
    -2 2 -2
    2 -2 2
    2 -2 2
    2 -2 2
    -2 -2 -2
    2 2 2
    -2 -2 -2
    -2 -2 -2
    -2 -2 -3
    2 2 3
    2 -2 3
    -2 -2 -3
    2 -2 3
    2 2 3
    2 -2 3
    2 -2 3
    -2 2 -3
    -2 -2 -3
    2 2 3
    2 -2 4
    2 -2 4
    -2 2 -4
    2 2 4
    2 2 4
    2 -2 4
    -2 -2 -4
    -2 -2 -4
    2 -2 4
    2 2 4
    -2 -2 -4
    -2 -2 -5
    -2 -2 -5
    2 2 5
    -2 -2 -5
    -2 2 -5
    2 -2 5
    2 -2 5
    2 2 5
    2 2 5
    2 -2 5
    2 -2 6
    2 -2 6
    2 2 6
    -2 -2 -6
    2 2 6
    -2 -2 -6
    -2 -2 -6
    -2 2 -6
    2 -2 6
    2 -2 6
    2 -2 6
    2 -2 7
    -2 -2 -7
    2 2 7
    -2 2 -7
    2 -2 7
    -2 -2 -7
    2 -2 7
    -2 2 -7
    2 -2 7
    -2 -2 -7
    2 2 7
    2 -2 7
    2 -2 8
    2 -2 8
    -2 -2 -8
    2 2 8
    2 -2 8
    -2 2 -8
    -2 2 -8
    2 2 8
    2 -2 8
    2 -2 8
    -2 -2 -8
    2 2 9
    2 -2 9
    2 -2 9
    -2 -2 -9
    2 -2 9
    -2 2 -9
    -2 2 -9
    2 -2 9
    -2 2 -9
    2 2 9
    2 -2 9
    -2 -2 -9
    -2 -2 -10
    2 -2 10
    -2 -2 -10
    2 2 10
    2 -2 10
    -2 2 -10
    -2 2 -10
    2 2 10
    2 -2 10
    2 -2 10
    -2 2 -10
    2 -2 10
    2 -2 11
    -2 -2 -11
    2 2 11
    2 -2 11
    2 -2 11
    -2 2 -11
    2 2 11
    -2 2 -11
    -2 2 -11
    -2 -2 -11
    2 -2 11
    -2 -2 -12
    -2 2 -12
    2 2 12
    -2 2 -12
    2 -2 12
    -2 2 -12
    2 -2 12
    2 2 12
    2 -2 12
    2 -2 12
    -2 2 -13
    -2 2 -13
    2 2 13
    2 2 13
    -2 2 -13
    2 -2 13
    2 -2 13
    2 -2 13
    -2 -2 -13
    -2 2 -13
    -2 -2 -14
    -2 2 -14
    2 2 14
    -2 2 -14
    -2 2 -14
    2 -2 14
    2 -2 14
    2 -2 14
    -2 -2 -15
    -2 2 -15
    -2 2 -15
    2 2 15
    -2 2 -15
    2 -2 15
    2 -2 15
    2 -2 15
    -2 2 -16
    2 -2 16
    -2 2 -16
    2 2 16
    2 -2 16
    2 -2 16
    -2 2 -16
    -2 -2 -16
    2 -2 17
    -2 2 -17
    2 -2 17
    2 2 17
    -2 2 -17
    -2 -2 -17
    2 -2 17
    -2 2 -17
    2 -2 18
    -2 2 -18
    -2 -2 -18
    2 2 18
    2 -2 18
    2 -2 18
    -2 2 -18
    -2 2 -18
    -2 2 -19
    2 -2 19
    2 -2 19
    -2 2 -19
    2 2 19
    2 -2 19
    -2 -2 -19
    -2 2 -19
    -2 -2 -20
    -2 2 -20
    2 -2 20
    -2 2 -20
    2 2 20
    -2 2 -20
    2 -2 20
    -2 2 -21
    2 2 21
    2 -2 21
    -2 2 -21
    2 -2 21
    -2 2 -21
    -2 -2 -21
    -2 -2 -22
    2 -2 22
    2 2 22
    -2 2 -22
    -2 2 -22
    2 -2 22
    -2 2 -23
    2 -2 23
    2 -2 23
    -2 -2 -23
    2 2 23
    -2 2 -23
    -2 2 -24
    -2 -2 -24
    2 2 24
    -2 2 -24
    2 -2 24
    2 -2 24
    -2 -2 -25
    2 2 25
    2 -2 25
    -2 2 -25
    2 -2 25
    -2 -2 -26
    2 2 26
    2 -2 26
    -2 2 -26
    -2 -2 -27
    2 2 27
    2 -2 27
    2 -2 28
    2 2 28
    -2 -2 -28
    2 -2 29
    -2 -2 -29
    2 2 29
    2 2 30
    -2 -2 -30
    2 -2 30
    -2 -2 -31
    2 2 31
    2 -2 31
    2 -2 32
    -2 -2 -32
    2 2 32
    2 2 33
    -2 -2 -33
    2 -2 33
    2 2 34
    -2 3 34
    -2 -3 33
    -2 -3 33
    -2 3 33
    -2 -3 32
    -2 -3 32
    -2 3 32
    2 -3 -31
    -2 -3 31
    -2 3 31
    -2 -3 31
    2 -3 -30
    -2 3 30
    -2 -3 30
    -2 -3 30
    -2 -3 29
    -2 3 29
    -2 -3 29
    2 -3 -29
    -2 -3 28
    2 -3 -28
    -2 3 28
    -2 -3 28
    2 -3 -27
    -2 -3 27
    -2 -3 27
    -2 3 27
    -2 3 26
    -2 -3 26
    2 -3 -26
    -2 -3 26
    2 3 -26
    -2 -3 25
    2 3 -25
    2 -3 -25
    -2 -3 25
    -2 3 25
    -2 3 24
    -2 -3 24
    2 -3 -24
    2 3 -24
    -2 -3 24
    2 3 -23
    2 -3 -23
    -2 -3 23
    -2 3 23
    -2 -3 23
    2 3 -22
    -2 -3 22
    2 -3 -22
    -2 3 22
    -2 -3 22
    2 3 -21
    -2 -3 21
    -2 3 21
    -2 -3 21
    2 -3 -21
    -2 3 20
    -2 -3 20
    2 3 -20
    2 -3 -20
    -2 -3 20
    2 -3 -19
    -2 -3 19
    2 3 -19
    -2 3 19
    -2 -3 19
    -2 -3 18
    2 -3 -18
    -2 3 18
    2 3 -18
    -2 -3 18
    2 3 -17
    -2 3 17
    2 -3 -17
    -2 -3 17
    -2 -3 17
    2 3 -16
    -2 -3 16
    2 -3 -16
    -2 -3 16
    -2 3 16
    -2 3 15
    2 3 -15
    -2 -3 15
    2 -3 -15
    -2 -3 15
    -2 3 14
    -2 -3 14
    -2 -3 14
    2 3 -14
    2 -3 -14
    -2 -3 13
    2 3 -13
    2 -3 -13
    -2 -3 13
    -2 3 13
    2 3 -12
    2 -3 -12
    -2 -3 12
    -2 3 12
    -2 -3 12
    2 3 -11
    2 -3 -11
    -2 -3 11
    -2 -3 11
    -2 -3 11
    -2 3 11
    2 3 -10
    -2 -3 10
    -2 -3 10
    -2 -3 10
    -2 3 10
    2 -3 -10
    2 -3 -9
    2 3 -9
    2 3 -9
    -2 3 9
    -2 -3 9
    2 3 -9
    -2 -3 9
    -2 -3 9
    -2 -3 8
    -2 -3 8
    2 3 -8
    2 -3 -8
    -2 -3 8
    2 3 -8
    -2 3 8
    -2 -3 7
    2 3 -7
    2 3 -7
    -2 3 7
    -2 -3 7
    2 -3 -7
    -2 -3 7
    2 -3 -7
    -2 -3 6
    -2 -3 6
    2 3 -6
    2 -3 -6
    2 -3 -6
    -2 -3 6
    -2 3 6
    2 3 -6
    -2 -3 5
    -2 -3 5
    -2 3 5
    -2 -3 5
    2 3 -5
    2 3 -5
    2 3 -5
    2 -3 -5
    2 -3 -5
    2 -3 -4
    2 3 -4
    2 3 -4
    -2 -3 4
    2 -3 -4
    2 3 -4
    -2 -3 4
    -2 -3 4
    -2 3 4
    2 3 -3
    2 3 -3
    2 3 -3
    -2 -3 3
    -2 -3 3
    -2 -3 3
    2 -3 -3
    -2 3 3
    2 -3 -3
    -2 -3 3
    -2 3 3
    -2 -3 2
    -2 -3 2
    -2 -3 2
    2 -3 -2
    2 3 -2
    2 -3 -2
    2 3 -2
    -2 -3 2
    -2 3 2
    2 3 -2
    2 -3 -1
    2 3 -1
    -2 -3 1
    -2 -3 1
    -2 -3 1
    -2 3 1
    2 -3 -1
    2 3 -1
    2 3 -1
    2 3 0
    2 -3 0
    -2 -3 0
    2 3 0
    -2 -3 0
    -2 -3 0
    -2 -3 0
    2 -3 0
    2 3 0
    2 -3 1
    2 3 1
    2 3 1
    2 3 1
    2 -3 1
    -2 -3 -1
    -2 3 -1
    -2 -3 -1
    -2 -3 -1
    -2 3 -2
    2 3 2
    2 -3 2
    -2 -3 -2
    2 3 2
    2 3 2
    -2 -3 -2
    -2 -3 -2
    2 -3 2
    -2 -3 -3
    2 -3 3
    -2 -3 -3
    2 3 3
    2 -3 3
    2 -3 3
    -2 -3 -3
    2 3 3
    -2 3 -3
    -2 3 -4
    2 -3 4
    2 -3 4
    -2 -3 -4
    -2 -3 -4
    -2 -3 -4
    2 3 4
    2 -3 4
    2 3 5
    2 -3 5
    -2 -3 -5
    2 -3 5
    -2 -3 -5
    -2 -3 -5
    2 -3 5
    -2 3 -5
    2 -3 5
    -2 3 -6
    2 -3 6
    -2 -3 -6
    2 3 6
    2 -3 6
    -2 -3 -6
    2 -3 6
    2 -3 6
    -2 -3 -6
    2 3 7
    2 -3 7
    2 -3 7
    2 -3 7
    -2 -3 -7
    2 -3 7
    2 -3 7
    -2 -3 -7
    -2 3 -7
    -2 -3 -7
    2 -3 8
    -2 -3 -8
    -2 -3 -8
    2 3 8
    2 -3 8
    -2 -3 -8
    2 -3 8
    -2 3 -8
    -2 3 -9
    2 -3 9
    -2 -3 -9
    -2 -3 -9
    2 -3 9
    -2 -3 -9
    2 3 9
    2 -3 9
    -2 3 -10
    2 -3 10
    -2 -3 -10
    -2 3 -10
    -2 -3 -10
    2 -3 10
    2 3 10
    2 -3 10
    2 -3 11
    -2 3 -11
    2 3 11
    2 -3 11
    2 -3 11
    -2 -3 -11
    -2 3 -11
    -2 3 -12
    2 -3 12
    2 3 12
    -2 -3 -12
    -2 3 -12
    2 -3 12
    2 -3 12
    2 -3 13
    -2 3 -13
    -2 -3 -13
    2 -3 13
    2 -3 13
    -2 3 -13
    2 3 13
    2 -3 14
    -2 3 -14
    -2 -3 -14
    2 -3 14
    2 3 14
    -2 3 -14
    -2 -3 -15
    -2 3 -15
    -2 3 -15
    2 -3 15
    2 -3 15
    2 3 15
    -2 -3 -16
    2 3 16
    -2 3 -16
    2 -3 16
    2 -3 16
    -2 3 -16
    -2 3 -17
    2 -3 17
    2 -3 17
    -2 3 -17
    2 3 17
    -2 -3 -17
    -2 -3 -18
    2 3 18
    2 -3 18
    2 -3 18
    -2 3 -18
    -2 3 -19
    2 3 19
    2 -3 19
    2 3 19
    2 -3 19
    -2 -3 -19
    2 3 20
    2 -3 20
    2 -3 20
    -2 -3 -20
    -2 3 -20
    2 3 20
    2 3 21
    2 -3 21
    2 3 21
    -2 -3 -21
    2 -3 21
    2 3 22
    -2 -3 -22
    2 -3 22
    2 -3 22
    2 3 22
    -2 -3 -23
    2 -3 23
    2 -3 23
    2 3 23
    2 3 23
    -2 -3 -24
    2 -3 24
    2 -3 24
    2 3 24
    2 3 24
    -2 -3 -25
    2 3 25
    2 3 25
    2 -3 25
    2 -3 25
    2 -3 26
    2 3 26
    2 -3 26
    -2 -3 -26
    2 3 26
    -2 -3 -27
    2 3 27
    2 3 27
    2 -3 27
    2 -3 27
    2 3 28
    -2 -3 -28
    2 3 28
    2 -3 28
    2 -3 28
    -2 -3 -29
    2 -3 29
    2 3 29
    2 3 29
    2 3 30
    -2 -3 -30
    2 -3 30
    2 3 30
    2 -3 31
    2 3 31
    2 3 31
    -2 -4 31
    -2 4 30
    -2 -4 30
    -2 4 29
    -2 -4 29
    -2 -4 28
    -2 4 28
    -2 -4 27
    2 -4 -27
    -2 -4 27
    -2 4 27
    -2 4 26
    2 -4 -26
    -2 -4 26
    -2 -4 26
    2 -4 -25
    -2 -4 25
    -2 -4 25
    -2 4 25
    2 -4 -24
    -2 4 24
    -2 -4 24
    -2 -4 24
    -2 4 23
    -2 -4 23
    2 -4 -23
    -2 -4 23
    -2 4 22
    -2 -4 22
    2 -4 -22
    -2 4 21
    2 4 -21
    2 -4 -21
    -2 -4 21
    -2 -4 21
    -2 4 20
    2 4 -20
    -2 -4 20
    2 -4 -20
    -2 -4 20
    2 -4 -19
    -2 -4 19
    -2 4 19
    -2 -4 19
    2 4 -19
    -2 4 18
    -2 -4 18
    2 -4 -18
    2 4 -18
    -2 -4 18
    -2 -4 17
    2 4 -17
    -2 4 17
    -2 -4 17
    2 -4 -17
    -2 -4 16
    -2 -4 16
    2 4 -16
    2 -4 -16
    -2 4 16
    -2 -4 15
    2 4 -15
    2 -4 -15
    -2 4 15
    -2 -4 15
    2 4 -14
    2 -4 -14
    -2 -4 14
    -2 4 14
    -2 -4 14
    -2 -4 13
    2 -4 -13
    -2 4 13
    2 4 -13
    -2 -4 13
    -2 -4 12
    -2 4 12
    2 4 -12
    2 -4 -12
    -2 -4 12
    2 -4 -11
    2 4 -11
    -2 -4 11
    -2 4 11
    -2 -4 11
    2 -4 -10
    -2 -4 10
    -2 4 10
    2 4 -10
    -2 -4 10
    2 -4 -9
    2 4 -9
    -2 -4 9
    -2 4 9
    -2 -4 9
    -2 4 8
    2 4 -8
    2 -4 -8
    -2 -4 8
    -2 -4 8
    2 -4 -8
    2 -4 -7
    -2 -4 7
    -2 -4 7
    -2 4 7
    2 4 -7
    -2 -4 7
    -2 -4 7
    2 -4 -7
    -2 -4 6
    -2 -4 6
    -2 -4 6
    2 4 -6
    2 -4 -6
    -2 4 6
    2 -4 -6
    -2 -4 5
    -2 4 5
    2 -4 -5
    2 4 -5
    2 -4 -5
    -2 -4 5
    -2 -4 5
    2 4 -4
    -2 -4 4
    -2 -4 4
    2 -4 -4
    2 4 -4
    2 -4 -4
    -2 4 4
    2 -4 -3
    2 -4 -3
    2 4 -3
    -2 -4 3
    -2 -4 3
    -2 -4 3
    -2 4 3
    2 4 -3
    -2 -4 2
    2 4 -2
    2 4 -2
    2 -4 -2
    2 -4 -2
    -2 -4 2
    -2 -4 2
    -2 4 2
    -2 -4 1
    2 -4 -1
    -2 -4 1
    2 4 -1
    2 -4 -1
    2 4 -1
    2 4 -1
    -2 -4 1
    2 4 0
    -2 -4 0
    2 -4 0
    -2 -4 0
    -2 -4 0
    2 -4 0
    2 4 0
    -2 -4 0
    2 4 1
    -2 -4 -1
    -2 -4 -1
    -2 -4 -1
    2 4 1
    2 -4 1
    2 -4 1
    -2 -4 -1
    -2 -4 -2
    2 -4 2
    -2 -4 -2
    2 -4 2
    -2 -4 -2
    2 4 2
    2 4 3
    -2 -4 -3
    2 -4 3
    -2 -4 -3
    2 -4 3
    -2 -4 -3
    2 -4 4
    -2 -4 -4
    2 -4 4
    -2 -4 -4
    -2 -4 -4
    2 4 4
    2 -4 5
    2 -4 5
    2 -4 5
    -2 -4 -5
    2 4 5
    -2 -4 -5
    2 -4 5
    -2 -4 -5
    2 -4 6
    2 4 6
    2 -4 6
    -2 -4 -6
    2 -4 6
    2 -4 6
    -2 -4 -6
    2 -4 7
    2 -4 7
    2 4 7
    2 -4 7
    -2 -4 -7
    -2 -4 -7
    -2 4 -8
    2 4 8
    -2 -4 -8
    2 -4 8
    2 -4 8
    2 -4 8
    -2 -4 -8
    2 4 9
    -2 4 -9
    -2 -4 -9
    2 -4 9
    2 -4 9
    2 -4 9
    -2 -4 -9
    2 4 10
    -2 -4 -10
    2 -4 10
    -2 4 -10
    2 -4 10
    -2 -4 -10
    2 -4 11
    2 -4 11
    -2 4 -11
    -2 -4 -11
    2 4 11
    2 -4 12
    2 4 12
    2 -4 12
    -2 -4 -12
    -2 4 -12
    2 -4 13
    -2 -4 -13
    2 4 13
    -2 4 -13
    2 -4 13
    -2 4 -14
    -2 -4 -14
    2 -4 14
    2 4 14
    2 -4 14
    2 -4 15
    2 -4 15
    2 4 15
    -2 -4 -15
    -2 4 -15
    -2 -4 -16
    2 4 16
    2 -4 16
    2 -4 17
    2 4 17
    -2 -4 -17
    2 -4 17
    -2 -4 -18
    2 4 18
    2 -4 18
    2 -4 18
    2 -4 19
    2 -4 19
    2 4 19
    -2 -4 -19
    2 -4 20
    2 4 20
    2 -4 20
    -2 -4 -20
    -2 -4 -21
    2 4 21
    2 -4 21
    2 -4 21
    -2 -4 -22
    2 4 22
    2 -4 22
    2 -4 23
    2 4 23
    -2 -4 -23
    2 -4 24
    2 4 24
    -2 -4 -24
    2 -4 25
    -2 -4 -25
    2 4 25
    -2 -4 -26
    2 4 26
    2 -4 26
    -2 -4 -27
    2 -4 27
    2 4 27
    2 -4 28
    2 -4 29
    -2 -5 26
    -2 -5 25
    2 -5 -24
    -2 5 24
    -2 -5 24
    2 -5 -23
    -2 5 23
    -2 -5 23
    2 -5 -22
    -2 5 22
    -2 -5 22
    -2 5 21
    2 -5 -21
    -2 -5 21
    2 -5 -20
    -2 5 20
    -2 -5 20
    -2 5 19
    2 -5 -19
    -2 -5 19
    -2 5 18
    2 -5 -18
    -2 -5 18
    2 -5 -17
    -2 5 17
    -2 -5 17
    -2 5 16
    2 5 -16
    -2 -5 16
    2 -5 -16
    2 -5 -15
    2 5 -15
    -2 5 15
    -2 -5 15
    2 -5 -14
    2 5 -14
    -2 5 14
    -2 -5 14
    2 -5 -13
    -2 5 13
    2 5 -13
    -2 -5 13
    -2 -5 13
    -2 -5 12
    2 5 -12
    2 -5 -12
    -2 5 12
    -2 -5 12
    -2 5 11
    2 5 -11
    -2 -5 11
    2 -5 -11
    -2 -5 11
    2 5 -10
    2 -5 -10
    -2 -5 10
    -2 5 10
    -2 -5 10
    -2 -5 9
    -2 -5 9
    -2 5 9
    2 5 -9
    2 -5 -9
    -2 -5 8
    2 5 -8
    -2 -5 8
    -2 5 8
    2 -5 -8
    2 -5 -8
    2 -5 -7
    -2 -5 7
    2 -5 -7
    -2 -5 7
    2 5 -7
    -2 5 7
    -2 -5 6
    2 -5 -6
    -2 -5 6
    2 5 -6
    2 -5 -6
    -2 5 6
    -2 5 5
    2 -5 -5
    2 5 -5
    -2 -5 5
    2 -5 -5
    -2 -5 4
    2 -5 -4
    2 -5 -4
    2 5 -4
    -2 5 4
    -2 -5 4
    2 -5 -3
    -2 5 3
    2 -5 -3
    2 -5 -2
    2 -5 -2
    2 5 -2
    -2 -5 2
    2 -5 -1
    2 5 -1
    -2 -5 1
    2 -5 0
    -2 -5 0
    2 5 0
    2 -5 1
    -2 -5 -1
    -2 -5 -1
    2 5 1
    2 5 2
    -2 -5 -2
    -2 -5 -2
    2 -5 2
    -2 -5 -3
    2 5 3
    -2 -5 -3
    2 -5 3
    2 -5 3
    -2 -5 -4
    2 -5 4
    2 -5 4
    -2 -5 -4
    2 -5 4
    2 5 4
    -2 -5 -5
    -2 -5 -5
    2 -5 5
    2 -5 5
    2 -5 5
    2 5 5
    2 -5 6
    2 -5 6
    -2 -5 -6
    -2 -5 -6
    2 -5 6
    2 5 6
    2 -5 7
    2 -5 7
    2 -5 7
    -2 -5 -7
    2 5 7
    -2 -5 -7
    -2 -5 -8
    2 -5 8
    2 5 8
    2 -5 8
    2 -5 8
    -2 -5 -8
    -2 -5 -9
    2 5 9
    2 -5 9
    -2 -5 -9
    2 -5 9
    2 -5 9
    2 5 10
    -2 -5 -10
    2 -5 10
    2 -5 10
    2 -5 10
    -2 -5 -10
    2 -5 11
    2 5 11
    -2 -5 -11
    2 -5 11
    2 -5 11
    2 5 12
    2 -5 12
    -2 -5 -12
    2 -5 12
    2 -5 13
    2 -5 13
    2 5 13
    -2 -5 -13
    2 -5 14
    -2 -5 -14
    2 5 14
    2 -5 14
    2 5 15
    2 -5 15
    -2 -5 -15
    -2 -5 -16
    2 -5 16
    2 5 16
    -2 -5 -17
    2 -5 17
    2 5 18
    2 -5 18
    -2 -5 -18
    2 -5 19
    -2 -5 -19
    2 5 19
    2 -5 20
    2 5 20
    -2 -5 -20
    2 -5 21
    2 5 21
    -2 -5 -21
    2 -5 22
    -2 -5 -22
    -2 -5 -23
    2 -5 23
    2 -6 -19
    2 -6 -18
    -2 -6 18
    -2 -6 17
    2 -6 -17
    2 -6 -16
    -2 -6 16
    -2 -6 15
    2 -6 -15
    -2 -6 14
    -2 -6 13
    -2 6 12
    -2 -6 12
    -2 -6 12
    -2 6 11
    2 6 -11
    -2 -6 11
    -2 -6 11
    -2 -6 10
    -2 -6 10
    -2 -6 9
    -2 6 9
    -2 -6 9
    -2 6 8
    -2 -6 8
    -2 -6 8
    -2 -6 7
    2 -6 -7
    -2 6 7
    -2 -6 7
    -2 -6 6
    2 -6 -6
    -2 -6 6
    -2 -6 5
    2 -6 -5
    -2 -6 5
    -2 -6 4
    2 -6 -4
    -2 -6 4
    2 -6 -3
    -2 -6 3
    -2 -6 3
    -2 -6 2
    2 -6 -2
    -2 -6 2
    -2 -6 1
    2 -6 -1
    2 6 0
    -2 -6 0
    2 -6 0
    2 6 1
    2 -6 1
    -2 -6 -1
    -2 -6 -2
    2 -6 2
    2 6 2
    -2 -6 -3
    2 -6 3
    2 6 3
    2 -6 4
    -2 -6 -4
    2 6 4
    -2 -6 -5
    2 6 5
    2 -6 5
    2 -6 6
    2 6 6
    -2 -6 -6
    2 6 7
    2 -6 7
    -2 -6 -7
    2 6 8
    2 -6 8
    -2 -6 -8
    2 -6 9
    2 6 9
    -2 -6 -9
    2 -6 10
    2 6 10
    2 6 11
    2 -6 11
    2 -6 12
    2 -6 13
    -2 -6 -14
    2 -6 14
    -2 -6 -15
    -2 -6 -16
    -2 -6 -17
    -2 -6 -18
    3 0 -38
    3 0 -38
    3 0 -37
    3 0 -37
    3 0 -36
    3 0 -36
    3 0 -35
    -3 0 35
    3 0 -35
    3 0 -34
    3 0 -34
    -3 0 34
    3 0 -33
    -3 0 33
    3 0 -32
    -3 0 32
    -3 0 31
    3 0 -31
    3 0 -30
    -3 0 30
    -3 0 29
    3 0 -29
    -3 0 28
    3 0 -28
    -3 0 27
    3 0 -27
    3 0 -26
    -3 0 26
    -3 0 26
    3 0 -25
    -3 0 25
    -3 0 25
    -3 0 24
    -3 0 24
    3 0 -24
    -3 0 23
    -3 0 23
    3 0 -23
    -3 0 22
    3 0 -22
    -3 0 22
    -3 0 21
    3 0 -21
    -3 0 21
    -3 0 20
    -3 0 20
    3 0 -20
    3 0 -19
    -3 0 19
    -3 0 19
    3 0 -18
    -3 0 18
    3 0 -17
    3 0 -17
    -3 0 17
    -3 0 17
    -3 0 16
    -3 0 16
    3 0 -16
    3 0 -16
    3 0 -15
    -3 0 15
    -3 0 15
    3 0 -15
    3 0 -14
    -3 0 14
    -3 0 14
    3 0 -14
    -3 0 13
    3 0 -13
    3 0 -13
    -3 0 13
    3 0 -12
    3 0 -12
    3 0 -11
    3 0 -11
    -3 0 11
    3 0 -10
    3 0 -10
    3 0 -10
    3 0 -10
    -3 0 10
    3 0 -9
    3 0 -9
    3 0 -9
    3 0 -9
    -3 0 9
    -3 0 8
    -3 0 8
    3 0 -8
    3 0 -8
    -3 0 8
    3 0 -8
    3 0 -8
    -3 0 7
    3 0 -7
    3 0 -7
    -3 0 7
    3 0 -7
    3 0 -7
    3 0 -6
    -3 0 6
    -3 0 6
    3 0 -6
    3 0 -5
    3 0 -5
    -3 0 5
    3 0 -5
    -3 0 5
    3 0 -4
    -3 0 4
    3 0 -4
    -3 0 4
    3 0 -4
    3 0 -3
    3 0 -3
    3 0 -3
    -3 0 3
    -3 0 3
    3 0 -2
    3 0 -2
    -3 0 2
    3 0 -2
    -3 0 2
    -3 0 2
    -3 0 1
    3 0 -1
    -3 0 1
    3 0 -1
    -3 0 1
    -3 0 0
    3 0 0
    3 0 0
    -3 0 0
    -3 0 0
    3 0 1
    -3 0 -1
    -3 0 -1
    3 0 1
    -3 0 -2
    3 0 2
    3 0 2
    -3 0 -2
    3 0 2
    3 0 3
    -3 0 -3
    3 0 3
    3 0 3
    -3 0 -3
    -3 0 -4
    3 0 4
    3 0 4
    -3 0 -4
    3 0 4
    -3 0 -4
    -3 0 -5
    3 0 5
    3 0 5
    -3 0 -5
    -3 0 -5
    3 0 5
    -3 0 -6
    3 0 6
    -3 0 -6
    3 0 6
    3 0 6
    -3 0 -6
    -3 0 -7
    3 0 7
    -3 0 -7
    -3 0 -7
    3 0 7
    -3 0 -7
    3 0 8
    3 0 8
    -3 0 -8
    -3 0 -8
    -3 0 -8
    -3 0 -9
    -3 0 -9
    3 0 9
    3 0 9
    -3 0 -9
    -3 0 -10
    3 0 10
    3 0 10
    -3 0 -10
    -3 0 -11
    -3 0 -11
    3 0 11
    3 0 12
    -3 0 -12
    -3 0 -12
    -3 0 -12
    3 0 13
    -3 0 -13
    -3 0 -13
    -3 0 -14
    3 0 14
    -3 0 -15
    3 0 15
    3 0 16
    -3 0 -16
    3 0 17
    -3 0 -17
    3 0 18
    -3 0 -18
    3 0 19
    -3 0 -19
    3 0 20
    -3 0 -20
    -3 0 -21
    3 0 21
    3 0 22
    -3 0 -22
    3 0 23
    -3 0 -23
    3 0 24
    -3 0 -24
    3 0 25
    -3 0 -25
    -3 0 -26
    3 0 26
    3 0 27
    -3 0 -27
    -3 0 -28
    3 0 28
    3 0 29
    -3 0 -29
    -3 0 -30
    3 0 30
    -3 0 -31
    3 0 31
    -3 0 -32
    3 0 32
    -3 0 -33
    -3 0 -33
    3 0 33
    -3 0 -34
    3 0 34
    -3 0 -34
    -3 0 -35
    -3 0 -35
    -3 0 -36
    -3 0 -37
    3 -1 -36
    3 1 -35
    3 -1 -35
    -3 -1 35
    3 1 -34
    3 -1 -34
    -3 -1 34
    -3 -1 33
    3 1 -33
    3 1 -33
    3 -1 -33
    -3 -1 33
    3 -1 -32
    3 1 -32
    3 1 -32
    -3 -1 32
    3 1 -31
    3 1 -31
    3 -1 -31
    -3 -1 31
    -3 -1 31
    -3 1 31
    3 1 -30
    -3 -1 30
    3 -1 -30
    -3 -1 30
    -3 1 30
    3 1 -30
    3 1 -29
    -3 -1 29
    3 1 -29
    3 -1 -29
    -3 -1 29
    -3 1 29
    -3 -1 28
    3 1 -28
    3 -1 -28
    -3 1 28
    -3 -1 28
    3 1 -28
    -3 -1 27
    3 1 -27
    -3 1 27
    3 1 -27
    3 -1 -27
    -3 -1 27
    3 1 -26
    -3 1 26
    3 -1 -26
    -3 -1 26
    3 1 -26
    -3 -1 26
    -3 1 25
    3 1 -25
    3 -1 -25
    -3 -1 25
    -3 -1 25
    3 1 -25
    -3 -1 24
    3 1 -24
    3 -1 -24
    -3 -1 24
    -3 1 24
    3 1 -24
    -3 1 23
    3 -1 -23
    3 1 -23
    -3 -1 23
    -3 -1 23
    3 1 -23
    -3 -1 22
    3 1 -22
    -3 -1 22
    -3 1 22
    3 1 -22
    3 -1 -22
    -3 -1 21
    3 1 -21
    3 1 -21
    3 -1 -21
    -3 1 21
    -3 -1 21
    -3 -1 20
    -3 1 20
    3 1 -20
    3 1 -20
    -3 -1 20
    3 -1 -20
    3 1 -20
    -3 -1 19
    3 1 -19
    3 1 -19
    3 1 -19
    3 -1 -19
    -3 -1 19
    3 1 -18
    -3 1 18
    -3 -1 18
    -3 -1 18
    3 -1 -18
    3 1 -18
    3 1 -18
    3 1 -17
    3 -1 -17
    -3 -1 17
    -3 -1 17
    3 1 -17
    3 1 -17
    -3 1 17
    3 1 -16
    3 -1 -16
    3 1 -16
    -3 1 16
    3 1 -16
    -3 -1 16
    -3 -1 16
    3 1 -15
    3 1 -15
    3 -1 -15
    -3 -1 15
    -3 1 15
    -3 -1 15
    3 1 -15
    3 1 -14
    -3 -1 14
    3 -1 -14
    -3 1 14
    -3 -1 14
    3 1 -14
    3 1 -14
    3 1 -13
    3 1 -13
    -3 -1 13
    3 -1 -13
    -3 1 13
    3 1 -13
    -3 -1 13
    -3 -1 12
    -3 -1 12
    3 -1 -12
    3 1 -12
    -3 1 12
    3 1 -12
    3 1 -12
    3 1 -11
    3 -1 -11
    3 1 -11
    3 1 -11
    -3 1 11
    -3 -1 11
    -3 -1 11
    3 1 -11
    -3 -1 10
    -3 -1 10
    3 -1 -10
    3 1 -10
    3 1 -10
    -3 1 10
    3 1 -10
    3 1 -10
    3 1 -9
    3 -1 -9
    -3 -1 9
    3 1 -9
    3 -1 -9
    -3 -1 9
    -3 1 9
    -3 -1 9
    -3 1 9
    3 1 -9
    3 -1 -9
    -3 -1 8
    3 1 -8
    3 -1 -8
    3 -1 -8
    3 -1 -8
    -3 1 8
    -3 1 8
    3 1 -8
    -3 -1 8
    -3 -1 8
    3 1 -8
    3 -1 -8
    3 1 -8
    -3 -1 8
    -3 1 7
    3 1 -7
    -3 -1 7
    -3 -1 7
    3 -1 -7
    3 1 -7
    -3 1 7
    3 1 -7
    3 -1 -7
    -3 1 7
    -3 -1 7
    3 -1 -7
    3 -1 -7
    -3 -1 7
    -3 -1 7
    3 1 -7
    -3 -1 6
    3 1 -6
    -3 -1 6
    -3 1 6
    -3 1 6
    -3 -1 6
    3 1 -6
    3 1 -6
    3 -1 -6
    3 -1 -6
    -3 -1 6
    3 -1 -6
    3 -1 -6
    3 1 -5
    3 -1 -5
    3 -1 -5
    3 -1 -5
    3 1 -5
    3 -1 -5
    3 1 -5
    -3 1 5
    -3 1 5
    -3 -1 5
    -3 -1 5
    -3 -1 5
    3 1 -5
    -3 -1 5
    -3 -1 4
    3 1 -4
    3 -1 -4
    -3 1 4
    -3 -1 4
    3 1 -4
    3 1 -4
    -3 1 4
    -3 1 4
    -3 -1 4
    3 -1 -4
    3 -1 -4
    -3 -1 4
    3 -1 -4
    -3 -1 3
    -3 -1 3
    -3 -1 3
    3 1 -3
    3 1 -3
    3 -1 -3
    3 1 -3
    -3 1 3
    3 -1 -3
    3 -1 -3
    -3 1 3
    -3 -1 3
    -3 -1 2
    3 -1 -2
    -3 -1 2
    3 1 -2
    3 1 -2
    -3 1 2
    3 1 -2
    3 -1 -2
    -3 1 2
    3 -1 -2
    -3 1 1
    3 1 -1
    3 -1 -1
    3 -1 -1
    -3 -1 1
    3 -1 -1
    -3 1 1
    3 1 -1
    3 1 -1
    3 -1 -1
    -3 -1 0
    -3 1 0
    3 -1 0
    3 1 0
    3 1 0
    3 -1 0
    3 1 0
    3 -1 0
    -3 -1 0
    -3 1 0
    -3 -1 -1
    3 1 1
    3 1 1
    3 1 1
    -3 -1 -1
    -3 -1 -1
    3 -1 1
    3 -1 1
    -3 1 -1
    -3 -1 -2
    3 1 2
    3 1 2
    3 1 2
    -3 -1 -2
    -3 -1 -2
    3 -1 2
    3 1 2
    -3 1 -2
    3 -1 2
    -3 -1 -3
    3 1 3
    3 1 3
    3 1 3
    -3 -1 -3
    3 1 3
    -3 -1 -3
    3 -1 3
    -3 1 -3
    -3 -1 -4
    -3 -1 -4
    -3 1 -4
    -3 -1 -4
    3 1 4
    3 1 4
    3 -1 4
    -3 -1 -4
    3 1 4
    3 1 4
    3 -1 4
    3 1 5
    3 -1 5
    3 1 5
    -3 -1 -5
    3 1 5
    -3 -1 -5
    3 -1 5
    -3 1 -5
    -3 -1 -5
    3 1 5
    -3 -1 -6
    3 1 6
    3 1 6
    3 1 6
    3 -1 6
    -3 -1 -6
    3 1 6
    3 -1 6
    -3 -1 -6
    -3 1 -6
    -3 1 -6
    3 -1 6
    -3 -1 -7
    3 1 7
    3 -1 7
    -3 -1 -7
    3 1 7
    3 -1 7
    -3 -1 -7
    3 1 7
    3 1 7
    -3 1 -7
    -3 1 -7
    3 -1 7
    -3 -1 -8
    3 1 8
    3 -1 8
    -3 1 -8
    -3 -1 -8
    3 -1 8
    3 1 8
    -3 1 -8
    3 -1 8
    -3 1 -8
    -3 -1 -8
    -3 1 -9
    -3 -1 -9
    -3 1 -9
    -3 1 -9
    -3 -1 -9
    3 -1 9
    3 1 9
    -3 -1 -9
    3 -1 9
    3 1 9
    -3 1 -10
    3 -1 10
    -3 -1 -10
    3 1 10
    -3 1 -10
    -3 -1 -10
    3 -1 10
    -3 -1 -10
    -3 1 -10
    3 1 10
    3 -1 11
    -3 1 -11
    -3 1 -11
    -3 1 -11
    3 1 11
    -3 -1 -11
    3 -1 11
    3 -1 12
    -3 1 -12
    3 -1 12
    3 1 12
    -3 1 -12
    -3 -1 -12
    -3 1 -12
    -3 1 -12
    -3 1 -13
    -3 1 -13
    -3 1 -13
    -3 1 -13
    3 -1 13
    3 1 13
    3 -1 13
    -3 -1 -13
    3 -1 14
    3 1 14
    -3 1 -14
    -3 -1 -14
    -3 1 -14
    -3 1 -14
    -3 1 -15
    3 1 15
    3 -1 15
    -3 1 -15
    -3 -1 -15
    3 -1 16
    -3 1 -16
    -3 1 -16
    3 1 16
    -3 -1 -16
    3 -1 17
    3 1 17
    -3 -1 -17
    -3 1 -17
    -3 1 -17
    -3 1 -18
    3 1 18
    -3 -1 -18
    3 -1 18
    -3 1 -18
    -3 -1 -19
    3 -1 19
    -3 1 -19
    -3 1 -19
    3 1 19
    3 -1 20
    3 1 20
    -3 -1 -20
    -3 1 -20
    -3 1 -20
    3 -1 21
    -3 -1 -21
    -3 1 -21
    3 1 21
    -3 1 -21
    3 -1 22
    3 1 22
    -3 1 -22
    -3 -1 -22
    -3 1 -22
    -3 1 -23
    3 1 23
    -3 1 -23
    3 -1 23
    -3 -1 -23
    3 -1 24
    3 1 24
    -3 1 -24
    -3 -1 -24
    -3 1 -24
    -3 1 -25
    3 -1 25
    3 1 25
    -3 -1 -25
    -3 1 -25
    -3 -1 -26
    -3 1 -26
    3 -1 26
    3 1 26
    -3 1 -26
    3 -1 27
    -3 1 -27
    3 1 27
    -3 1 -27
    -3 -1 -27
    -3 1 -28
    3 1 28
    -3 1 -28
    3 -1 28
    -3 -1 -28
    3 -1 29
    -3 -1 -29
    -3 1 -29
    -3 1 -29
    3 1 29
    3 1 30
    3 -1 30
    -3 1 -30
    -3 1 -30
    -3 -1 -30
    -3 1 -31
    -3 -1 -31
    -3 1 -31
    3 -1 31
    3 1 31
    3 -1 32
    3 1 32
    -3 -1 -32
    3 1 33
    3 -1 33
    -3 -1 -33
    -3 -1 -34
    3 1 34
    -3 -1 -35
    -3 -2 34
    -3 -2 34
    3 -2 -33
    -3 -2 33
    -3 -2 33
    -3 2 32
    3 -2 -32
    -3 -2 32
    3 2 -31
    3 -2 -31
    -3 -2 31
    -3 -2 31
    -3 2 31
    3 2 -30
    -3 2 30
    -3 -2 30
    3 -2 -30
    -3 -2 30
    3 -2 -29
    -3 2 29
    -3 -2 29
    3 2 -29
    -3 -2 29
    -3 2 28
    3 -2 -28
    3 2 -28
    -3 -2 28
    -3 -2 28
    -3 -2 27
    3 2 -27
    3 -2 -27
    -3 2 27
    -3 -2 27
    3 2 -26
    -3 2 26
    -3 -2 26
    3 -2 -26
    -3 -2 26
    -3 -2 25
    3 2 -25
    -3 2 25
    3 2 -25
    3 -2 -25
    -3 -2 25
    3 2 -24
    -3 -2 24
    3 2 -24
    3 -2 -24
    -3 -2 24
    -3 2 24
    3 2 -23
    -3 -2 23
    3 2 -23
    -3 2 23
    -3 -2 23
    3 -2 -23
    3 2 -22
    -3 -2 22
    -3 -2 22
    3 2 -22
    -3 2 22
    3 -2 -22
    -3 2 21
    -3 -2 21
    3 2 -21
    -3 -2 21
    3 -2 -21
    3 2 -21
    -3 -2 20
    3 2 -20
    -3 2 20
    3 -2 -20
    3 2 -20
    -3 -2 20
    -3 2 19
    -3 -2 19
    3 2 -19
    3 -2 -19
    3 2 -19
    -3 -2 19
    3 2 -18
    3 2 -18
    3 -2 -18
    -3 2 18
    -3 -2 18
    -3 -2 18
    3 2 -17
    3 -2 -17
    -3 -2 17
    -3 -2 17
    -3 2 17
    3 2 -17
    3 2 -16
    3 -2 -16
    -3 -2 16
    -3 -2 16
    3 2 -16
    -3 2 16
    3 2 -15
    -3 2 15
    3 -2 -15
    -3 -2 15
    3 2 -15
    -3 -2 15
    3 2 -14
    -3 2 14
    3 2 -14
    -3 -2 14
    -3 -2 14
    3 -2 -14
    3 2 -13
    -3 -2 13
    -3 -2 13
    -3 -2 13
    3 2 -13
    3 -2 -13
    -3 2 13
    3 2 -12
    3 -2 -12
    -3 -2 12
    3 2 -12
    3 2 -12
    -3 -2 12
    -3 -2 12
    -3 2 12
    3 2 -11
    3 2 -11
    3 2 -11
    3 -2 -11
    -3 2 11
    -3 -2 11
    -3 -2 11
    -3 -2 11
    3 2 -10
    3 -2 -10
    -3 -2 10
    -3 -2 10
    -3 2 10
    3 2 -10
    -3 -2 10
    3 2 -9
    3 -2 -9
    -3 -2 9
    -3 -2 9
    -3 -2 9
    3 2 -9
    -3 2 9
    -3 -2 8
    3 2 -8
    3 -2 -8
    3 2 -8
    -3 -2 8
    -3 2 8
    -3 -2 8
    3 2 -7
    3 -2 -7
    -3 2 7
    3 2 -7
    3 2 -7
    -3 -2 7
    -3 -2 7
    -3 -2 7
    -3 -2 7
    3 -2 -7
    3 2 -6
    -3 2 6
    3 2 -6
    3 -2 -6
    -3 -2 6
    3 2 -6
    3 2 -6
    -3 -2 6
    -3 -2 6
    3 2 -5
    -3 2 5
    3 -2 -5
    3 2 -5
    3 2 -5
    -3 -2 5
    -3 2 5
    -3 2 5
    -3 -2 5
    -3 -2 5
    3 2 -5
    3 2 -4
    3 2 -4
    3 -2 -4
    3 2 -4
    3 2 -4
    -3 2 4
    -3 2 4
    -3 -2 4
    3 -2 -4
    -3 2 4
    -3 -2 4
    3 2 -3
    -3 2 3
    3 2 -3
    -3 -2 3
    -3 2 3
    -3 2 3
    3 2 -3
    3 -2 -3
    3 -2 -3
    -3 2 2
    3 2 -2
    -3 2 2
    3 -2 -2
    3 2 -2
    3 2 -2
    3 -2 -2
    -3 -2 2
    -3 -2 2
    -3 2 1
    -3 -2 1
    -3 -2 1
    3 -2 -1
    3 2 -1
    -3 2 1
    -3 -2 1
    3 -2 -1
    3 2 -1
    3 2 -1
    3 2 0
    -3 -2 0
    -3 -2 0
    3 -2 0
    3 2 0
    -3 2 0
    3 -2 0
    3 2 0
    -3 -2 0
    3 2 1
    3 2 1
    3 -2 1
    -3 -2 -1
    -3 2 -1
    -3 -2 -1
    -3 -2 -1
    3 -2 1
    3 2 1
    3 2 2
    3 2 2
    -3 -2 -2
    3 2 2
    3 -2 2
    -3 2 -2
    -3 -2 -2
    3 2 3
    3 -2 3
    -3 -2 -3
    3 -2 3
    -3 2 -3
    -3 -2 -3
    3 2 3
    3 2 3
    -3 -2 -3
    -3 2 -4
    3 2 4
    3 2 4
    -3 -2 -4
    -3 -2 -4
    -3 -2 -4
    3 -2 4
    3 -2 4
    3 2 4
    3 -2 5
    3 2 5
    3 2 5
    -3 -2 -5
    3 2 5
    -3 -2 -5
    -3 -2 -5
    3 -2 5
    -3 2 -5
    3 -2 6
    3 -2 6
    -3 -2 -6
    3 -2 6
    3 2 6
    -3 -2 -6
    3 2 6
    3 2 6
    -3 2 -6
    -3 -2 -6
    3 -2 7
    3 2 7
    3 -2 7
    -3 -2 -7
    3 2 7
    3 -2 7
    -3 -2 -7
    -3 2 -7
    3 -2 7
    -3 -2 -7
    -3 2 -8
    3 -2 8
    3 2 8
    -3 -2 -8
    3 -2 8
    3 2 8
    3 -2 8
    -3 -2 -8
    3 -2 8
    3 -2 9
    3 -2 9
    -3 -2 -9
    3 2 9
    3 -2 9
    -3 -2 -9
    3 2 9
    3 -2 9
    -3 2 -9
    3 -2 10
    3 2 10
    -3 2 -10
    3 -2 10
    3 2 10
    -3 -2 -10
    3 -2 10
    -3 2 -10
    -3 -2 -10
    -3 2 -11
    3 -2 11
    -3 -2 -11
    3 2 11
    -3 -2 -11
    3 -2 11
    3 -2 11
    -3 2 -11
    -3 2 -12
    3 -2 12
    -3 2 -12
    3 -2 12
    3 -2 12
    3 2 12
    -3 -2 -12
    -3 2 -13
    3 -2 13
    3 -2 13
    3 -2 13
    3 2 13
    -3 -2 -13
    -3 2 -13
    3 -2 14
    -3 2 -14
    -3 2 -14
    3 2 14
    -3 -2 -14
    3 -2 14
    -3 2 -14
    3 -2 14
    3 2 15
    3 -2 15
    -3 2 -15
    -3 2 -15
    3 -2 15
    3 -2 15
    -3 2 -15
    -3 -2 -15
    -3 2 -16
    3 -2 16
    -3 2 -16
    3 2 16
    -3 -2 -16
    3 -2 16
    -3 2 -16
    3 -2 16
    3 2 17
    -3 2 -17
    -3 2 -17
    3 -2 17
    3 -2 17
    -3 2 -17
    -3 -2 -17
    3 -2 17
    3 2 18
    -3 2 -18
    -3 2 -18
    -3 -2 -18
    3 -2 18
    3 -2 18
    -3 2 -18
    3 -2 19
    -3 2 -19
    -3 2 -19
    3 -2 19
    -3 2 -19
    3 2 19
    -3 -2 -19
    -3 2 -20
    3 -2 20
    -3 2 -20
    3 2 20
    -3 -2 -20
    3 -2 20
    -3 2 -21
    3 -2 21
    -3 2 -21
    -3 -2 -21
    3 2 21
    -3 2 -22
    3 -2 22
    -3 2 -22
    3 2 22
    -3 -2 -22
    3 -2 23
    3 2 23
    -3 2 -23
    -3 -2 -23
    -3 2 -23
    -3 2 -24
    3 -2 24
    -3 2 -24
    3 2 24
    -3 -2 -24
    3 2 25
    3 -2 25
    -3 2 -25
    -3 -2 -25
    3 2 26
    -3 -2 -26
    3 -2 26
    -3 2 -26
    3 -2 27
    -3 2 -27
    3 2 27
    -3 -2 -27
    -3 -2 -28
    3 -2 28
    3 2 28
    3 2 29
    3 -2 29
    -3 -2 -29
    3 -2 30
    3 2 30
    -3 -2 -30
    3 -2 31
    3 2 31
    -3 -2 -31
    3 -2 32
    3 2 32
    -3 -2 -32
    3 2 33
    -3 -3 34
    -3 -3 33
    -3 -3 33
    -3 3 32
    -3 -3 32
    -3 -3 32
    -3 -3 31
    -3 -3 31
    -3 3 31
    -3 3 30
    -3 -3 30
    3 -3 -30
    -3 -3 30
    3 -3 -29
    -3 -3 29
    -3 -3 29
    -3 3 29
    -3 -3 28
    3 -3 -28
    -3 3 28
    -3 -3 28
    3 3 -27
    3 -3 -27
    -3 3 27
    -3 -3 27
    -3 -3 27
    3 3 -26
    3 -3 -26
    -3 3 26
    -3 -3 26
    -3 -3 26
    3 3 -25
    -3 3 25
    3 -3 -25
    -3 -3 25
    -3 -3 25
    3 3 -24
    3 -3 -24
    -3 -3 24
    -3 -3 24
    -3 3 24
    3 -3 -23
    -3 -3 23
    -3 3 23
    -3 -3 23
    3 3 -23
    3 3 -22
    3 -3 -22
    -3 3 22
    -3 -3 22
    -3 -3 22
    3 -3 -21
    3 3 -21
    -3 -3 21
    -3 3 21
    -3 -3 21
    3 3 -20
    -3 -3 20
    -3 3 20
    3 -3 -20
    -3 -3 20
    3 3 -19
    3 -3 -19
    -3 -3 19
    -3 -3 19
    -3 3 19
    3 3 -18
    3 -3 -18
    -3 -3 18
    -3 3 18
    -3 -3 18
    3 3 -17
    -3 -3 17
    -3 3 17
    -3 -3 17
    3 -3 -17
    -3 -3 16
    -3 -3 16
    -3 3 16
    3 3 -16
    3 -3 -16
    3 3 -16
    -3 3 15
    3 3 -15
    3 3 -15
    -3 -3 15
    3 -3 -15
    -3 -3 15
    3 3 -14
    3 3 -14
    -3 -3 14
    -3 -3 14
    -3 3 14
    3 -3 -14
    3 3 -13
    3 3 -13
    -3 -3 13
    3 3 -13
    -3 -3 13
    -3 3 13
    3 -3 -13
    3 3 -12
    3 3 -12
    3 3 -12
    -3 -3 12
    -3 -3 12
    3 3 -12
    -3 3 12
    3 -3 -12
    -3 -3 11
    3 3 -11
    3 3 -11
    3 3 -11
    -3 3 11
    3 -3 -11
    3 3 -11
    -3 -3 11
    -3 3 10
    3 3 -10
    -3 -3 10
    3 3 -10
    3 -3 -10
    -3 -3 10
    3 3 -9
    3 -3 -9
    -3 3 9
    -3 -3 9
    -3 -3 9
    3 3 -9
    -3 -3 9
    3 -3 -8
    3 3 -8
    -3 -3 8
    -3 -3 8
    3 3 -8
    -3 -3 8
    -3 3 8
    -3 -3 7
    3 -3 -7
    3 3 -7
    -3 -3 7
    3 3 -7
    -3 3 7
    -3 -3 7
    -3 3 6
    3 -3 -6
    3 3 -6
    -3 -3 6
    -3 -3 6
    3 3 -6
    3 3 -6
    -3 -3 6
    3 -3 -6
    3 -3 -5
    3 -3 -5
    3 3 -5
    -3 -3 5
    -3 -3 5
    -3 -3 5
    3 3 -5
    3 3 -5
    -3 3 5
    3 3 -4
    3 -3 -4
    3 -3 -4
    3 3 -4
    -3 3 4
    3 3 -4
    -3 -3 4
    3 3 -3
    3 3 -3
    3 -3 -3
    -3 -3 3
    -3 3 3
    3 -3 -3
    3 3 -3
    3 -3 -2
    3 3 -2
    3 -3 -2
    -3 -3 2
    -3 3 2
    -3 -3 2
    3 3 -2
    3 3 -2
    3 3 -1
    3 -3 -1
    3 3 -1
    3 -3 -1
    -3 3 1
    -3 -3 1
    -3 -3 1
    3 3 -1
    3 3 0
    3 -3 0
    3 3 0
    -3 -3 0
    -3 -3 0
    3 -3 0
    -3 3 0
    3 3 0
    3 -3 1
    -3 -3 -1
    3 3 1
    -3 -3 -1
    3 3 1
    -3 3 -1
    3 -3 1
    3 3 2
    -3 3 -2
    3 -3 2
    3 3 2
    3 -3 2
    3 -3 2
    -3 -3 -2
    -3 -3 -2
    -3 3 -3
    3 3 3
    3 -3 3
    -3 -3 -3
    3 -3 3
    3 3 3
    -3 -3 -3
    3 -3 3
    3 -3 4
    -3 -3 -4
    3 3 4
    -3 3 -4
    -3 -3 -4
    3 -3 4
    3 -3 4
    -3 -3 -4
    3 3 4
    3 -3 4
    3 -3 5
    3 -3 5
    3 3 5
    3 3 5
    3 -3 5
    3 -3 5
    -3 -3 -5
    -3 -3 -5
    -3 -3 -5
    -3 3 -5
    3 -3 6
    -3 -3 -6
    3 -3 6
    -3 -3 -6
    3 -3 6
    -3 -3 -6
    -3 3 -6
    3 -3 6
    3 3 6
    -3 -3 -7
    3 -3 7
    3 3 7
    3 -3 7
    3 -3 7
    -3 -3 -7
    -3 -3 -7
    3 -3 7
    3 -3 7
    -3 3 -7
    3 -3 8
    -3 3 -8
    3 -3 8
    3 -3 8
    -3 -3 -8
    3 -3 8
    -3 -3 -8
    3 3 8
    -3 -3 -8
    3 -3 8
    3 3 9
    3 -3 9
    -3 -3 -9
    3 -3 9
    3 -3 9
    -3 -3 -9
    3 -3 9
    -3 -3 -9
    3 -3 9
    -3 3 -9
    -3 -3 -10
    3 -3 10
    3 -3 10
    3 -3 10
    -3 3 -10
    -3 -3 -10
    3 3 10
    3 -3 10
    3 3 11
    3 -3 11
    3 -3 11
    3 -3 11
    -3 3 -11
    3 -3 11
    -3 -3 -11
    3 -3 12
    3 -3 12
    3 3 12
    3 -3 12
    3 -3 12
    -3 -3 -12
    -3 3 -12
    -3 3 -13
    3 -3 13
    3 -3 13
    3 3 13
    3 3 13
    3 -3 13
    -3 -3 -13
    3 -3 14
    3 3 14
    -3 3 -14
    3 -3 14
    3 -3 14
    3 3 14
    -3 -3 -14
    3 -3 15
    3 3 15
    -3 -3 -15
    3 -3 15
    3 3 15
    -3 3 -15
    -3 3 -16
    3 3 16
    3 -3 16
    3 3 16
    3 -3 16
    -3 -3 -16
    -3 3 -17
    3 -3 17
    3 -3 17
    3 3 17
    3 3 17
    -3 -3 -17
    3 3 18
    -3 3 -18
    -3 -3 -18
    3 -3 18
    3 -3 18
    3 3 18
    3 3 19
    3 -3 19
    3 3 19
    -3 -3 -19
    -3 3 -19
    3 -3 19
    3 -3 20
    3 3 20
    -3 -3 -20
    3 -3 20
    3 3 20
    -3 3 -20
    3 -3 21
    3 -3 21
    3 3 21
    3 3 21
    -3 3 -21
    -3 -3 -21
    3 -3 22
    3 3 22
    3 -3 22
    3 3 22
    -3 -3 -22
    3 -3 23
    3 -3 23
    3 3 23
    3 3 23
    -3 -3 -23
    3 3 24
    3 3 24
    3 -3 24
    3 -3 24
    -3 -3 -24
    3 3 25
    -3 -3 -25
    3 -3 25
    3 3 25
    -3 -3 -26
    3 3 26
    3 -3 26
    3 3 26
    3 -3 27
    3 3 27
    3 3 27
    -3 -3 -27
    3 -3 28
    3 3 28
    -3 -3 -28
    3 3 28
    -3 -3 -29
    3 -3 29
    3 3 29
    3 3 29
    -3 -3 -30
    3 3 30
    3 -3 30
    3 3 30
    3 3 31
    3 -3 31
    3 3 32
    3 3 33
    -3 4 31
    -3 -4 30
    -3 4 30
    -3 -4 29
    -3 4 29
    -3 4 28
    -3 -4 28
    3 -4 -27
    -3 -4 27
    -3 4 27
    3 -4 -26
    -3 -4 26
    -3 4 26
    3 -4 -25
    -3 -4 25
    -3 4 25
    -3 -4 24
    3 -4 -24
    -3 4 24
    3 -4 -23
    -3 4 23
    3 4 -23
    -3 -4 23
    -3 4 22
    3 4 -22
    3 -4 -22
    -3 -4 22
    -3 -4 21
    3 4 -21
    3 -4 -21
    -3 4 21
    -3 -4 21
    3 4 -20
    -3 -4 20
    -3 4 20
    -3 -4 20
    3 -4 -20
    3 4 -19
    3 -4 -19
    -3 4 19
    -3 -4 19
    -3 -4 19
    -3 -4 18
    3 4 -18
    3 -4 -18
    -3 4 18
    -3 -4 18
    3 4 -17
    -3 4 17
    -3 -4 17
    -3 -4 17
    3 -4 -17
    -3 -4 16
    3 4 -16
    -3 4 16
    3 -4 -16
    -3 -4 16
    3 4 -15
    -3 4 15
    -3 -4 15
    3 -4 -15
    -3 -4 15
    -3 -4 14
    3 4 -14
    3 -4 -14
    -3 4 14
    -3 -4 14
    3 4 -13
    3 -4 -13
    -3 4 13
    -3 -4 13
    -3 -4 13
    3 4 -12
    -3 -4 12
    -3 -4 12
    3 -4 -12
    -3 4 12
    3 4 -11
    -3 -4 11
    -3 4 11
    -3 -4 11
    3 -4 -11
    -3 4 10
    3 4 -10
    -3 -4 10
    -3 -4 10
    3 -4 -10
    -3 -4 9
    3 -4 -9
    -3 -4 9
    3 4 -9
    -3 4 9
    3 4 -8
    -3 -4 8
    3 -4 -8
    -3 4 8
    -3 -4 8
    -3 -4 7
    -3 -4 7
    3 -4 -7
    3 -4 -7
    -3 4 7
    3 4 -7
    -3 -4 7
    -3 -4 6
    -3 -4 6
    -3 4 6
    3 -4 -6
    -3 -4 6
    3 4 -6
    3 -4 -6
    -3 -4 5
    3 4 -5
    -3 4 5
    -3 -4 5
    3 -4 -5
    3 4 -5
    3 -4 -5
    3 4 -4
    -3 -4 4
    -3 4 4
    3 -4 -4
    3 4 -4
    3 -4 -4
    -3 -4 3
    3 4 -3
    3 -4 -3
    3 -4 -3
    3 4 -3
    3 -4 -2
    3 4 -2
    -3 -4 2
    -3 -4 2
    3 4 -2
    3 -4 -2
    3 4 -1
    3 -4 -1
    -3 -4 1
    -3 -4 1
    3 4 -1
    3 -4 -1
    3 -4 0
    3 4 0
    -3 -4 0
    3 -4 0
    3 4 0
    -3 -4 0
    3 4 1
    3 -4 1
    3 4 1
    -3 -4 -1
    -3 -4 -1
    3 -4 1
    3 4 2
    3 4 2
    -3 -4 -2
    3 -4 2
    -3 -4 -2
    3 -4 2
    -3 -4 -3
    3 4 3
    3 -4 3
    -3 -4 -3
    3 -4 3
    3 4 3
    3 4 4
    -3 -4 -4
    -3 4 -4
    3 -4 4
    -3 -4 -4
    3 -4 4
    3 -4 4
    3 -4 5
    -3 -4 -5
    3 -4 5
    3 -4 5
    3 4 5
    -3 4 -5
    -3 -4 -5
    -3 4 -6
    3 4 6
    3 -4 6
    3 -4 6
    3 -4 6
    -3 -4 -6
    3 -4 6
    -3 -4 -6
    -3 4 -7
    3 -4 7
    3 4 7
    3 -4 7
    -3 -4 -7
    3 -4 7
    -3 -4 -7
    3 -4 7
    3 -4 8
    -3 -4 -8
    3 -4 8
    3 4 8
    -3 4 -8
    -3 -4 -8
    3 -4 8
    3 -4 9
    -3 4 -9
    -3 -4 -9
    3 -4 9
    3 4 9
    -3 -4 -9
    3 -4 9
    3 -4 10
    3 -4 10
    -3 -4 -10
    3 4 10
    -3 4 -10
    3 -4 10
    -3 -4 -10
    -3 4 -11
    3 -4 11
    3 4 11
    -3 -4 -11
    3 -4 11
    3 4 12
    -3 4 -12
    3 -4 12
    -3 -4 -12
    3 -4 12
    -3 4 -13
    3 4 13
    3 -4 13
    -3 -4 -13
    3 -4 13
    -3 4 -14
    -3 -4 -14
    3 -4 14
    3 4 14
    3 -4 14
    -3 4 -15
    3 -4 15
    3 4 15
    3 -4 15
    -3 -4 -15
    3 -4 16
    3 4 16
    3 -4 16
    -3 -4 -16
    -3 4 -16
    3 -4 17
    3 4 17
    -3 -4 -17
    -3 -4 -18
    3 -4 18
    3 4 18
    3 -4 19
    3 4 19
    -3 -4 -19
    3 4 20
    3 -4 20
    -3 -4 -20
    3 4 21
    3 -4 21
    -3 -4 -21
    3 4 22
    3 -4 22
    -3 -4 -22
    3 -4 23
    3 4 23
    -3 -4 -23
    3 4 24
    3 -4 24
    -3 -4 -24
    -3 -4 -25
    3 -4 25
    3 4 25
    -3 -4 -26
    3 -4 26
    3 4 26
    3 -4 27
    3 -4 28
    -3 -5 26
    -3 -5 25
    -3 5 24
    -3 -5 24
    3 -5 -23
    -3 5 23
    -3 -5 23
    -3 -5 22
    3 -5 -22
    3 -5 -21
    -3 -5 21
    -3 5 21
    3 -5 -20
    -3 5 20
    -3 -5 20
    3 -5 -19
    -3 5 19
    -3 -5 19
    -3 5 18
    3 5 -18
    -3 -5 18
    3 -5 -17
    3 5 -17
    -3 5 17
    -3 -5 17
    3 -5 -16
    3 5 -16
    -3 -5 16
    -3 5 16
    -3 5 15
    3 5 -15
    3 -5 -15
    -3 -5 15
    -3 5 14
    3 -5 -14
    3 5 -14
    -3 -5 14
    -3 5 13
    3 -5 -13
    3 5 -13
    -3 -5 13
    -3 -5 13
    3 -5 -12
    -3 5 12
    3 5 -12
    -3 -5 12
    -3 -5 12
    3 -5 -11
    3 5 -11
    -3 5 11
    -3 -5 11
    -3 -5 11
    -3 -5 10
    -3 -5 10
    -3 5 10
    3 -5 -10
    3 5 -10
    -3 -5 9
    -3 -5 9
    -3 5 9
    3 -5 -9
    3 5 -9
    -3 -5 8
    3 -5 -8
    -3 5 8
    -3 -5 8
    3 5 -8
    3 -5 -7
    3 -5 -7
    3 5 -7
    -3 5 7
    -3 -5 7
    -3 -5 7
    -3 -5 6
    -3 5 6
    3 -5 -6
    3 5 -6
    -3 -5 6
    3 -5 -6
    3 -5 -5
    3 -5 -5
    3 5 -5
    -3 -5 5
    -3 -5 5
    3 -5 -4
    3 5 -4
    3 -5 -4
    -3 -5 4
    -3 -5 4
    3 -5 -3
    3 5 -3
    -3 -5 3
    3 -5 -3
    3 5 -3
    3 -5 -2
    3 5 -2
    3 5 -2
    -3 -5 2
    3 -5 -2
    3 -5 -1
    3 5 -1
    3 5 -1
    -3 -5 1
    -3 -5 0
    3 -5 0
    3 5 0
    -3 -5 -1
    3 -5 1
    -3 -5 -1
    3 5 1
    3 -5 2
    -3 -5 -2
    -3 -5 -2
    3 5 2
    -3 -5 -3
    -3 -5 -3
    3 -5 3
    3 5 3
    3 -5 3
    3 -5 4
    3 -5 4
    3 -5 4
    -3 -5 -4
    3 5 4
    -3 -5 -4
    3 -5 5
    -3 -5 -5
    3 -5 5
    3 5 5
    3 -5 5
    -3 -5 -5
    -3 -5 -6
    3 -5 6
    3 -5 6
    3 -5 6
    3 5 6
    -3 -5 -6
    3 -5 7
    3 -5 7
    -3 -5 -7
    -3 -5 -7
    3 5 7
    3 -5 8
    -3 -5 -8
    3 -5 8
    3 5 8
    -3 -5 -8
    3 -5 9
    -3 -5 -9
    3 -5 9
    3 5 9
    -3 -5 -9
    3 -5 10
    3 -5 10
    -3 -5 -10
    3 5 10
    -3 -5 -10
    -3 -5 -11
    3 -5 11
    3 -5 11
    3 5 11
    3 -5 12
    3 -5 12
    3 5 12
    -3 -5 -12
    3 -5 13
    -3 -5 -13
    3 5 13
    3 -5 13
    3 -5 14
    -3 -5 -14
    3 -5 14
    3 5 14
    -3 -5 -15
    3 -5 15
    3 5 15
    3 -5 15
    -3 -5 -16
    3 -5 16
    3 5 16
    3 -5 16
    3 -5 17
    -3 -5 -17
    3 5 17
    3 5 18
    -3 -5 -18
    3 -5 18
    3 5 19
    3 -5 19
    -3 -5 -19
    3 5 20
    3 -5 20
    -3 -5 -20
    -3 -5 -21
    3 -5 21
    3 -5 22
    -3 -5 -22
    3 -5 23
    3 -5 24
    3 -5 25
    3 -6 -19
    -3 -6 19
    3 -6 -18
    -3 -6 18
    3 -6 -17
    -3 -6 17
    3 -6 -16
    -3 -6 16
    -3 -6 15
    -3 -6 14
    3 6 -13
    -3 -6 13
    3 6 -12
    -3 6 12
    -3 -6 12
    -3 -6 11
    3 6 -11
    -3 6 11
    -3 6 10
    3 6 -10
    -3 -6 10
    -3 -6 10
    -3 6 9
    3 6 -9
    -3 -6 9
    -3 -6 9
    -3 -6 8
    3 6 -8
    -3 -6 8
    -3 -6 7
    -3 -6 7
    3 -6 -6
    -3 -6 6
    -3 -6 6
    -3 -6 5
    -3 -6 5
    3 -6 -5
    -3 -6 4
    3 -6 -4
    -3 -6 4
    -3 -6 3
    -3 -6 3
    3 -6 -3
    -3 -6 2
    -3 -6 2
    3 -6 -2
    3 -6 -1
    3 6 -1
    -3 -6 1
    -3 -6 0
    3 -6 0
    3 6 0
    3 -6 1
    3 6 1
    3 6 2
    3 -6 2
    -3 -6 -2
    3 -6 3
    3 6 3
    -3 -6 -3
    3 -6 4
    -3 -6 -4
    3 6 4
    3 -6 5
    3 6 5
    -3 -6 -5
    3 6 6
    -3 -6 -6
    3 -6 6
    3 -6 7
    -3 -6 -7
    3 6 7
    -3 -6 -8
    3 6 8
    3 -6 8
    3 6 9
    3 -6 9
    3 -6 10
    3 6 10
    3 -6 11
    3 -6 12
    3 -6 13
    3 -6 14
    -3 -6 -14
    3 -6 15
    -3 -6 -15
    -3 -6 -16
    -3 -6 -17
    -3 -6 -18
    4 0 -37
    4 0 -37
    4 0 -36
    4 0 -36
    4 0 -35
    4 0 -35
    4 0 -34
    4 0 -34
    4 0 -33
    4 0 -33
    4 0 -32
    4 0 -32
    -4 0 32
    4 0 -31
    4 0 -31
    -4 0 31
    4 0 -30
    -4 0 30
    -4 0 29
    4 0 -29
    -4 0 29
    4 0 -28
    -4 0 28
    -4 0 28
    4 0 -27
    -4 0 27
    -4 0 27
    -4 0 26
    4 0 -26
    -4 0 26
    -4 0 25
    4 0 -25
    -4 0 25
    4 0 -24
    -4 0 24
    -4 0 24
    -4 0 23
    -4 0 23
    4 0 -23
    4 0 -22
    -4 0 22
    -4 0 22
    -4 0 21
    4 0 -21
    -4 0 21
    4 0 -20
    -4 0 20
    -4 0 20
    -4 0 19
    4 0 -19
    4 0 -18
    -4 0 18
    -4 0 17
    4 0 -17
    4 0 -16
    4 0 -16
    -4 0 16
    4 0 -15
    -4 0 15
    4 0 -15
    4 0 -14
    4 0 -14
    -4 0 14
    4 0 -13
    4 0 -13
    -4 0 13
    4 0 -12
    -4 0 12
    4 0 -12
    -4 0 12
    4 0 -11
    4 0 -11
    -4 0 11
    -4 0 11
    -4 0 10
    -4 0 10
    4 0 -10
    -4 0 10
    4 0 -10
    -4 0 9
    4 0 -9
    4 0 -9
    4 0 -9
    -4 0 9
    4 0 -8
    -4 0 8
    -4 0 8
    4 0 -8
    4 0 -8
    4 0 -8
    -4 0 7
    4 0 -7
    4 0 -7
    -4 0 7
    4 0 -7
    4 0 -6
    4 0 -6
    -4 0 6
    -4 0 6
    4 0 -6
    -4 0 5
    4 0 -5
    -4 0 5
    4 0 -5
    4 0 -5
    4 0 -4
    -4 0 4
    -4 0 4
    4 0 -4
    4 0 -4
    4 0 -3
    4 0 -3
    -4 0 3
    4 0 -3
    -4 0 3
    4 0 -2
    -4 0 2
    4 0 -2
    -4 0 2
    4 0 -2
    -4 0 2
    -4 0 1
    4 0 -1
    -4 0 1
    4 0 -1
    -4 0 1
    4 0 0
    -4 0 0
    -4 0 0
    -4 0 0
    4 0 0
    -4 0 -1
    4 0 1
    -4 0 -1
    4 0 1
    4 0 2
    4 0 2
    -4 0 -2
    4 0 2
    -4 0 -2
    -4 0 -3
    4 0 3
    -4 0 -3
    4 0 3
    4 0 3
    -4 0 -4
    4 0 4
    4 0 4
    4 0 4
    -4 0 -4
    -4 0 -5
    4 0 5
    -4 0 -5
    4 0 5
    -4 0 -5
    4 0 5
    -4 0 -6
    4 0 6
    4 0 6
    -4 0 -6
    4 0 6
    -4 0 -6
    -4 0 -7
    -4 0 -7
    4 0 7
    -4 0 -7
    4 0 7
    4 0 7
    -4 0 -8
    4 0 8
    -4 0 -8
    -4 0 -8
    -4 0 -9
    -4 0 -9
    -4 0 -9
    4 0 9
    -4 0 -10
    4 0 10
    -4 0 -10
    -4 0 -10
    -4 0 -11
    -4 0 -11
    4 0 11
    -4 0 -11
    -4 0 -12
    -4 0 -12
    4 0 12
    -4 0 -12
    -4 0 -13
    -4 0 -13
    -4 0 -13
    4 0 13
    -4 0 -14
    4 0 14
    -4 0 -14
    -4 0 -15
    -4 0 -15
    -4 0 -16
    4 0 16
    -4 0 -16
    4 0 17
    -4 0 -17
    -4 0 -17
    -4 0 -18
    4 0 18
    -4 0 -18
    -4 0 -19
    4 0 19
    -4 0 -20
    4 0 20
    4 0 21
    -4 0 -21
    4 0 22
    -4 0 -22
    4 0 23
    -4 0 -23
    4 0 24
    -4 0 -24
    -4 0 -25
    4 0 25
    4 0 26
    -4 0 -26
    4 0 27
    -4 0 -27
    -4 0 -27
    -4 0 -28
    -4 0 -28
    4 0 28
    4 0 29
    -4 0 -29
    -4 0 -29
    -4 0 -30
    4 0 30
    -4 0 -30
    -4 0 -31
    4 0 31
    -4 0 -31
    -4 0 -32
    -4 0 -32
    -4 0 -33
    4 0 33
    -4 0 -33
    -4 0 -34
    -4 0 -34
    -4 0 -35
    -4 0 -35
    -4 0 -36
    -4 0 -36
    4 1 -36
    4 -1 -35
    4 1 -35
    -4 -1 35
    -4 -1 34
    4 1 -34
    4 -1 -34
    -4 -1 34
    4 1 -33
    4 1 -33
    4 -1 -33
    -4 -1 33
    -4 -1 33
    4 1 -32
    4 1 -32
    4 -1 -32
    -4 -1 32
    -4 -1 32
    4 1 -31
    4 1 -31
    4 -1 -31
    -4 -1 31
    -4 -1 31
    4 1 -30
    4 1 -30
    4 -1 -30
    -4 -1 30
    -4 -1 30
    4 1 -29
    -4 -1 29
    4 1 -29
    4 -1 -29
    -4 -1 29
    4 1 -28
    -4 -1 28
    4 1 -28
    4 -1 -28
    -4 1 28
    -4 -1 28
    -4 1 27
    4 1 -27
    4 1 -27
    4 -1 -27
    -4 -1 27
    -4 -1 27
    4 1 -26
    -4 -1 26
    4 -1 -26
    4 1 -26
    -4 1 26
    -4 -1 26
    4 1 -25
    -4 1 25
    4 -1 -25
    4 1 -25
    -4 -1 25
    -4 -1 25
    4 1 -24
    -4 -1 24
    -4 -1 24
    -4 1 24
    4 -1 -24
    4 1 -24
    4 -1 -23
    4 1 -23
    -4 -1 23
    -4 -1 23
    4 1 -23
    -4 1 23
    4 -1 -22
    4 1 -22
    -4 -1 22
    -4 1 22
    -4 -1 22
    4 1 -22
    4 1 -21
    4 1 -21
    -4 -1 21
    -4 1 21
    4 -1 -21
    -4 -1 21
    -4 -1 20
    4 1 -20
    4 1 -20
    -4 1 20
    4 -1 -20
    -4 -1 20
    4 1 -19
    -4 1 19
    -4 -1 19
    4 -1 -19
    -4 -1 19
    4 1 -19
    4 1 -19
    4 1 -18
    -4 -1 18
    4 1 -18
    -4 1 18
    -4 -1 18
    4 -1 -18
    4 1 -18
    -4 1 17
    4 1 -17
    4 1 -17
    -4 -1 17
    4 -1 -17
    -4 1 17
    4 1 -17
    -4 -1 17
    4 1 -16
    4 1 -16
    -4 1 16
    4 1 -16
    -4 -1 16
    -4 1 16
    -4 -1 16
    4 -1 -16
    4 1 -15
    4 1 -15
    4 1 -15
    -4 1 15
    -4 -1 15
    4 -1 -15
    -4 1 15
    -4 -1 15
    4 1 -14
    4 1 -14
    4 1 -14
    4 -1 -14
    -4 -1 14
    -4 1 14
    -4 1 14
    -4 -1 14
    4 1 -13
    4 -1 -13
    -4 1 13
    4 1 -13
    -4 -1 13
    -4 1 13
    -4 -1 13
    4 1 -13
    4 1 -12
    -4 -1 12
    -4 1 12
    4 -1 -12
    -4 -1 12
    4 1 -12
    -4 -1 12
    -4 1 12
    4 1 -12
    4 1 -11
    -4 1 11
    -4 -1 11
    4 -1 -11
    4 1 -11
    4 1 -11
    -4 1 11
    -4 -1 11
    4 1 -11
    4 1 -10
    -4 1 10
    -4 -1 10
    4 -1 -10
    4 1 -10
    -4 -1 10
    -4 1 10
    4 1 -10
    -4 -1 9
    -4 1 9
    -4 -1 9
    -4 -1 9
    -4 1 9
    4 -1 -9
    4 1 -9
    4 -1 -9
    4 1 -9
    4 1 -9
    -4 1 9
    4 -1 -9
    -4 1 8
    -4 1 8
    -4 -1 8
    -4 -1 8
    -4 1 8
    4 1 -8
    -4 -1 8
    4 1 -8
    4 -1 -8
    4 -1 -8
    4 -1 -8
    4 1 -8
    4 1 -7
    4 -1 -7
    4 -1 -7
    -4 -1 7
    -4 1 7
    4 1 -7
    -4 1 7
    4 -1 -7
    -4 -1 7
    -4 1 7
    -4 -1 7
    4 1 -7
    -4 1 6
    -4 -1 6
    -4 1 6
    4 -1 -6
    4 1 -6
    -4 -1 6
    4 1 -6
    4 -1 -6
    -4 1 6
    4 1 -6
    4 -1 -6
    4 -1 -6
    -4 -1 6
    4 1 -5
    -4 -1 5
    -4 1 5
    -4 1 5
    4 1 -5
    4 -1 -5
    4 1 -5
    4 -1 -5
    -4 -1 5
    4 -1 -5
    -4 -1 4
    -4 1 4
    4 1 -4
    4 1 -4
    -4 1 4
    4 -1 -4
    4 -1 -4
    -4 1 4
    -4 -1 4
    -4 -1 4
    4 -1 -4
    -4 -1 3
    4 1 -3
    4 1 -3
    4 -1 -3
    -4 1 3
    -4 1 3
    4 -1 -3
    -4 -1 3
    4 -1 -3
    -4 -1 3
    -4 1 3
    -4 -1 2
    4 1 -2
    -4 1 2
    -4 1 2
    4 -1 -2
    4 1 -2
    4 -1 -2
    -4 1 2
    -4 -1 2
    4 -1 -2
    -4 -1 2
    4 -1 -1
    -4 -1 1
    4 1 -1
    -4 1 1
    4 1 -1
    -4 1 1
    -4 1 1
    4 1 -1
    4 -1 -1
    -4 -1 1
    -4 -1 0
    -4 -1 0
    4 1 0
    4 -1 0
    4 -1 0
    -4 1 0
    4 1 0
    -4 1 0
    4 -1 0
    -4 -1 0
    -4 -1 -1
    -4 -1 -1
    4 1 1
    4 1 1
    -4 -1 -1
    4 -1 1
    -4 1 -1
    4 -1 1
    4 1 2
    -4 -1 -2
    4 -1 2
    -4 1 -2
    -4 -1 -2
    4 1 2
    4 -1 2
    4 -1 2
    4 1 2
    -4 -1 -2
    4 -1 3
    -4 -1 -3
    4 1 3
    4 -1 3
    4 1 3
    4 -1 3
    -4 -1 -3
    4 1 3
    4 1 3
    -4 -1 -3
    -4 1 -3
    -4 1 -4
    4 -1 4
    -4 -1 -4
    4 1 4
    4 1 4
    -4 -1 -4
    4 1 4
    -4 -1 -4
    4 1 4
    4 -1 4
    4 -1 5
    -4 -1 -5
    4 1 5
    4 1 5
    4 -1 5
    -4 -1 -5
    4 1 5
    -4 1 -5
    -4 -1 -6
    4 1 6
    -4 1 -6
    -4 -1 -6
    4 1 6
    4 -1 6
    4 1 6
    -4 1 -6
    -4 -1 -7
    -4 1 -7
    4 1 7
    -4 -1 -7
    4 -1 7
    4 1 7
    4 1 7
    4 -1 7
    -4 -1 -7
    -4 1 -7
    4 1 8
    -4 -1 -8
    4 -1 8
    4 1 8
    -4 -1 -8
    4 -1 8
    -4 -1 -8
    4 1 8
    -4 1 -8
    -4 1 -8
    4 1 9
    4 -1 9
    -4 1 -9
    4 1 9
    -4 -1 -9
    -4 1 -9
    -4 -1 -9
    4 -1 10
    4 1 10
    -4 1 -10
    -4 -1 -10
    4 -1 10
    -4 1 -10
    4 1 10
    -4 1 -10
    4 -1 11
    4 1 11
    -4 1 -11
    -4 -1 -11
    -4 1 -11
    -4 1 -11
    4 -1 12
    4 1 12
    -4 1 -12
    -4 -1 -12
    -4 1 -12
    -4 1 -12
    4 -1 13
    4 1 13
    -4 1 -13
    -4 -1 -13
    -4 1 -13
    -4 1 -13
    -4 1 -14
    4 -1 14
    4 1 14
    -4 1 -14
    -4 -1 -14
    -4 1 -14
    -4 1 -14
    -4 1 -15
    -4 -1 -15
    -4 1 -15
    4 -1 15
    -4 1 -15
    4 1 15
    -4 1 -15
    -4 1 -16
    -4 1 -16
    4 -1 16
    -4 1 -16
    -4 -1 -16
    4 1 16
    -4 1 -17
    4 -1 17
    4 1 17
    -4 1 -17
    -4 -1 -17
    -4 1 -17
    4 1 18
    -4 1 -18
    -4 1 -18
    -4 1 -18
    -4 -1 -18
    4 -1 18
    4 -1 19
    4 1 19
    -4 1 -19
    -4 -1 -19
    -4 1 -19
    -4 -1 -20
    4 -1 20
    -4 1 -20
    4 1 20
    -4 1 -20
    4 1 21
    -4 1 -21
    4 -1 21
    -4 1 -21
    -4 -1 -21
    -4 1 -22
    4 1 22
    -4 1 -22
    4 -1 22
    -4 -1 -22
    4 1 23
    4 -1 23
    -4 1 -23
    -4 1 -23
    -4 -1 -23
    4 -1 24
    4 1 24
    -4 1 -24
    -4 -1 -24
    -4 1 -24
    4 -1 25
    4 1 25
    -4 1 -25
    -4 -1 -25
    -4 1 -25
    4 1 26
    -4 1 -26
    4 -1 26
    -4 1 -26
    -4 -1 -26
    4 -1 27
    -4 1 -27
    -4 1 -27
    4 1 27
    -4 -1 -27
    -4 1 -28
    4 -1 28
    4 1 28
    -4 1 -28
    -4 -1 -28
    4 -1 29
    -4 1 -29
    -4 1 -29
    4 1 29
    -4 -1 -29
    4 1 30
    4 -1 30
    -4 1 -30
    -4 1 -30
    -4 -1 -30
    4 -1 31
    4 1 31
    -4 1 -31
    -4 1 -31
    -4 -1 -31
    -4 1 -32
    4 -1 32
    4 1 32
    -4 -1 -32
    4 1 33
    -4 -1 -33
    -4 -1 -34
    -4 -2 34
    4 2 -33
    4 -2 -33
    -4 -2 33
    -4 -2 33
    4 2 -32
    4 -2 -32
    -4 -2 32
    -4 -2 32
    4 2 -31
    4 -2 -31
    -4 -2 31
    -4 -2 31
    4 2 -30
    4 -2 -30
    -4 -2 30
    -4 -2 30
    -4 -2 29
    4 2 -29
    4 -2 -29
    -4 2 29
    -4 -2 29
    4 2 -28
    4 -2 -28
    -4 2 28
    -4 -2 28
    -4 -2 28
    -4 -2 27
    4 2 -27
    4 -2 -27
    -4 2 27
    -4 -2 27
    4 2 -26
    4 -2 -26
    -4 2 26
    -4 -2 26
    -4 -2 26
    4 2 -25
    -4 -2 25
    4 2 -25
    4 -2 -25
    -4 2 25
    -4 -2 25
    4 2 -24
    -4 -2 24
    -4 2 24
    -4 -2 24
    4 2 -24
    4 -2 -24
    4 2 -23
    4 -2 -23
    4 2 -23
    -4 2 23
    -4 -2 23
    -4 -2 23
    4 2 -22
    -4 -2 22
    4 2 -22
    -4 -2 22
    -4 2 22
    4 -2 -22
    4 2 -21
    4 2 -21
    4 -2 -21
    -4 2 21
    -4 -2 21
    -4 -2 21
    4 2 -20
    -4 -2 20
    4 2 -20
    4 -2 -20
    -4 2 20
    -4 -2 20
    4 -2 -19
    4 2 -19
    4 2 -19
    -4 -2 19
    -4 2 19
    -4 -2 19
    4 2 -18
    4 2 -18
    -4 -2 18
    4 -2 -18
    -4 2 18
    -4 -2 18
    4 2 -17
    -4 -2 17
    4 2 -17
    -4 -2 17
    4 -2 -17
    -4 2 17
    -4 -2 16
    4 2 -16
    4 -2 -16
    -4 2 16
    -4 -2 16
    4 2 -16
    -4 -2 16
    4 -2 -15
    -4 -2 15
    -4 -2 15
    4 2 -15
    -4 -2 15
    -4 2 15
    4 2 -15
    4 2 -14
    4 -2 -14
    -4 -2 14
    4 2 -14
    -4 -2 14
    -4 -2 14
    -4 2 14
    4 2 -13
    -4 -2 13
    4 -2 -13
    -4 -2 13
    4 2 -13
    -4 -2 13
    -4 2 13
    4 2 -12
    4 -2 -12
    4 2 -12
    -4 -2 12
    4 2 -12
    -4 -2 12
    -4 2 12
    -4 -2 12
    4 2 -11
    -4 -2 11
    -4 -2 11
    4 -2 -11
    4 2 -11
    -4 -2 11
    -4 2 11
    4 2 -10
    -4 -2 10
    4 -2 -10
    4 2 -10
    -4 -2 10
    -4 2 10
    -4 -2 10
    4 2 -9
    -4 -2 9
    -4 2 9
    4 -2 -9
    4 2 -9
    -4 -2 9
    4 2 -8
    -4 -2 8
    -4 2 8
    -4 -2 8
    4 2 -8
    4 -2 -8
    -4 -2 8
    4 2 -7
    -4 -2 7
    4 2 -7
    4 2 -7
    -4 2 7
    -4 -2 7
    4 -2 -7
    -4 2 7
    4 -2 -7
    -4 -2 7
    -4 -2 6
    4 -2 -6
    -4 2 6
    4 2 -6
    -4 -2 6
    4 2 -6
    -4 -2 6
    4 2 -6
    4 2 -6
    -4 2 6
    4 -2 -6
    -4 -2 5
    4 2 -5
    4 2 -5
    4 -2 -5
    4 2 -5
    4 2 -5
    -4 2 5
    -4 2 5
    -4 2 5
    -4 -2 5
    4 -2 -5
    -4 -2 5
    4 2 -4
    4 2 -4
    4 -2 -4
    4 2 -4
    -4 2 4
    4 2 -4
    -4 2 4
    4 -2 -4
    -4 -2 4
    -4 -2 4
    4 2 -3
    -4 2 3
    4 2 -3
    4 -2 -3
    4 2 -3
    -4 -2 3
    4 -2 -3
    -4 2 3
    4 -2 -3
    4 2 -2
    -4 2 2
    -4 -2 2
    4 2 -2
    -4 2 2
    4 2 -2
    4 -2 -2
    -4 -2 2
    4 -2 -2
    4 -2 -2
    4 2 -1
    4 -2 -1
    4 -2 -1
    -4 -2 1
    4 2 -1
    4 2 -1
    4 -2 -1
    -4 2 1
    4 2 0
    -4 -2 0
    4 2 0
    4 -2 0
    4 2 0
    4 -2 0
    -4 2 0
    -4 2 -1
    4 2 1
    -4 -2 -1
    -4 -2 -1
    4 2 1
    4 -2 1
    4 -2 1
    4 2 2
    -4 2 -2
    4 2 2
    4 2 2
    -4 -2 -2
    4 -2 2
    -4 -2 -2
    4 2 3
    4 2 3
    -4 -2 -3
    4 -2 3
    4 2 3
    -4 -2 -3
    -4 2 -3
    4 2 4
    4 -2 4
    4 -2 4
    4 2 4
    -4 -2 -4
    4 2 4
    -4 -2 -4
    -4 2 -4
    -4 2 -5
    4 -2 5
    4 2 5
    4 2 5
    4 2 5
    -4 -2 -5
    -4 -2 -5
    4 -2 6
    4 2 6
    -4 -2 -6
    4 -2 6
    4 2 6
    -4 -2 -6
    4 2 6
    -4 -2 -6
    -4 2 -6
    4 -2 7
    4 2 7
    4 2 7
    -4 2 -7
    -4 -2 -7
    4 2 7
    4 -2 7
    4 -2 7
    -4 -2 -7
    4 -2 7
    -4 -2 -7
    4 2 8
    -4 2 -8
    4 2 8
    -4 -2 -8
    4 2 8
    4 -2 8
    4 -2 8
    4 -2 8
    -4 -2 -8
    4 -2 9
    -4 2 -9
    -4 -2 -9
    4 2 9
    4 -2 9
    -4 -2 -9
    4 -2 9
    4 -2 10
    4 -2 10
    -4 -2 -10
    4 2 10
    -4 -2 -10
    4 -2 10
    -4 2 -10
    4 -2 11
    4 2 11
    -4 -2 -11
    4 -2 11
    -4 2 -11
    -4 2 -11
    -4 2 -12
    4 -2 12
    4 2 12
    -4 -2 -12
    4 -2 12
    -4 2 -12
    4 -2 13
    4 2 13
    -4 -2 -13
    -4 2 -13
    -4 2 -13
    4 -2 13
    4 -2 14
    -4 2 -14
    4 -2 14
    -4 2 -14
    4 2 14
    -4 -2 -14
    4 -2 15
    4 2 15
    -4 -2 -15
    -4 2 -15
    -4 2 -15
    4 2 16
    4 -2 16
    -4 2 -16
    -4 -2 -16
    -4 2 -16
    4 2 17
    4 -2 17
    -4 -2 -17
    -4 2 -17
    -4 2 -18
    -4 -2 -18
    4 -2 18
    4 2 18
    -4 -2 -19
    4 2 19
    -4 2 -19
    -4 2 -19
    4 -2 19
    -4 2 -20
    -4 -2 -20
    4 2 20
    -4 2 -20
    4 -2 20
    4 2 21
    -4 2 -21
    4 -2 21
    -4 2 -21
    -4 -2 -21
    4 -2 22
    -4 2 -22
    4 2 22
    -4 -2 -22
    -4 2 -22
    4 -2 23
    -4 2 -23
    4 2 23
    -4 2 -23
    -4 -2 -23
    -4 2 -24
    4 -2 24
    4 2 24
    -4 -2 -24
    4 2 25
    -4 2 -25
    4 -2 25
    -4 -2 -25
    4 2 26
    -4 2 -26
    4 -2 26
    -4 -2 -26
    -4 2 -27
    4 -2 27
    4 2 27
    -4 -2 -27
    4 -2 28
    4 2 28
    -4 -2 -28
    4 -2 29
    4 2 29
    -4 -2 -29
    -4 -2 -30
    4 -2 30
    4 2 30
    4 2 31
    4 -2 31
    -4 -2 -31
    4 2 32
    -4 -2 -32
    4 2 33
    -4 -3 34
    -4 -3 33
    -4 -3 32
    -4 -3 31
    -4 -3 31
    4 -3 -30
    -4 -3 30
    -4 -3 30
    -4 -3 29
    4 3 -29
    4 -3 -29
    -4 -3 29
    -4 3 29
    -4 3 28
    4 -3 -28
    -4 -3 28
    4 3 -28
    -4 -3 28
    -4 -3 27
    4 3 -27
    4 -3 -27
    -4 3 27
    -4 -3 27
    4 3 -26
    4 -3 -26
    -4 -3 26
    -4 3 26
    -4 -3 26
    4 3 -25
    4 -3 -25
    -4 3 25
    -4 -3 25
    -4 -3 25
    4 3 -24
    4 -3 -24
    -4 -3 24
    -4 3 24
    -4 -3 24
    4 3 -23
    -4 -3 23
    -4 -3 23
    4 -3 -23
    -4 3 23
    4 3 -22
    -4 -3 22
    4 -3 -22
    -4 3 22
    -4 -3 22
    4 3 -21
    4 -3 -21
    -4 3 21
    -4 -3 21
    -4 -3 21
    4 3 -20
    -4 -3 20
    4 -3 -20
    -4 3 20
    -4 -3 20
    4 3 -19
    -4 -3 19
    4 -3 -19
    -4 3 19
    -4 -3 19
    -4 -3 18
    4 3 -18
    -4 3 18
    4 -3 -18
    -4 -3 18
    -4 -3 17
    4 3 -17
    4 -3 -17
    -4 3 17
    -4 -3 17
    4 3 -16
    -4 3 16
    -4 -3 16
    4 3 -16
    4 -3 -16
    -4 -3 16
    4 -3 -15
    4 3 -15
    4 3 -15
    -4 -3 15
    -4 3 15
    -4 -3 15
    4 -3 -14
    4 3 -14
    -4 3 14
    4 3 -14
    -4 -3 14
    -4 -3 14
    4 3 -13
    4 -3 -13
    -4 3 13
    -4 -3 13
    4 3 -13
    -4 -3 13
    4 -3 -12
    4 3 -12
    -4 3 12
    4 3 -12
    4 3 -12
    -4 -3 12
    4 3 -12
    -4 -3 12
    4 3 -11
    4 -3 -11
    4 3 -11
    4 3 -11
    -4 -3 11
    -4 3 11
    -4 -3 11
    -4 -3 10
    4 3 -10
    4 3 -10
    -4 3 10
    4 -3 -10
    4 3 -10
    -4 -3 10
    -4 -3 9
    4 3 -9
    -4 -3 9
    4 3 -9
    -4 3 9
    4 -3 -9
    4 3 -9
    -4 -3 9
    -4 -3 9
    4 3 -8
    4 -3 -8
    4 3 -8
    -4 3 8
    -4 -3 8
    -4 -3 8
    -4 -3 7
    -4 -3 7
    4 3 -7
    -4 3 7
    4 3 -7
    4 -3 -7
    4 3 -6
    4 -3 -6
    4 3 -6
    4 3 -6
    -4 3 6
    -4 -3 6
    4 3 -5
    -4 -3 5
    4 3 -5
    4 -3 -5
    -4 3 5
    4 3 -5
    4 -3 -5
    4 -3 -4
    4 3 -4
    -4 -3 4
    4 3 -4
    4 3 -4
    -4 3 4
    4 -3 -4
    -4 -3 4
    4 -3 -3
    4 3 -3
    4 -3 -3
    -4 -3 3
    4 3 -3
    4 3 -3
    -4 3 3
    4 3 -2
    4 3 -2
    4 -3 -2
    -4 -3 2
    4 -3 -2
    -4 3 2
    -4 3 1
    4 3 -1
    4 -3 -1
    -4 -3 1
    4 3 -1
    4 -3 -1
    4 -3 0
    4 3 0
    -4 -3 0
    -4 -3 0
    4 3 0
    4 -3 0
    -4 3 0
    4 3 1
    4 3 1
    4 -3 1
    -4 -3 -1
    -4 -3 -1
    4 -3 1
    -4 3 -1
    -4 3 -2
    4 3 2
    4 -3 2
    -4 -3 -2
    4 -3 2
    4 3 2
    4 -3 2
    -4 -3 -2
    4 -3 3
    4 3 3
    4 -3 3
    -4 -3 -3
    4 -3 3
    -4 -3 -3
    4 3 3
    -4 3 -3
    -4 3 -4
    4 -3 4
    4 -3 4
    4 -3 4
    4 3 4
    -4 -3 -4
    -4 -3 -4
    4 3 4
    4 -3 4
    -4 3 -5
    4 -3 5
    4 -3 5
    4 -3 5
    -4 -3 -5
    4 3 5
    -4 -3 -5
    4 3 5
    4 -3 5
    4 3 6
    4 -3 6
    4 -3 6
    -4 -3 -6
    4 3 6
    -4 -3 -6
    4 -3 6
    -4 -3 -6
    4 -3 6
    -4 3 -6
    -4 3 -7
    -4 -3 -7
    4 -3 7
    4 3 7
    4 -3 7
    4 -3 7
    4 -3 7
    4 3 7
    -4 -3 -7
    -4 -3 -7
    4 -3 7
    4 -3 8
    4 -3 8
    -4 -3 -8
    4 -3 8
    -4 -3 -8
    4 3 8
    4 -3 8
    -4 -3 -8
    -4 3 -8
    4 -3 9
    4 3 9
    4 -3 9
    -4 -3 -9
    4 -3 9
    -4 -3 -9
    4 -3 9
    -4 3 -9
    -4 -3 -9
    4 -3 10
    -4 3 -10
    -4 -3 -10
    4 3 10
    4 3 10
    4 -3 10
    -4 -3 -10
    4 -3 10
    4 -3 10
    -4 -3 -11
    4 -3 11
    4 -3 11
    -4 -3 -11
    -4 3 -11
    4 -3 11
    4 3 11
    4 3 11
    4 -3 11
    4 -3 12
    -4 3 -12
    -4 -3 -12
    4 -3 12
    4 3 12
    4 3 12
    4 -3 12
    4 3 13
    4 -3 13
    4 3 13
    -4 -3 -13
    4 -3 13
    -4 3 -13
    4 3 14
    -4 3 -14
    4 -3 14
    4 3 14
    -4 -3 -14
    4 -3 14
    -4 3 -15
    4 3 15
    4 -3 15
    4 3 15
    -4 -3 -15
    4 -3 15
    4 3 16
    4 -3 16
    4 -3 16
    4 3 16
    -4 -3 -16
    -4 3 -16
    4 3 17
    4 -3 17
    4 3 17
    -4 -3 -17
    4 -3 17
    -4 3 -17
    -4 3 -18
    -4 -3 -18
    4 -3 18
    4 -3 18
    4 3 18
    4 3 18
    4 3 19
    -4 3 -19
    4 3 19
    4 -3 19
    4 -3 19
    -4 -3 -19
    4 3 20
    4 3 20
    -4 -3 -20
    4 -3 20
    4 -3 20
    -4 3 -20
    4 3 21
    -4 3 -21
    4 -3 21
    4 3 21
    -4 -3 -21
    -4 3 -22
    4 -3 22
    4 3 22
    4 3 22
    -4 -3 -22
    4 3 23
    -4 3 -23
    4 -3 23
    4 3 23
    -4 -3 -23
    -4 -3 -24
    4 3 24
    4 3 24
    4 -3 24
    4 3 25
    4 3 25
    -4 -3 -25
    4 -3 25
    4 3 26
    4 -3 26
    -4 -3 -26
    4 3 26
    4 -3 27
    4 3 27
    4 3 27
    -4 -3 -27
    -4 -3 -28
    4 -3 28
    4 3 28
    4 3 28
    -4 -3 -29
    4 3 29
    4 -3 29
    4 3 29
    4 3 30
    4 3 31
    4 3 32
    -4 4 29
    -4 -4 29
    -4 -4 28
    -4 4 28
    4 -4 -27
    -4 4 27
    -4 -4 27
    4 -4 -26
    -4 4 26
    -4 -4 26
    -4 4 25
    4 4 -25
    4 -4 -25
    -4 -4 25
    -4 -4 24
    4 4 -24
    4 -4 -24
    -4 4 24
    4 4 -23
    4 -4 -23
    -4 -4 23
    -4 4 23
    4 4 -22
    -4 4 22
    4 -4 -22
    -4 -4 22
    4 4 -21
    -4 4 21
    -4 -4 21
    -4 -4 20
    4 4 -20
    4 -4 -20
    -4 4 20
    4 4 -19
    -4 4 19
    4 -4 -19
    -4 -4 19
    4 -4 -18
    -4 4 18
    -4 -4 18
    4 4 -18
    4 4 -17
    4 -4 -17
    -4 4 17
    -4 -4 17
    4 4 -16
    4 -4 -16
    -4 4 16
    -4 -4 16
    -4 4 15
    4 4 -15
    4 -4 -15
    -4 -4 15
    4 4 -14
    4 -4 -14
    -4 4 14
    -4 -4 14
    4 4 -13
    -4 4 13
    -4 -4 13
    4 -4 -13
    4 4 -12
    4 -4 -12
    -4 4 12
    -4 -4 12
    -4 -4 11
    4 4 -11
    4 -4 -11
    -4 4 11
    4 4 -10
    4 -4 -10
    -4 4 10
    -4 -4 10
    4 4 -9
    -4 4 9
    4 -4 -9
    -4 -4 9
    4 -4 -8
    4 4 -8
    -4 4 8
    -4 -4 8
    -4 -4 8
    -4 -4 7
    -4 -4 7
    4 -4 -7
    4 4 -7
    -4 4 7
    4 -4 -6
    4 4 -6
    4 4 -6
    4 -4 -6
    -4 -4 6
    -4 -4 6
    -4 4 6
    4 -4 -5
    4 4 -5
    -4 -4 5
    -4 -4 5
    4 4 -5
    4 -4 -5
    -4 -4 4
    -4 -4 4
    4 4 -4
    4 -4 -4
    4 4 -4
    4 -4 -4
    4 4 -3
    4 4 -3
    -4 -4 3
    4 -4 -3
    4 -4 -3
    4 4 -2
    -4 -4 2
    4 -4 -2
    4 -4 -2
    4 4 -2
    4 -4 -1
    4 4 -1
    4 4 -1
    -4 -4 1
    4 -4 -1
    4 4 0
    4 4 0
    4 -4 0
    4 -4 0
    -4 -4 0
    -4 -4 0
    -4 4 -1
    4 -4 1
    4 4 1
    -4 -4 -1
    -4 -4 -1
    4 -4 1
    4 4 1
    -4 4 -2
    -4 -4 -2
    4 -4 2
    4 4 2
    -4 -4 -2
    4 4 2
    4 -4 2
    4 -4 3
    4 4 3
    -4 -4 -3
    -4 -4 -3
    4 -4 3
    -4 4 -3
    4 4 3
    4 4 4
    4 -4 4
    -4 -4 -4
    4 -4 4
    -4 -4 -4
    4 4 4
    4 -4 4
    -4 4 -4
    4 -4 5
    4 -4 5
    -4 -4 -5
    4 4 5
    -4 -4 -5
    -4 4 -5
    4 -4 5
    -4 4 -6
    4 -4 6
    -4 -4 -6
    4 -4 6
    4 -4 6
    4 4 6
    -4 -4 -6
    -4 4 -7
    4 -4 7
    4 -4 7
    -4 -4 -7
    4 -4 7
    4 4 7
    -4 -4 -7
    4 -4 7
    -4 4 -8
    4 -4 8
    -4 -4 -8
    4 -4 8
    4 4 8
    -4 -4 -8
    4 -4 8
    4 -4 9
    4 -4 9
    -4 -4 -9
    4 4 9
    4 -4 9
    -4 4 -9
    -4 -4 -9
    4 -4 10
    -4 4 -10
    4 -4 10
    4 4 10
    -4 -4 -10
    4 -4 10
    -4 -4 -10
    4 -4 11
    -4 4 -11
    4 4 11
    -4 -4 -11
    4 -4 11
    -4 4 -12
    4 -4 12
    4 4 12
    -4 -4 -12
    -4 4 -13
    4 4 13
    4 -4 13
    -4 -4 -13
    4 4 14
    4 -4 14
    -4 -4 -14
    -4 4 -14
    -4 4 -15
    4 -4 15
    4 4 15
    -4 -4 -15
    -4 4 -16
    -4 -4 -16
    4 4 16
    4 -4 16
    4 4 17
    -4 4 -17
    4 -4 17
    -4 -4 -17
    4 -4 18
    4 4 18
    -4 -4 -18
    -4 -4 -19
    4 -4 19
    4 4 19
    -4 -4 -20
    4 -4 20
    4 4 20
    4 -4 21
    -4 -4 -21
    4 4 21
    4 -4 22
    4 4 22
    -4 -4 -22
    4 -4 23
    4 4 23
    -4 -4 -23
    4 4 24
    -4 -4 -24
    4 -4 25
    4 4 25
    -4 -4 -25
    4 -4 26
    4 -4 27
    -4 5 24
    -4 -5 24
    4 -5 -23
    -4 -5 23
    -4 5 23
    4 -5 -22
    -4 5 22
    -4 -5 22
    -4 5 21
    -4 -5 21
    4 5 -20
    4 -5 -20
    -4 5 20
    -4 -5 20
    4 5 -19
    4 -5 -19
    -4 5 19
    -4 -5 19
    4 5 -18
    4 -5 -18
    -4 5 18
    -4 -5 18
    -4 5 17
    4 5 -17
    4 -5 -17
    4 -5 -16
    -4 5 16
    -4 -5 16
    4 -5 -15
    4 5 -15
    -4 5 15
    -4 -5 15
    4 5 -14
    4 -5 -14
    -4 5 14
    -4 -5 14
    4 5 -13
    4 -5 -13
    -4 5 13
    -4 -5 13
    -4 -5 13
    -4 -5 12
    4 5 -12
    4 -5 -12
    -4 5 12
    -4 -5 12
    -4 -5 11
    4 5 -11
    4 -5 -11
    -4 5 11
    -4 -5 11
    -4 -5 10
    4 5 -10
    4 -5 -10
    -4 -5 10
    -4 -5 9
    4 5 -9
    4 -5 -9
    -4 5 9
    -4 -5 9
    -4 -5 8
    -4 -5 8
    4 5 -8
    4 -5 -8
    -4 5 8
    -4 -5 7
    -4 -5 7
    4 5 -7
    4 -5 -7
    4 -5 -6
    4 5 -6
    -4 -5 6
    4 -5 -6
    -4 -5 6
    -4 -5 5
    4 5 -5
    4 -5 -5
    -4 -5 5
    4 -5 -5
    -4 -5 4
    4 5 -4
    4 -5 -4
    4 5 -4
    4 -5 -4
    -4 -5 4
    -4 -5 3
    -4 -5 3
    4 5 -3
    4 5 -3
    4 -5 -3
    4 -5 -3
    4 5 -2
    4 5 -2
    -4 -5 2
    4 -5 -2
    4 5 -1
    4 5 -1
    -4 -5 1
    4 -5 -1
    -4 -5 0
    4 -5 0
    4 5 0
    4 5 0
    4 5 1
    4 -5 1
    -4 -5 -1
    4 5 1
    -4 -5 -2
    4 -5 2
    -4 -5 -2
    4 5 2
    4 -5 3
    -4 -5 -3
    -4 -5 -3
    4 5 3
    4 5 4
    -4 -5 -4
    -4 -5 -4
    4 -5 4
    -4 -5 -5
    4 -5 5
    -4 -5 -5
    4 -5 5
    4 5 5
    -4 -5 -6
    4 -5 6
    -4 -5 -6
    4 5 6
    4 -5 6
    -4 -5 -7
    4 -5 7
    4 -5 7
    4 5 7
    -4 -5 -7
    4 5 8
    -4 -5 -8
    4 -5 8
    -4 -5 -8
    4 -5 8
    -4 5 -9
    4 -5 9
    -4 -5 -9
    4 -5 9
    4 5 9
    -4 -5 -9
    -4 5 -10
    -4 -5 -10
    4 -5 10
    4 5 10
    4 -5 10
    -4 5 -11
    4 -5 11
    4 -5 11
    4 5 11
    -4 -5 -11
    4 5 12
    4 -5 12
    4 -5 12
    -4 -5 -12
    4 -5 13
    -4 -5 -13
    4 -5 13
    4 -5 14
    4 -5 14
    4 5 14
    -4 -5 -14
    4 -5 15
    4 -5 15
    4 5 15
    -4 -5 -15
    4 -5 16
    4 5 16
    -4 -5 -16
    4 -5 16
    4 -5 17
    4 5 17
    -4 -5 -17
    4 -5 17
    -4 -5 -18
    4 -5 18
    4 5 18
    4 -5 19
    4 5 19
    -4 -5 -19
    4 -5 20
    -4 -5 -20
    4 -5 21
    -4 -5 -21
    4 -5 22
    4 -5 23
    4 -5 24
    4 -6 -18
    4 -6 -17
    -4 -6 16
    4 6 -15
    -4 -6 15
    4 6 -14
    -4 -6 14
    -4 -6 13
    4 6 -13
    4 6 -12
    -4 -6 12
    4 6 -11
    -4 -6 11
    4 6 -10
    -4 -6 10
    4 6 -9
    -4 -6 9
    -4 -6 9
    -4 -6 8
    4 6 -8
    -4 -6 8
    -4 -6 7
    4 6 -7
    -4 -6 7
    -4 -6 6
    4 6 -6
    -4 -6 6
    -4 -6 5
    -4 -6 5
    4 6 -5
    4 -6 -5
    -4 -6 4
    -4 -6 4
    4 -6 -4
    4 -6 -3
    -4 -6 3
    -4 -6 3
    -4 -6 2
    -4 -6 2
    4 6 -2
    4 -6 -2
    4 6 -1
    -4 -6 1
    4 -6 -1
    4 -6 0
    -4 -6 0
    4 6 0
    -4 -6 -1
    4 6 1
    4 -6 1
    -4 -6 -2
    4 -6 2
    4 6 2
    4 -6 3
    4 6 3
    -4 -6 -3
    -4 -6 -4
    4 -6 4
    4 6 4
    4 6 5
    4 -6 5
    -4 -6 -5
    4 -6 6
    4 6 6
    -4 -6 -6
    -4 -6 -7
    4 6 7
    4 -6 7
    -4 -6 -8
    4 6 8
    4 -6 8
    4 6 9
    -4 -6 -9
    4 -6 9
    4 -6 10
    4 -6 11
    4 -6 12
    4 -6 13
    4 -6 14
    4 -6 15
    -4 -6 -15
    -4 -6 -16
    -4 -6 -17
    5 0 -36
    5 0 -36
    5 0 -35
    5 0 -35
    5 0 -34
    5 0 -34
    5 0 -33
    5 0 -33
    5 0 -32
    5 0 -32
    5 0 -31
    5 0 -31
    5 0 -30
    5 0 -30
    -5 0 30
    5 0 -29
    5 0 -29
    -5 0 29
    5 0 -28
    5 0 -28
    -5 0 28
    5 0 -27
    -5 0 27
    5 0 -26
    5 0 -26
    -5 0 26
    5 0 -25
    -5 0 25
    5 0 -24
    -5 0 24
    -5 0 23
    5 0 -23
    -5 0 22
    5 0 -22
    -5 0 22
    -5 0 21
    5 0 -21
    -5 0 21
    -5 0 20
    5 0 -20
    -5 0 20
    5 0 -19
    -5 0 19
    -5 0 19
    5 0 -18
    -5 0 18
    -5 0 18
    -5 0 17
    5 0 -17
    -5 0 17
    5 0 -16
    -5 0 16
    -5 0 16
    5 0 -15
    -5 0 15
    -5 0 15
    5 0 -14
    5 0 -14
    -5 0 14
    -5 0 14
    5 0 -13
    -5 0 13
    -5 0 13
    5 0 -13
    5 0 -13
    5 0 -12
    5 0 -12
    -5 0 12
    -5 0 12
    5 0 -11
    5 0 -11
    -5 0 11
    -5 0 11
    5 0 -11
    -5 0 10
    5 0 -10
    5 0 -10
    -5 0 10
    5 0 -9
    -5 0 9
    -5 0 9
    5 0 -9
    -5 0 8
    5 0 -8
    -5 0 8
    5 0 -7
    -5 0 7
    -5 0 7
    5 0 -7
    5 0 -7
    -5 0 6
    5 0 -6
    -5 0 6
    5 0 -6
    5 0 -6
    5 0 -5
    5 0 -5
    5 0 -5
    -5 0 5
    5 0 -5
    -5 0 5
    5 0 -4
    -5 0 4
    5 0 -4
    5 0 -4
    -5 0 4
    5 0 -3
    -5 0 3
    -5 0 3
    5 0 -3
    5 0 -3
    5 0 -2
    -5 0 2
    5 0 -2
    -5 0 2
    -5 0 1
    5 0 -1
    -5 0 1
    -5 0 1
    5 0 -1
    -5 0 0
    -5 0 0
    5 0 0
    -5 0 0
    5 0 0
    -5 0 -1
    5 0 1
    -5 0 -1
    -5 0 -1
    5 0 1
    -5 0 -2
    5 0 2
    -5 0 -2
    -5 0 -3
    5 0 3
    -5 0 -3
    -5 0 -4
    5 0 4
    -5 0 -4
    5 0 4
    -5 0 -5
    5 0 5
    5 0 5
    -5 0 -5
    5 0 5
    -5 0 -6
    5 0 6
    -5 0 -6
    5 0 6
    5 0 6
    -5 0 -7
    5 0 7
    5 0 7
    -5 0 -7
    -5 0 -7
    -5 0 -8
    5 0 8
    -5 0 -8
    5 0 8
    -5 0 -8
    -5 0 -9
    5 0 9
    -5 0 -9
    5 0 9
    -5 0 -9
    -5 0 -10
    -5 0 -10
    -5 0 -10
    5 0 10
    -5 0 -11
    -5 0 -11
    -5 0 -11
    5 0 11
    -5 0 -12
    -5 0 -12
    5 0 12
    -5 0 -12
    -5 0 -13
    -5 0 -13
    5 0 13
    -5 0 -13
    -5 0 -14
    -5 0 -14
    -5 0 -14
    5 0 14
    -5 0 -15
    -5 0 -15
    5 0 15
    -5 0 -15
    -5 0 -16
    -5 0 -16
    5 0 16
    -5 0 -16
    -5 0 -17
    -5 0 -17
    5 0 17
    -5 0 -17
    -5 0 -18
    -5 0 -18
    -5 0 -18
    5 0 18
    -5 0 -19
    5 0 19
    -5 0 -19
    -5 0 -20
    5 0 20
    -5 0 -20
    -5 0 -21
    5 0 21
    -5 0 -21
    -5 0 -22
    -5 0 -22
    5 0 22
    -5 0 -23
    5 0 23
    -5 0 -23
    5 0 24
    -5 0 -24
    -5 0 -24
    -5 0 -25
    5 0 25
    -5 0 -25
    -5 0 -26
    5 0 26
    -5 0 -26
    -5 0 -27
    5 0 27
    -5 0 -27
    -5 0 -28
    5 0 28
    -5 0 -28
    -5 0 -29
    5 0 29
    -5 0 -29
    -5 0 -30
    5 0 30
    -5 0 -30
    5 0 31
    -5 0 -31
    -5 0 -31
    -5 0 -32
    5 0 32
    -5 0 -32
    -5 0 -33
    -5 0 -33
    -5 0 -34
    -5 0 -34
    -5 0 -35
    -5 0 -35
    5 1 -36
    5 1 -35
    5 -1 -34
    5 1 -34
    5 1 -33
    5 -1 -33
    -5 -1 33
    5 1 -32
    5 1 -32
    5 -1 -32
    -5 -1 32
    5 1 -31
    5 1 -31
    5 -1 -31
    -5 -1 31
    5 1 -30
    5 1 -30
    5 -1 -30
    -5 -1 30
    5 1 -29
    5 -1 -29
    5 1 -29
    -5 -1 29
    -5 -1 29
    5 1 -28
    5 -1 -28
    5 1 -28
    -5 -1 28
    -5 -1 28
    5 1 -27
    5 -1 -27
    5 1 -27
    -5 -1 27
    -5 -1 27
    5 1 -26
    5 1 -26
    5 -1 -26
    -5 -1 26
    -5 -1 26
    5 -1 -25
    5 1 -25
    5 1 -25
    -5 -1 25
    -5 1 25
    -5 -1 25
    5 1 -24
    5 -1 -24
    5 1 -24
    -5 1 24
    -5 -1 24
    -5 -1 24
    5 1 -23
    5 -1 -23
    -5 1 23
    5 1 -23
    -5 -1 23
    -5 -1 23
    5 1 -22
    5 -1 -22
    5 1 -22
    -5 1 22
    -5 -1 22
    -5 -1 22
    5 1 -21
    5 1 -21
    -5 1 21
    5 -1 -21
    -5 -1 21
    5 1 -20
    5 -1 -20
    5 1 -20
    -5 -1 20
    -5 1 20
    -5 1 20
    5 -1 -19
    5 1 -19
    -5 1 19
    -5 1 19
    -5 -1 19
    5 1 -19
    5 1 -18
    5 -1 -18
    5 1 -18
    -5 1 18
    -5 -1 18
    -5 1 18
    5 1 -18
    -5 -1 17
    5 1 -17
    5 1 -17
    -5 1 17
    -5 1 17
    5 -1 -17
    5 1 -17
    5 1 -16
    -5 1 16
    5 1 -16
    5 -1 -16
    -5 1 16
    5 1 -16
    -5 -1 16
    5 -1 -15
    5 1 -15
    -5 -1 15
    -5 1 15
    -5 1 15
    -5 -1 15
    5 1 -15
    5 1 -15
    5 1 -14
    5 1 -14
    5 1 -14
    -5 -1 14
    -5 1 14
    -5 1 14
    -5 -1 14
    5 -1 -14
    5 1 -13
    5 -1 -13
    -5 -1 13
    -5 -1 13
    5 1 -13
    -5 1 13
    -5 1 13
    5 1 -13
    5 1 -12
    5 1 -12
    5 -1 -12
    -5 -1 12
    -5 1 12
    -5 1 12
    -5 -1 12
    5 1 -12
    -5 1 11
    -5 -1 11
    5 -1 -11
    5 1 -11
    5 1 -11
    -5 1 11
    -5 1 11
    -5 -1 11
    5 1 -10
    5 1 -10
    5 -1 -10
    -5 1 10
    5 -1 -10
    -5 1 10
    -5 1 10
    -5 -1 10
    -5 -1 10
    5 1 -9
    -5 1 9
    5 1 -9
    5 -1 -9
    5 -1 -9
    -5 1 9
    -5 -1 9
    -5 -1 9
    5 1 -9
    -5 1 9
    5 1 -8
    -5 1 8
    5 1 -8
    5 -1 -8
    5 -1 -8
    5 1 -8
    5 -1 -8
    -5 1 8
    -5 -1 8
    -5 -1 8
    -5 1 7
    -5 1 7
    -5 -1 7
    5 1 -7
    5 1 -7
    5 -1 -7
    5 1 -7
    5 -1 -7
    -5 -1 7
    5 1 -6
    5 1 -6
    -5 1 6
    5 1 -6
    5 1 -6
    5 -1 -6
    -5 1 6
    5 -1 -6
    -5 -1 6
    -5 -1 6
    5 1 -5
    5 1 -5
    5 -1 -5
    5 1 -5
    -5 1 5
    5 -1 -5
    -5 -1 5
    -5 1 5
    -5 1 5
    -5 -1 5
    5 1 -4
    5 -1 -4
    5 -1 -4
    5 1 -4
    -5 1 4
    -5 1 4
    -5 -1 4
    -5 1 4
    -5 -1 4
    5 1 -3
    5 -1 -3
    5 1 -3
    -5 1 3
    -5 1 3
    5 -1 -3
    -5 -1 3
    -5 -1 3
    -5 1 3
    5 1 -2
    -5 1 2
    5 1 -2
    5 -1 -2
    -5 1 2
    -5 -1 2
    -5 1 2
    -5 -1 2
    5 1 -1
    -5 -1 1
    -5 1 1
    -5 1 1
    5 -1 -1
    -5 -1 1
    -5 1 1
    -5 -1 1
    5 -1 0
    5 1 0
    -5 1 0
    -5 -1 0
    -5 1 0
    -5 -1 0
    5 1 1
    5 -1 1
    -5 -1 -1
    -5 1 -1
    -5 1 -1
    -5 -1 -1
    -5 -1 -2
    5 -1 2
    5 1 2
    -5 -1 -2
    5 -1 2
    -5 1 -2
    -5 1 -2
    -5 -1 -3
    5 -1 3
    5 1 3
    5 1 3
    5 -1 3
    -5 -1 -3
    -5 1 -3
    -5 -1 -4
    5 -1 4
    5 1 4
    5 -1 4
    5 1 4
    5 1 4
    -5 -1 -4
    -5 -1 -4
    -5 1 -4
    5 -1 5
    -5 1 -5
    5 1 5
    5 1 5
    5 1 5
    -5 -1 -5
    5 -1 6
    5 1 6
    -5 -1 -6
    5 1 6
    5 1 6
    -5 1 -6
    -5 1 -6
    5 -1 7
    -5 1 -7
    5 1 7
    5 -1 7
    5 1 7
    -5 -1 -7
    -5 1 -7
    5 1 7
    5 1 8
    5 1 8
    5 -1 8
    5 1 8
    -5 -1 -8
    -5 1 -8
    -5 1 -8
    -5 1 -9
    5 1 9
    5 -1 9
    5 1 9
    -5 -1 -9
    5 1 9
    -5 1 -9
    -5 1 -10
    5 -1 10
    5 1 10
    -5 -1 -10
    -5 1 -10
    5 1 10
    -5 1 -11
    5 -1 11
    5 1 11
    -5 -1 -11
    -5 1 -11
    -5 1 -12
    5 -1 12
    5 1 12
    -5 -1 -12
    -5 1 -12
    -5 1 -13
    -5 1 -13
    5 -1 13
    -5 1 -13
    5 1 13
    -5 -1 -13
    -5 1 -14
    5 -1 14
    -5 1 -14
    5 1 14
    -5 -1 -14
    -5 1 -14
    -5 1 -15
    5 -1 15
    5 1 15
    -5 1 -15
    -5 -1 -15
    -5 1 -15
    -5 1 -16
    -5 1 -16
    5 -1 16
    5 1 16
    -5 1 -16
    -5 -1 -16
    -5 1 -17
    5 -1 17
    5 1 17
    -5 1 -17
    -5 -1 -17
    -5 1 -17
    5 -1 18
    5 1 18
    -5 1 -18
    -5 -1 -18
    -5 1 -18
    -5 1 -19
    5 -1 19
    -5 1 -19
    5 1 19
    -5 -1 -19
    -5 1 -20
    5 -1 20
    5 1 20
    -5 1 -20
    -5 -1 -20
    -5 1 -21
    -5 -1 -21
    -5 1 -21
    5 -1 21
    5 1 21
    -5 1 -22
    5 -1 22
    5 1 22
    -5 -1 -22
    -5 1 -22
    5 1 23
    -5 1 -23
    -5 1 -23
    5 -1 23
    -5 -1 -23
    -5 1 -24
    -5 -1 -24
    5 1 24
    -5 1 -24
    5 -1 24
    -5 1 -25
    -5 -1 -25
    -5 1 -25
    5 -1 25
    5 1 25
    -5 1 -26
    5 -1 26
    -5 1 -26
    5 1 26
    -5 -1 -26
    -5 1 -27
    -5 1 -27
    -5 -1 -27
    5 -1 27
    5 1 27
    -5 -1 -28
    5 1 28
    -5 1 -28
    5 -1 28
    -5 1 -28
    -5 1 -29
    5 -1 29
    -5 1 -29
    5 1 29
    -5 -1 -29
    -5 1 -30
    5 -1 30
    -5 1 -30
    5 1 30
    -5 -1 -30
    5 1 31
    -5 1 -31
    5 -1 31
    -5 -1 -31
    -5 1 -32
    5 -1 32
    5 1 32
    -5 -1 -32
    5 1 33
    -5 -1 -33
    5 2 -34
    -5 -2 34
    5 2 -33
    -5 -2 33
    5 2 -32
    5 -2 -32
    -5 -2 32
    -5 -2 32
    5 2 -31
    5 -2 -31
    -5 -2 31
    -5 -2 31
    5 2 -30
    5 -2 -30
    -5 -2 30
    -5 -2 30
    5 2 -29
    5 -2 -29
    -5 -2 29
    -5 -2 29
    5 2 -28
    -5 -2 28
    5 -2 -28
    -5 -2 28
    5 2 -27
    5 -2 -27
    -5 -2 27
    -5 -2 27
    5 2 -26
    5 -2 -26
    -5 2 26
    -5 -2 26
    -5 -2 26
    5 2 -25
    5 -2 -25
    5 2 -25
    -5 2 25
    -5 -2 25
    -5 -2 25
    5 2 -24
    5 -2 -24
    5 2 -24
    -5 2 24
    -5 -2 24
    5 -2 -23
    5 2 -23
    5 2 -23
    -5 -2 23
    -5 2 23
    -5 -2 23
    5 2 -22
    5 -2 -22
    -5 2 22
    5 2 -22
    -5 -2 22
    -5 -2 22
    5 2 -21
    -5 -2 21
    5 -2 -21
    -5 2 21
    -5 -2 21
    5 2 -21
    5 2 -20
    5 -2 -20
    5 2 -20
    -5 2 20
    -5 -2 20
    -5 -2 20
    5 2 -19
    5 2 -19
    -5 2 19
    5 -2 -19
    -5 -2 19
    -5 -2 19
    -5 -2 18
    5 -2 -18
    5 2 -18
    -5 2 18
    -5 -2 18
    5 2 -18
    5 2 -17
    5 -2 -17
    -5 -2 17
    -5 2 17
    -5 -2 17
    5 2 -17
    5 2 -16
    5 2 -16
    -5 2 16
    -5 -2 16
    5 -2 -16
    -5 -2 16
    -5 -2 16
    5 2 -15
    5 2 -15
    5 -2 -15
    -5 2 15
    -5 -2 15
    -5 -2 15
    5 2 -14
    5 -2 -14
    5 2 -14
    -5 2 14
    -5 -2 14
    -5 -2 14
    5 2 -13
    5 -2 -13
    5 2 -13
    -5 2 13
    -5 -2 13
    -5 -2 13
    5 2 -12
    -5 2 12
    5 -2 -12
    -5 -2 12
    -5 -2 12
    5 2 -11
    5 -2 -11
    -5 -2 11
    -5 2 11
    5 2 -11
    -5 -2 11
    5 2 -10
    5 -2 -10
    -5 -2 10
    -5 -2 10
    5 2 -10
    -5 2 10
    -5 -2 10
    5 2 -9
    -5 2 9
    -5 2 9
    5 -2 -9
    5 2 -9
    -5 -2 9
    -5 -2 9
    -5 -2 9
    -5 2 8
    5 -2 -8
    5 2 -8
    -5 -2 8
    5 2 -8
    -5 2 8
    -5 -2 8
    -5 -2 8
    -5 2 7
    5 -2 -7
    5 2 -7
    5 2 -7
    -5 -2 7
    5 2 -7
    -5 -2 7
    5 -2 -7
    -5 -2 7
    5 2 -6
    5 2 -6
    5 2 -6
    5 -2 -6
    -5 -2 6
    5 -2 -6
    -5 2 6
    -5 -2 6
    -5 -2 6
    5 2 -5
    5 2 -5
    5 -2 -5
    -5 2 5
    5 2 -5
    5 -2 -5
    -5 2 5
    -5 -2 5
    -5 -2 5
    -5 -2 4
    -5 2 4
    5 -2 -4
    5 2 -4
    -5 -2 4
    -5 2 4
    5 2 -4
    5 2 -4
    5 -2 -4
    -5 -2 3
    -5 2 3
    -5 2 3
    5 2 -3
    5 -2 -3
    -5 -2 3
    5 2 -3
    5 2 -3
    5 -2 -3
    5 2 -2
    -5 -2 2
    -5 2 2
    5 2 -2
    5 2 -2
    5 -2 -2
    -5 2 2
    5 -2 -2
    5 2 -1
    5 2 -1
    5 2 -1
    -5 -2 1
    5 2 -1
    5 -2 -1
    5 -2 -1
    -5 2 1
    5 2 0
    -5 2 0
    -5 -2 0
    5 2 0
    5 -2 0
    5 2 0
    5 -2 0
    5 2 1
    -5 2 -1
    5 2 1
    -5 -2 -1
    5 -2 1
    5 2 1
    -5 2 -2
    5 2 2
    -5 -2 -2
    5 2 2
    5 2 2
    -5 -2 -2
    5 -2 2
    5 2 3
    5 2 3
    -5 2 -3
    5 2 3
    5 -2 3
    -5 -2 -3
    -5 -2 -3
    5 2 4
    5 2 4
    5 -2 4
    5 2 4
    -5 -2 -4
    -5 2 -4
    -5 -2 -4
    5 -2 5
    -5 2 -5
    -5 -2 -5
    5 2 5
    5 2 5
    5 2 5
    -5 -2 -5
    5 -2 6
    5 2 6
    5 2 6
    5 -2 6
    -5 -2 -6
    5 2 6
    -5 2 -6
    -5 -2 -6
    5 2 7
    5 2 7
    -5 -2 -7
    -5 2 -7
    -5 -2 -7
    5 2 8
    5 -2 8
    5 2 8
    -5 -2 -8
    -5 2 -8
    -5 2 -9
    5 2 9
    -5 -2 -9
    5 -2 9
    5 2 9
    -5 -2 -9
    -5 -2 -10
    5 -2 10
    5 2 10
    -5 -2 -10
    -5 2 -10
    5 -2 11
    5 2 11
    -5 -2 -11
    -5 2 -11
    -5 2 -12
    -5 2 -12
    5 -2 12
    5 2 12
    -5 -2 -12
    5 -2 13
    5 2 13
    -5 -2 -13
    -5 2 -13
    -5 2 -13
    -5 2 -14
    5 -2 14
    5 2 14
    -5 -2 -14
    -5 2 -14
    -5 2 -15
    5 -2 15
    5 2 15
    -5 -2 -15
    5 -2 16
    5 2 16
    -5 -2 -16
    -5 2 -16
    -5 2 -17
    5 -2 17
    5 2 17
    -5 -2 -17
    5 2 18
    5 -2 18
    -5 -2 -18
    -5 2 -18
    5 -2 19
    5 2 19
    -5 -2 -19
    -5 2 -19
    5 -2 20
    5 2 20
    -5 -2 -20
    -5 2 -20
    -5 2 -21
    5 -2 21
    5 2 21
    -5 -2 -21
    5 2 22
    -5 -2 -22
    -5 2 -22
    5 -2 22
    5 -2 23
    5 2 23
    -5 -2 -23
    -5 2 -23
    -5 -2 -24
    5 -2 24
    -5 2 -24
    5 2 24
    5 -2 25
    5 2 25
    -5 -2 -25
    -5 2 -25
    -5 2 -26
    5 2 26
    5 -2 26
    -5 -2 -26
    -5 2 -27
    5 -2 27
    5 2 27
    -5 -2 -27
    -5 2 -28
    -5 -2 -28
    5 -2 28
    5 2 28
    5 2 29
    5 -2 29
    -5 -2 -29
    5 -2 30
    5 2 30
    -5 -2 -30
    5 2 31
    -5 -2 -31
    5 2 32
    -5 -3 32
    -5 -3 31
    5 3 -31
    5 3 -30
    -5 -3 30
    -5 -3 30
    5 3 -29
    5 -3 -29
    -5 -3 29
    -5 -3 29
    5 3 -28
    5 -3 -28
    -5 -3 28
    -5 -3 28
    -5 -3 27
    5 3 -27
    -5 -3 27
    5 3 -26
    5 -3 -26
    -5 3 26
    -5 -3 26
    -5 -3 26
    5 3 -25
    -5 3 25
    5 -3 -25
    -5 -3 25
    -5 -3 25
    -5 -3 24
    5 -3 -24
    -5 3 24
    5 3 -24
    -5 -3 24
    -5 3 23
    5 3 -23
    5 -3 -23
    -5 -3 23
    -5 -3 23
    5 3 -22
    5 -3 -22
    -5 3 22
    -5 -3 22
    -5 -3 22
    5 3 -21
    -5 -3 21
    -5 3 21
    -5 -3 21
    5 -3 -21
    5 3 -20
    5 -3 -20
    -5 3 20
    -5 -3 20
    -5 -3 20
    5 3 -19
    5 -3 -19
    -5 3 19
    -5 -3 19
    -5 -3 19
    5 3 -18
    5 -3 -18
    -5 -3 18
    -5 3 18
    -5 -3 18
    5 -3 -17
    5 3 -17
    5 3 -17
    -5 -3 17
    -5 3 17
    -5 -3 17
    5 3 -16
    5 3 -16
    -5 3 16
    5 -3 -16
    -5 -3 16
    -5 -3 16
    5 3 -15
    5 3 -15
    -5 3 15
    5 -3 -15
    -5 -3 15
    -5 -3 15
    5 3 -14
    5 3 -14
    -5 3 14
    5 -3 -14
    -5 -3 14
    5 3 -13
    5 -3 -13
    -5 3 13
    -5 -3 13
    -5 3 12
    5 3 -12
    5 -3 -12
    -5 -3 12
    -5 -3 11
    5 3 -11
    5 -3 -11
    -5 3 11
    5 -3 -10
    5 3 -10
    -5 3 10
    -5 -3 10
    5 3 -9
    5 -3 -9
    5 3 -9
    -5 -3 9
    -5 3 9
    -5 -3 9
    -5 -3 9
    5 3 -8
    5 -3 -8
    5 3 -8
    -5 -3 8
    -5 -3 8
    -5 3 8
    -5 -3 7
    5 3 -7
    5 -3 -7
    5 3 -7
    -5 -3 7
    -5 -3 6
    -5 3 6
    5 3 -6
    5 -3 -6
    5 3 -6
    -5 -3 5
    -5 3 5
    5 3 -5
    5 3 -5
    5 -3 -5
    -5 -3 5
    5 3 -4
    5 -3 -4
    -5 -3 4
    5 3 -4
    5 -3 -4
    -5 3 4
    -5 -3 4
    5 -3 -4
    5 3 -3
    5 3 -3
    5 -3 -3
    -5 -3 3
    5 -3 -3
    -5 3 3
    5 -3 -3
    5 -3 -2
    -5 3 2
    -5 -3 2
    5 3 -2
    5 3 -2
    5 -3 -2
    5 -3 -2
    5 3 -1
    5 -3 -1
    -5 -3 1
    5 3 -1
    5 -3 -1
    5 -3 -1
    -5 3 1
    5 3 0
    5 -3 0
    -5 -3 0
    5 3 0
    5 -3 0
    5 -3 0
    -5 3 0
    5 3 1
    5 3 1
    -5 3 -1
    -5 -3 -1
    5 -3 1
    -5 -3 -1
    5 -3 1
    5 3 2
    5 -3 2
    -5 -3 -2
    5 -3 2
    -5 -3 -2
    5 -3 2
    5 3 2
    -5 3 -2
    5 -3 3
    -5 3 -3
    -5 -3 -3
    5 -3 3
    5 3 3
    5 -3 3
    -5 -3 -3
    5 3 3
    5 -3 3
    -5 3 -4
    5 3 4
    -5 -3 -4
    5 -3 4
    5 -3 4
    5 3 4
    -5 -3 -4
    5 -3 4
    5 -3 4
    5 -3 5
    5 3 5
    5 3 5
    5 -3 5
    -5 -3 -5
    -5 -3 -5
    5 -3 5
    -5 3 -5
    -5 -3 -6
    -5 3 -6
    5 -3 6
    5 -3 6
    -5 -3 -6
    5 3 6
    5 3 6
    5 -3 6
    5 -3 7
    5 3 7
    5 -3 7
    5 -3 7
    -5 -3 -7
    5 3 7
    5 -3 7
    -5 -3 -7
    -5 3 -7
    5 -3 8
    -5 -3 -8
    5 3 8
    5 -3 8
    5 3 8
    5 -3 8
    -5 -3 -8
    5 -3 8
    -5 3 -8
    5 3 8
    5 -3 8
    5 -3 9
    -5 -3 -9
    5 -3 9
    5 -3 9
    5 3 9
    -5 -3 -9
    5 3 9
    5 -3 9
    -5 3 -9
    5 3 10
    -5 3 -10
    -5 -3 -10
    5 -3 10
    -5 -3 -10
    5 3 10
    5 -3 10
    5 -3 10
    -5 3 -11
    -5 -3 -11
    5 -3 11
    5 3 11
    5 3 11
    -5 -3 -11
    5 -3 11
    -5 3 -12
    5 -3 12
    5 3 12
    5 3 12
    -5 -3 -12
    -5 3 -13
    5 -3 13
    5 3 13
    5 3 13
    -5 -3 -13
    -5 3 -14
    5 -3 14
    5 3 14
    5 3 14
    -5 -3 -14
    5 -3 15
    5 3 15
    -5 -3 -15
    5 3 15
    -5 3 -15
    -5 3 -16
    5 3 16
    5 -3 16
    5 3 16
    -5 -3 -16
    -5 -3 -17
    -5 3 -17
    5 -3 17
    5 3 17
    5 3 17
    5 3 18
    5 -3 18
    5 3 18
    -5 -3 -18
    -5 3 -18
    -5 3 -19
    -5 -3 -19
    5 -3 19
    5 3 19
    5 3 19
    -5 3 -20
    5 3 20
    5 -3 20
    5 3 20
    -5 -3 -20
    -5 3 -21
    5 -3 21
    5 3 21
    5 3 21
    -5 -3 -21
    -5 3 -22
    5 3 22
    5 -3 22
    5 3 22
    -5 -3 -22
    -5 3 -23
    5 -3 23
    5 3 23
    5 3 23
    -5 -3 -23
    5 3 24
    5 -3 24
    5 3 24
    -5 -3 -24
    5 -3 25
    5 3 25
    5 3 25
    -5 -3 -25
    5 3 26
    5 -3 26
    5 3 26
    -5 -3 -26
    5 -3 27
    5 3 27
    5 3 27
    -5 -3 -27
    5 -3 28
    5 3 28
    5 3 28
    -5 -3 -28
    5 3 29
    -5 -4 27
    -5 -4 26
    5 4 -26
    5 -4 -26
    -5 4 26
    5 4 -25
    5 -4 -25
    -5 4 25
    -5 -4 25
    -5 -4 24
    5 4 -24
    5 -4 -24
    -5 4 24
    5 4 -23
    5 -4 -23
    -5 4 23
    -5 -4 23
    5 4 -22
    5 -4 -22
    -5 4 22
    -5 -4 22
    5 4 -21
    5 -4 -21
    -5 4 21
    -5 -4 21
    5 4 -20
    5 -4 -20
    -5 4 20
    -5 -4 20
    5 4 -19
    -5 4 19
    -5 -4 19
    5 4 -18
    -5 -4 18
    -5 4 18
    5 -4 -18
    5 4 -17
    5 -4 -17
    -5 4 17
    -5 -4 17
    5 4 -16
    5 -4 -16
    -5 4 16
    -5 -4 16
    5 4 -15
    5 -4 -15
    -5 4 15
    -5 -4 15
    5 4 -14
    5 -4 -14
    -5 4 14
    -5 -4 14
    5 4 -13
    5 -4 -13
    -5 4 13
    -5 -4 13
    5 4 -12
    5 -4 -12
    -5 4 12
    -5 -4 12
    5 4 -11
    5 -4 -11
    -5 4 11
    -5 -4 11
    5 4 -10
    5 -4 -10
    -5 4 10
    -5 -4 10
    5 4 -9
    -5 4 9
    5 -4 -9
    -5 -4 9
    5 -4 -8
    5 4 -8
    -5 -4 8
    -5 -4 8
    5 -4 -7
    5 4 -7
    -5 -4 7
    -5 -4 7
    -5 -4 6
    -5 -4 6
    5 4 -6
    5 4 -6
    5 -4 -6
    5 -4 -5
    5 4 -5
    5 4 -5
    -5 -4 5
    -5 -4 5
    5 -4 -5
    5 4 -4
    5 -4 -4
    5 4 -4
    5 -4 -4
    -5 -4 4
    -5 -4 4
    5 -4 -3
    5 4 -3
    -5 -4 3
    5 -4 -3
    5 4 -3
    5 -4 -2
    -5 4 2
    5 4 -2
    -5 -4 2
    5 4 -2
    5 -4 -2
    -5 4 1
    5 -4 -1
    5 -4 -1
    5 4 -1
    5 4 -1
    -5 -4 1
    5 4 0
    5 -4 0
    -5 -4 0
    5 4 0
    5 -4 0
    -5 4 0
    5 -4 1
    5 4 1
    5 -4 1
    -5 -4 -1
    5 4 1
    -5 4 -1
    -5 -4 -1
    -5 4 -2
    -5 -4 -2
    5 -4 2
    5 4 2
    -5 -4 -2
    5 4 2
    5 -4 2
    -5 -4 -3
    -5 4 -3
    5 -4 3
    -5 -4 -3
    5 4 3
    5 4 3
    5 -4 3
    5 -4 3
    5 4 4
    5 -4 4
    -5 -4 -4
    5 -4 4
    5 4 4
    -5 -4 -4
    -5 4 -4
    5 -4 4
    -5 4 -5
    5 4 5
    -5 -4 -5
    5 -4 5
    5 4 5
    -5 -4 -5
    5 -4 5
    -5 4 -6
    -5 -4 -6
    -5 -4 -6
    5 4 6
    5 -4 6
    5 4 6
    5 -4 6
    -5 4 -7
    5 -4 7
    5 -4 7
    5 -4 7
    -5 -4 -7
    5 4 7
    -5 -4 -7
    -5 4 -8
    5 -4 8
    -5 -4 -8
    5 -4 8
    -5 -4 -8
    5 4 8
    -5 4 -9
    5 -4 9
    5 -4 9
    -5 -4 -9
    5 4 9
    -5 -4 -9
    5 -4 10
    -5 -4 -10
    5 -4 10
    5 4 10
    -5 4 -10
    5 -4 11
    -5 4 -11
    5 4 11
    5 -4 11
    -5 -4 -11
    -5 4 -12
    5 4 12
    5 -4 12
    -5 -4 -12
    5 -4 12
    -5 4 -13
    5 -4 13
    -5 -4 -13
    5 4 13
    -5 4 -14
    5 -4 14
    5 4 14
    -5 -4 -14
    -5 4 -15
    5 -4 15
    5 4 15
    -5 -4 -15
    -5 4 -16
    5 -4 16
    5 4 16
    -5 -4 -16
    -5 4 -17
    5 -4 17
    5 4 17
    -5 -4 -17
    -5 4 -18
    -5 -4 -18
    5 -4 18
    5 4 18
    -5 -4 -19
    5 -4 19
    5 4 19
    5 -4 20
    5 4 20
    -5 -4 -20
    5 -4 21
    5 4 21
    -5 -4 -21
    -5 -4 -22
    5 -4 22
    5 4 22
    5 -4 23
    5 4 23
    -5 -4 -23
    5 4 24
    -5 -4 -24
    5 -4 25
    5 -4 26
    -5 5 24
    -5 5 23
    5 5 -22
    5 -5 -22
    -5 5 22
    -5 -5 22
    -5 5 21
    5 5 -21
    5 -5 -21
    -5 -5 21
    5 5 -20
    5 -5 -20
    -5 5 20
    -5 -5 20
    5 5 -19
    5 -5 -19
    -5 5 19
    -5 -5 19
    5 5 -18
    5 -5 -18
    -5 5 18
    -5 -5 18
    5 5 -17
    5 -5 -17
    -5 5 17
    -5 -5 17
    5 5 -16
    5 -5 -16
    -5 5 16
    -5 -5 16
    -5 5 15
    5 5 -15
    5 -5 -15
    -5 -5 15
    5 5 -14
    5 -5 -14
    -5 5 14
    -5 -5 14
    5 5 -13
    5 -5 -13
    -5 5 13
    -5 -5 13
    -5 -5 13
    -5 -5 12
    5 5 -12
    5 -5 -12
    -5 5 12
    -5 -5 12
    -5 -5 11
    5 5 -11
    5 -5 -11
    -5 5 11
    -5 -5 11
    -5 -5 10
    5 5 -10
    5 -5 -10
    -5 -5 10
    -5 -5 9
    5 5 -9
    5 -5 -9
    -5 -5 9
    -5 -5 8
    -5 -5 8
    5 5 -8
    5 -5 -8
    -5 -5 7
    -5 -5 7
    5 5 -7
    5 -5 -7
    5 5 -6
    -5 -5 6
    5 -5 -6
    -5 -5 6
    -5 -5 5
    5 5 -5
    5 5 -5
    -5 -5 5
    5 -5 -5
    5 -5 -5
    -5 -5 4
    5 -5 -4
    5 5 -4
    5 -5 -4
    -5 -5 4
    5 5 -4
    -5 -5 3
    5 5 -3
    5 5 -3
    -5 -5 3
    5 -5 -3
    5 -5 -3
    5 5 -2
    5 -5 -2
    -5 -5 2
    5 5 -2
    5 5 -1
    -5 -5 1
    5 5 -1
    5 -5 -1
    -5 -5 0
    5 5 0
    5 5 0
    5 -5 0
    -5 -5 -1
    5 5 1
    5 5 1
    5 -5 1
    5 5 2
    -5 -5 -2
    5 -5 2
    -5 -5 -2
    5 5 2
    5 -5 3
    -5 -5 -3
    -5 -5 -3
    5 5 3
    5 -5 4
    -5 -5 -4
    5 5 4
    -5 -5 -4
    -5 -5 -5
    5 -5 5
    5 5 5
    -5 -5 -5
    -5 5 -5
    -5 5 -6
    -5 -5 -6
    5 -5 6
    -5 -5 -6
    5 5 6
    5 -5 6
    -5 5 -7
    -5 -5 -7
    5 -5 7
    -5 -5 -7
    5 5 7
    5 -5 7
    5 -5 8
    5 -5 8
    -5 -5 -8
    -5 -5 -8
    5 5 8
    -5 5 -8
    5 -5 9
    -5 -5 -9
    5 -5 9
    5 5 9
    -5 5 -9
    -5 -5 -9
    -5 5 -10
    5 5 10
    5 -5 10
    5 -5 10
    -5 -5 -10
    -5 5 -11
    5 -5 11
    5 -5 11
    5 5 11
    -5 -5 -11
    -5 5 -12
    5 -5 12
    5 -5 12
    5 5 12
    -5 -5 -12
    5 -5 13
    -5 -5 -13
    5 -5 13
    5 5 13
    5 -5 14
    5 5 14
    5 -5 14
    -5 -5 -14
    5 -5 15
    5 -5 15
    5 5 15
    -5 -5 -15
    5 -5 16
    -5 -5 -16
    5 -5 16
    5 5 16
    5 -5 17
    5 -5 17
    5 5 17
    -5 -5 -17
    5 -5 18
    5 -5 18
    5 5 18
    5 -5 19
    5 -5 19
    -5 -5 -19
    5 -5 20
    -5 -5 -20
    5 -5 21
    5 -5 22
    5 6 -16
    5 6 -15
    5 6 -14
    5 6 -13
    5 6 -12
    -5 -6 12
    5 6 -11
    -5 -6 11
    5 6 -10
    -5 -6 10
    5 6 -9
    -5 -6 9
    -5 -6 8
    5 6 -8
    -5 -6 7
    5 6 -7
    -5 -6 6
    5 6 -6
    -5 -6 6
    -5 -6 5
    5 6 -5
    -5 -6 5
    -5 -6 4
    5 6 -4
    5 -6 -4
    -5 -6 4
    -5 -6 3
    5 -6 -3
    5 6 -3
    -5 -6 3
    -5 -6 2
    -5 -6 2
    5 6 -2
    5 -6 -2
    -5 -6 1
    -5 -6 1
    5 6 -1
    5 -6 -1
    -5 -6 0
    5 -6 0
    5 6 0
    -5 -6 -1
    5 6 1
    5 6 2
    -5 -6 -2
    5 -6 2
    -5 -6 -3
    5 6 3
    5 -6 3
    -5 -6 -4
    5 6 4
    5 -6 5
    -5 -6 -5
    5 6 5
    -5 -6 -6
    5 -6 6
    5 6 6
    5 -6 7
    -5 -6 -7
    5 6 7
    5 -6 8
    5 6 8
    5 -6 9
    5 -6 10
    5 -6 11
    5 -6 12
    5 -6 13
    5 -6 14
    5 -6 15
    -5 -6 -15
    6 0 -36
    6 0 -35
    6 0 -34
    6 0 -34
    6 0 -33
    6 0 -33
    6 0 -32
    6 0 -32
    -6 0 32
    6 0 -31
    6 0 -31
    -6 0 31
    6 0 -30
    6 0 -30
    -6 0 30
    6 0 -29
    6 0 -29
    -6 0 29
    6 0 -28
    6 0 -28
    -6 0 28
    6 0 -27
    6 0 -27
    -6 0 27
    6 0 -26
    -6 0 26
    6 0 -26
    6 0 -25
    6 0 -25
    -6 0 25
    6 0 -24
    6 0 -24
    -6 0 24
    6 0 -23
    6 0 -23
    -6 0 23
    6 0 -22
    6 0 -22
    -6 0 22
    6 0 -21
    6 0 -21
    -6 0 21
    6 0 -20
    6 0 -20
    -6 0 20
    -6 0 20
    6 0 -19
    -6 0 19
    -6 0 19
    6 0 -19
    -6 0 18
    6 0 -18
    -6 0 18
    6 0 -17
    6 0 -17
    -6 0 17
    -6 0 17
    6 0 -16
    6 0 -16
    -6 0 16
    -6 0 16
    6 0 -15
    6 0 -15
    -6 0 15
    6 0 -14
    6 0 -14
    -6 0 14
    -6 0 13
    6 0 -13
    6 0 -13
    -6 0 13
    6 0 -12
    6 0 -12
    -6 0 12
    -6 0 12
    -6 0 11
    6 0 -11
    -6 0 11
    6 0 -10
    -6 0 10
    -6 0 10
    -6 0 9
    6 0 -9
    -6 0 9
    6 0 -8
    -6 0 8
    -6 0 8
    -6 0 7
    6 0 -7
    -6 0 7
    6 0 -6
    6 0 -6
    -6 0 6
    -6 0 6
    6 0 -5
    6 0 -5
    -6 0 5
    -6 0 5
    6 0 -4
    6 0 -4
    -6 0 4
    -6 0 4
    6 0 -3
    -6 0 3
    -6 0 3
    6 0 -2
    -6 0 2
    -6 0 2
    -6 0 1
    6 0 -1
    -6 0 1
    -6 0 1
    -6 0 0
    6 0 0
    -6 0 0
    -6 0 0
    -6 0 -1
    -6 0 -1
    6 0 1
    -6 0 -2
    6 0 2
    -6 0 -2
    -6 0 -2
    -6 0 -3
    6 0 3
    -6 0 -4
    6 0 4
    -6 0 -4
    6 0 5
    -6 0 -5
    6 0 5
    -6 0 -6
    6 0 6
    6 0 6
    6 0 6
    -6 0 -6
    -6 0 -7
    6 0 7
    -6 0 -7
    6 0 7
    6 0 7
    6 0 8
    -6 0 -8
    6 0 8
    6 0 8
    -6 0 -8
    -6 0 -9
    6 0 9
    -6 0 -9
    6 0 9
    -6 0 -10
    6 0 10
    -6 0 -10
    6 0 10
    -6 0 -10
    -6 0 -11
    -6 0 -11
    6 0 11
    -6 0 -11
    -6 0 -12
    6 0 12
    -6 0 -12
    -6 0 -12
    -6 0 -13
    -6 0 -13
    -6 0 -13
    -6 0 -14
    6 0 14
    -6 0 -14
    -6 0 -14
    -6 0 -15
    -6 0 -15
    6 0 15
    -6 0 -16
    6 0 16
    -6 0 -16
    -6 0 -16
    -6 0 -17
    6 0 17
    -6 0 -17
    -6 0 -18
    6 0 18
    -6 0 -18
    -6 0 -19
    6 0 19
    -6 0 -19
    -6 0 -20
    6 0 20
    -6 0 -20
    -6 0 -21
    6 0 21
    -6 0 -21
    -6 0 -22
    6 0 22
    -6 0 -22
    -6 0 -23
    -6 0 -23
    6 0 23
    -6 0 -24
    6 0 24
    -6 0 -24
    -6 0 -25
    6 0 25
    -6 0 -25
    -6 0 -26
    6 0 26
    -6 0 -26
    -6 0 -27
    6 0 27
    -6 0 -27
    -6 0 -28
    -6 0 -28
    6 0 28
    -6 0 -29
    6 0 29
    -6 0 -29
    -6 0 -30
    6 0 30
    -6 0 -30
    6 0 31
    -6 0 -31
    -6 0 -31
    -6 0 -32
    -6 0 -32
    -6 0 -33
    -6 0 -33
    -6 0 -34
    -6 0 -34
    6 1 -35
    6 1 -34
    6 -1 -34
    6 1 -33
    6 -1 -33
    6 1 -32
    6 1 -32
    6 -1 -32
    -6 -1 32
    6 1 -31
    6 -1 -31
    6 1 -31
    -6 -1 31
    6 1 -30
    6 -1 -30
    6 1 -30
    -6 -1 30
    6 1 -29
    6 -1 -29
    6 1 -29
    -6 -1 29
    6 -1 -28
    6 1 -28
    6 1 -28
    -6 -1 28
    6 1 -27
    6 -1 -27
    6 1 -27
    -6 -1 27
    6 1 -26
    6 -1 -26
    6 1 -26
    -6 -1 26
    6 1 -25
    6 -1 -25
    6 1 -25
    -6 -1 25
    6 1 -24
    6 1 -24
    6 -1 -24
    -6 -1 24
    6 1 -23
    6 -1 -23
    6 1 -23
    -6 -1 23
    6 1 -22
    6 -1 -22
    6 1 -22
    -6 1 22
    -6 -1 22
    -6 1 22
    6 1 -21
    6 -1 -21
    6 1 -21
    -6 1 21
    -6 1 21
    -6 -1 21
    6 1 -20
    -6 1 20
    -6 1 20
    -6 -1 20
    6 -1 -20
    6 1 -20
    6 1 -19
    -6 1 19
    -6 1 19
    6 -1 -19
    -6 -1 19
    6 1 -19
    6 1 -18
    -6 1 18
    -6 1 18
    6 -1 -18
    6 1 -18
    6 1 -17
    6 -1 -17
    6 1 -17
    -6 1 17
    -6 1 17
    -6 -1 17
    6 1 -17
    6 1 -16
    6 -1 -16
    6 1 -16
    -6 1 16
    -6 1 16
    -6 -1 16
    6 1 -16
    6 1 -15
    -6 1 15
    6 -1 -15
    6 1 -15
    -6 1 15
    -6 -1 15
    6 1 -15
    6 1 -14
    6 -1 -14
    6 1 -14
    -6 1 14
    -6 1 14
    -6 -1 14
    6 1 -14
    -6 -1 13
    6 -1 -13
    6 1 -13
    6 1 -13
    -6 1 13
    -6 1 13
    -6 -1 13
    6 1 -12
    6 -1 -12
    -6 1 12
    -6 1 12
    -6 1 12
    -6 -1 12
    -6 -1 12
    6 1 -12
    6 1 -11
    -6 -1 11
    6 -1 -11
    -6 1 11
    -6 1 11
    -6 -1 11
    6 1 -11
    -6 1 10
    6 -1 -10
    6 -1 -10
    -6 1 10
    -6 -1 10
    -6 -1 10
    6 1 -10
    6 1 -10
    -6 1 9
    -6 -1 9
    6 1 -9
    6 -1 -9
    6 1 -9
    6 -1 -9
    -6 -1 9
    -6 1 9
    6 1 -8
    6 1 -8
    6 -1 -8
    -6 1 8
    -6 1 8
    -6 -1 8
    -6 -1 8
    6 1 -8
    -6 1 7
    -6 -1 7
    6 1 -7
    6 1 -7
    6 -1 -7
    6 1 -7
    -6 1 7
    6 -1 -7
    -6 -1 7
    -6 1 6
    6 1 -6
    -6 -1 6
    6 1 -6
    6 1 -6
    6 -1 -6
    -6 1 6
    6 -1 -6
    -6 -1 6
    6 1 -5
    6 1 -5
    -6 1 5
    6 1 -5
    -6 1 5
    6 -1 -5
    -6 -1 5
    -6 1 5
    -6 -1 5
    6 -1 -5
    6 1 -4
    6 -1 -4
    6 1 -4
    -6 1 4
    -6 1 4
    6 -1 -4
    -6 -1 4
    -6 1 4
    -6 -1 4
    -6 -1 3
    6 -1 -3
    6 1 -3
    6 -1 -3
    -6 1 3
    6 1 -3
    6 -1 -3
    -6 1 3
    -6 -1 3
    -6 1 3
    -6 -1 2
    6 -1 -2
    -6 1 2
    6 1 -2
    -6 -1 2
    -6 1 2
    -6 1 2
    6 -1 -2
    6 -1 -1
    6 1 -1
    -6 -1 1
    -6 1 1
    -6 -1 1
    -6 1 1
    -6 -1 1
    6 -1 0
    6 1 0
    -6 -1 0
    -6 1 0
    -6 1 0
    -6 -1 0
    6 -1 1
    6 1 1
    -6 -1 -1
    -6 1 -1
    -6 1 -1
    -6 -1 -1
    6 -1 2
    6 1 2
    -6 -1 -2
    -6 1 -2
    -6 1 -2
    -6 -1 -2
    6 -1 3
    6 1 3
    6 1 3
    -6 -1 -3
    -6 1 -3
    -6 1 -3
    -6 -1 -3
    6 -1 4
    6 1 4
    6 1 4
    6 -1 4
    -6 1 -4
    -6 -1 -4
    -6 1 -4
    -6 -1 -4
    -6 -1 -5
    6 -1 5
    6 1 5
    6 1 5
    6 -1 5
    6 1 5
    -6 1 -5
    -6 1 -5
    -6 -1 -6
    6 -1 6
    6 1 6
    6 1 6
    6 1 6
    -6 -1 -6
    -6 1 -6
    -6 1 -6
    -6 -1 -7
    6 -1 7
    6 1 7
    6 -1 7
    6 1 7
    -6 -1 -7
    6 1 7
    -6 1 -7
    -6 1 -7
    6 -1 8
    6 1 8
    6 -1 8
    6 1 8
    -6 -1 -8
    6 1 8
    -6 1 -8
    -6 -1 -8
    -6 1 -8
    -6 -1 -9
    6 1 9
    6 -1 9
    6 1 9
    -6 -1 -9
    6 1 9
    -6 1 -9
    -6 1 -9
    -6 -1 -10
    6 1 10
    6 -1 10
    6 1 10
    -6 -1 -10
    6 1 10
    -6 1 -10
    -6 1 -10
    6 -1 11
    6 1 11
    -6 -1 -11
    -6 1 -11
    -6 1 -11
    -6 1 -12
    6 -1 12
    6 1 12
    -6 -1 -12
    -6 1 -12
    -6 1 -13
    6 -1 13
    6 1 13
    -6 -1 -13
    -6 1 -13
    -6 1 -14
    6 -1 14
    6 1 14
    -6 -1 -14
    -6 1 -14
    6 1 15
    -6 1 -15
    6 -1 15
    -6 -1 -15
    -6 1 -15
    -6 1 -16
    -6 1 -16
    6 -1 16
    6 1 16
    -6 -1 -16
    6 -1 17
    6 1 17
    -6 1 -17
    -6 -1 -17
    -6 1 -17
    -6 1 -18
    -6 1 -18
    6 -1 18
    6 1 18
    -6 -1 -18
    6 -1 19
    6 1 19
    -6 1 -19
    -6 -1 -19
    -6 1 -19
    6 1 20
    -6 1 -20
    6 -1 20
    -6 -1 -20
    -6 1 -20
    6 -1 21
    6 1 21
    -6 1 -21
    -6 -1 -21
    -6 1 -21
    6 -1 22
    6 1 22
    -6 1 -22
    -6 -1 -22
    -6 1 -22
    -6 1 -23
    6 -1 23
    -6 1 -23
    6 1 23
    -6 -1 -23
    -6 1 -24
    6 1 24
    6 -1 24
    -6 1 -24
    -6 -1 -24
    -6 1 -25
    6 -1 25
    -6 1 -25
    6 1 25
    -6 -1 -25
    -6 1 -26
    -6 1 -26
    6 -1 26
    6 1 26
    -6 -1 -26
    6 -1 27
    -6 1 -27
    -6 1 -27
    6 1 27
    -6 -1 -27
    -6 1 -28
    -6 1 -28
    6 -1 28
    6 1 28
    -6 -1 -28
    -6 1 -29
    -6 -1 -29
    -6 1 -29
    6 -1 29
    6 1 29
    -6 -1 -29
    -6 1 -30
    -6 -1 -30
    -6 1 -30
    6 -1 30
    6 1 30
    -6 -1 -30
    -6 1 -31
    -6 -1 -31
    6 1 31
    -6 -1 -31
    -6 1 -32
    -6 -1 -32
    -6 -1 -32
    6 1 32
    -6 1 -33
    6 2 -34
    6 2 -33
    6 2 -32
    6 2 -31
    6 -2 -31
    -6 -2 31
    6 2 -30
    6 -2 -30
    -6 -2 30
    6 2 -29
    6 -2 -29
    -6 -2 29
    6 2 -28
    6 -2 -28
    -6 -2 28
    6 2 -27
    6 -2 -27
    -6 -2 27
    6 2 -26
    6 -2 -26
    -6 -2 26
    6 2 -25
    6 -2 -25
    6 2 -25
    -6 -2 25
    6 2 -24
    6 -2 -24
    6 2 -24
    -6 -2 24
    6 2 -23
    6 -2 -23
    -6 2 23
    6 2 -23
    -6 -2 23
    6 2 -22
    -6 2 22
    6 -2 -22
    6 2 -22
    -6 -2 22
    6 2 -21
    -6 2 21
    6 -2 -21
    6 2 -21
    -6 -2 21
    6 2 -20
    -6 2 20
    6 -2 -20
    -6 -2 20
    6 2 -20
    6 2 -19
    6 -2 -19
    -6 2 19
    6 2 -19
    -6 -2 19
    6 2 -18
    6 -2 -18
    6 2 -18
    -6 2 18
    -6 -2 18
    6 2 -17
    6 -2 -17
    6 2 -17
    -6 2 17
    -6 -2 17
    6 2 -16
    6 -2 -16
    6 2 -16
    -6 2 16
    -6 -2 16
    6 2 -15
    6 2 -15
    6 -2 -15
    -6 -2 15
    -6 2 15
    6 2 -14
    6 -2 -14
    -6 2 14
    -6 -2 14
    6 2 -13
    -6 -2 13
    6 -2 -13
    -6 2 13
    -6 -2 13
    6 2 -12
    -6 -2 12
    -6 2 12
    -6 -2 12
    -6 -2 12
    6 -2 -12
    6 -2 -11
    -6 2 11
    -6 -2 11
    6 2 -11
    -6 2 11
    6 2 -11
    -6 -2 11
    -6 -2 11
    6 2 -10
    6 -2 -10
    6 2 -10
    -6 -2 10
    -6 2 10
    -6 -2 10
    -6 -2 10
    -6 2 9
    6 -2 -9
    -6 -2 9
    6 2 -9
    6 2 -9
    -6 -2 9
    -6 -2 8
    6 2 -8
    6 2 -8
    6 -2 -8
    -6 2 8
    -6 -2 8
    -6 2 7
    6 -2 -7
    6 2 -7
    6 2 -7
    6 2 -7
    6 -2 -7
    -6 -2 7
    -6 -2 7
    6 2 -6
    6 2 -6
    6 -2 -6
    6 2 -6
    6 -2 -6
    -6 2 6
    -6 -2 6
    -6 -2 6
    -6 -2 5
    6 2 -5
    6 2 -5
    -6 2 5
    6 2 -5
    6 -2 -5
    6 -2 -5
    -6 2 5
    -6 -2 5
    -6 -2 4
    -6 2 4
    6 2 -4
    -6 2 4
    6 2 -4
    6 2 -4
    6 -2 -4
    -6 -2 4
    6 2 -3
    -6 -2 3
    -6 -2 3
    -6 2 3
    6 2 -3
    6 2 -3
    6 -2 -3
    -6 2 3
    -6 -2 3
    6 2 -2
    -6 -2 2
    -6 -2 2
    6 2 -2
    6 -2 -2
    -6 2 2
    -6 -2 2
    -6 -2 1
    6 2 -1
    6 2 -1
    6 2 -1
    -6 -2 1
    6 -2 -1
    -6 2 1
    6 2 0
    6 2 0
    -6 -2 0
    -6 -2 0
    6 2 0
    6 -2 0
    -6 2 0
    6 -2 0
    -6 2 -1
    6 2 1
    6 -2 1
    -6 -2 -1
    6 2 1
    -6 -2 -1
    6 2 1
    -6 -2 -2
    -6 2 -2
    6 2 2
    6 2 2
    6 -2 2
    6 2 2
    6 2 3
    6 2 3
    6 -2 3
    -6 -2 -3
    6 2 3
    -6 2 -3
    6 -2 4
    -6 2 -4
    6 2 4
    -6 -2 -4
    6 2 4
    6 2 4
    -6 -2 -4
    6 -2 4
    6 -2 5
    -6 2 -5
    6 2 5
    6 -2 5
    -6 -2 -5
    -6 -2 -5
    6 2 5
    6 2 5
    6 -2 6
    6 2 6
    6 -2 6
    6 2 6
    -6 -2 -6
    -6 -2 -6
    -6 2 -6
    6 2 7
    6 -2 7
    6 2 7
    -6 -2 -7
    -6 2 -7
    -6 2 -8
    6 2 8
    6 2 8
    6 -2 8
    -6 -2 -8
    -6 2 -9
    6 2 9
    6 -2 9
    6 2 9
    -6 -2 -9
    -6 2 -10
    6 2 10
    6 -2 10
    6 2 10
    -6 -2 -10
    6 -2 11
    6 2 11
    -6 -2 -11
    -6 2 -11
    6 -2 12
    6 2 12
    -6 -2 -12
    -6 2 -12
    -6 2 -13
    6 -2 13
    6 2 13
    -6 -2 -13
    -6 2 -14
    6 -2 14
    6 2 14
    -6 -2 -14
    -6 2 -15
    6 2 15
    -6 -2 -15
    6 -2 15
    -6 2 -16
    6 -2 16
    6 2 16
    -6 -2 -16
    -6 2 -17
    6 -2 17
    6 2 17
    -6 -2 -17
    -6 2 -18
    6 -2 18
    6 2 18
    -6 -2 -18
    6 2 19
    -6 2 -19
    6 -2 19
    -6 -2 -19
    6 -2 20
    6 2 20
    -6 -2 -20
    -6 2 -20
    -6 2 -21
    6 -2 21
    6 2 21
    -6 -2 -21
    6 -2 22
    6 2 22
    -6 -2 -22
    -6 2 -22
    6 -2 23
    6 2 23
    -6 -2 -23
    -6 2 -23
    6 -2 24
    6 2 24
    -6 -2 -24
    -6 2 -24
    6 2 25
    6 -2 25
    -6 -2 -25
    -6 2 -25
    -6 2 -26
    6 -2 26
    6 2 26
    -6 -2 -26
    -6 2 -27
    6 -2 27
    6 2 27
    -6 -2 -27
    -6 2 -28
    6 -2 28
    6 2 28
    -6 -2 -28
    -6 2 -29
    6 -2 29
    6 2 29
    -6 -2 -29
    6 2 30
    6 2 31
    6 2 32
    6 3 -32
    6 3 -31
    6 3 -30
    6 3 -29
    -6 -3 29
    6 3 -28
    6 -3 -28
    -6 -3 28
    6 3 -27
    -6 -3 27
    6 3 -26
    6 -3 -26
    -6 -3 26
    6 3 -25
    6 -3 -25
    -6 -3 25
    6 3 -24
    6 -3 -24
    -6 -3 24
    6 3 -23
    6 -3 -23
    -6 3 23
    -6 -3 23
    6 3 -22
    6 -3 -22
    -6 3 22
    -6 -3 22
    6 3 -21
    6 -3 -21
    -6 3 21
    -6 -3 21
    6 -3 -20
    6 3 -20
    -6 3 20
    -6 -3 20
    6 3 -19
    -6 3 19
    6 -3 -19
    -6 -3 19
    6 3 -18
    -6 3 18
    6 -3 -18
    -6 -3 18
    6 3 -17
    6 3 -17
    -6 3 17
    6 -3 -17
    -6 -3 17
    6 3 -16
    6 -3 -16
    6 3 -16
    -6 3 16
    -6 -3 16
    6 -3 -15
    6 3 -15
    6 3 -15
    -6 3 15
    -6 -3 15
    6 3 -14
    -6 3 14
    6 -3 -14
    -6 -3 14
    6 3 -13
    6 -3 -13
    -6 3 13
    -6 -3 13
    6 3 -12
    -6 3 12
    -6 -3 12
    6 -3 -12
    6 3 -11
    -6 3 11
    -6 -3 11
    6 -3 -11
    6 3 -10
    -6 -3 10
    6 -3 -10
    -6 -3 10
    6 3 -9
    6 -3 -9
    -6 -3 9
    -6 -3 9
    6 3 -8
    6 -3 -8
    -6 3 8
    -6 -3 8
    -6 -3 8
    -6 -3 7
    -6 3 7
    6 3 -7
    6 -3 -7
    6 3 -7
    -6 -3 7
    6 3 -6
    6 -3 -6
    6 3 -6
    -6 3 6
    -6 -3 6
    -6 -3 6
    -6 -3 5
    6 3 -5
    -6 -3 5
    6 -3 -5
    6 3 -5
    6 -3 -5
    -6 3 5
    -6 -3 5
    -6 -3 4
    -6 -3 4
    6 3 -4
    6 -3 -4
    -6 -3 4
    6 3 -4
    6 -3 -4
    -6 3 4
    -6 -3 3
    -6 3 3
    6 -3 -3
    -6 -3 3
    6 3 -3
    6 3 -3
    6 -3 -3
    6 3 -2
    -6 -3 2
    6 -3 -2
    6 3 -2
    6 -3 -2
    -6 3 2
    6 -3 -2
    6 -3 -1
    -6 3 1
    6 -3 -1
    6 3 -1
    -6 -3 1
    6 3 -1
    6 -3 -1
    -6 3 0
    -6 -3 0
    6 -3 0
    6 -3 0
    6 3 0
    6 3 0
    6 -3 0
    -6 3 -1
    6 -3 1
    6 3 1
    6 3 1
    6 -3 1
    6 -3 1
    -6 -3 -1
    6 3 2
    -6 -3 -2
    6 -3 2
    6 -3 2
    6 3 2
    -6 3 -2
    6 -3 3
    -6 3 -3
    -6 -3 -3
    6 3 3
    6 -3 3
    -6 -3 -3
    6 3 3
    6 3 4
    6 -3 4
    6 3 4
    -6 -3 -4
    6 -3 4
    -6 -3 -4
    -6 3 -4
    6 -3 5
    6 3 5
    6 3 5
    -6 -3 -5
    6 -3 5
    -6 -3 -5
    -6 3 -5
    6 -3 6
    6 3 6
    6 -3 6
    -6 -3 -6
    6 3 6
    6 3 6
    -6 -3 -6
    -6 3 -6
    -6 3 -7
    6 -3 7
    6 3 7
    -6 -3 -7
    -6 -3 -7
    6 3 7
    6 3 7
    6 3 8
    6 -3 8
    6 -3 8
    -6 -3 -8
    6 3 8
    6 3 8
    -6 -3 -8
    -6 3 -8
    6 -3 9
    -6 3 -9
    6 3 9
    6 -3 9
    -6 -3 -9
    6 3 9
    6 3 9
    -6 3 -10
    6 -3 10
    -6 -3 -10
    6 3 10
    6 3 10
    6 -3 10
    -6 3 -11
    6 -3 11
    -6 -3 -11
    6 3 11
    6 3 11
    6 3 12
    -6 -3 -12
    6 -3 12
    6 3 12
    -6 3 -12
    -6 3 -13
    6 -3 13
    -6 -3 -13
    6 3 13
    6 3 13
    6 -3 14
    6 3 14
    -6 -3 -14
    6 3 14
    -6 3 -14
    6 3 15
    -6 -3 -15
    6 -3 15
    6 3 15
    -6 3 -15
    6 3 16
    6 -3 16
    6 3 16
    -6 -3 -16
    -6 3 -16
    -6 3 -17
    6 3 17
    6 -3 17
    6 3 17
    -6 -3 -17
    6 -3 18
    6 3 18
    -6 -3 -18
    6 3 18
    -6 3 -18
    6 3 19
    -6 -3 -19
    6 -3 19
    6 3 19
    -6 3 -19
    -6 3 -20
    6 -3 20
    6 3 20
    6 3 20
    -6 -3 -20
    -6 3 -21
    6 3 21
    6 -3 21
    6 3 21
    -6 -3 -21
    -6 3 -22
    6 -3 22
    6 3 22
    6 3 22
    -6 -3 -22
    -6 3 -23
    6 -3 23
    6 3 23
    -6 -3 -23
    -6 3 -24
    6 -3 24
    -6 -3 -24
    6 3 24
    6 -3 25
    6 3 25
    -6 -3 -25
    6 -3 26
    6 3 26
    -6 -3 -26
    6 -3 27
    6 4 -28
    6 4 -27
    6 4 -26
    6 4 -25
    6 -4 -25
    -6 -4 25
    6 4 -24
    6 -4 -24
    -6 -4 24
    6 4 -23
    6 -4 -23
    -6 4 23
    -6 -4 23
    6 4 -22
    6 -4 -22
    -6 4 22
    -6 -4 22
    6 4 -21
    6 -4 -21
    -6 4 21
    -6 -4 21
    6 4 -20
    6 -4 -20
    -6 4 20
    -6 -4 20
    6 4 -19
    6 -4 -19
    -6 4 19
    -6 -4 19
    6 -4 -18
    -6 4 18
    -6 -4 18
    -6 4 17
    6 4 -17
    6 -4 -17
    -6 -4 17
    6 4 -16
    6 -4 -16
    -6 4 16
    -6 -4 16
    6 4 -15
    6 -4 -15
    -6 4 15
    -6 -4 15
    6 4 -14
    -6 4 14
    6 -4 -14
    -6 -4 14
    6 4 -13
    -6 4 13
    6 -4 -13
    -6 -4 13
    6 4 -12
    -6 4 12
    6 -4 -12
    -6 -4 12
    6 4 -11
    6 -4 -11
    -6 -4 11
    6 4 -10
    6 -4 -10
    -6 -4 10
    6 4 -9
    6 -4 -9
    -6 -4 9
    -6 -4 9
    -6 -4 8
    -6 -4 8
    6 4 -8
    6 -4 -8
    6 4 -7
    6 -4 -7
    -6 -4 7
    6 4 -7
    -6 -4 7
    -6 -4 6
    6 -4 -6
    -6 -4 6
    6 4 -6
    6 4 -6
    -6 -4 5
    6 4 -5
    -6 -4 5
    6 4 -5
    6 -4 -5
    -6 4 4
    -6 -4 4
    6 4 -4
    -6 -4 4
    6 4 -4
    6 -4 -4
    6 4 -3
    6 -4 -3
    -6 -4 3
    6 4 -3
    -6 4 3
    -6 -4 3
    6 -4 -3
    -6 4 2
    6 4 -2
    6 -4 -2
    -6 -4 2
    6 4 -2
    6 -4 -2
    -6 4 1
    6 4 -1
    6 4 -1
    6 -4 -1
    -6 -4 1
    6 -4 -1
    -6 4 0
    6 -4 0
    6 4 0
    6 4 0
    6 -4 0
    -6 -4 0
    6 4 1
    6 -4 1
    -6 -4 -1
    6 4 1
    6 -4 1
    -6 4 -1
    -6 4 -2
    -6 -4 -2
    6 4 2
    6 -4 2
    6 4 2
    6 -4 2
    6 4 3
    6 -4 3
    -6 -4 -3
    6 -4 3
    6 4 3
    -6 -4 -3
    -6 4 -3
    6 4 4
    6 4 4
    6 -4 4
    -6 -4 -4
    6 -4 4
    -6 -4 -4
    -6 4 -4
    6 4 5
    6 -4 5
    -6 -4 -5
    6 -4 5
    6 4 5
    -6 -4 -5
    -6 4 -5
    6 -4 6
    -6 4 -6
    6 4 6
    -6 -4 -6
    -6 -4 -6
    6 4 6
    6 -4 6
    6 4 7
    -6 -4 -7
    6 -4 7
    6 4 7
    -6 -4 -7
    -6 4 -7
    -6 4 -8
    6 -4 8
    6 -4 8
    -6 -4 -8
    6 4 8
    -6 -4 -8
    6 -4 9
    6 -4 9
    -6 -4 -9
    6 4 9
    -6 4 -9
    -6 -4 -9
    -6 4 -10
    6 -4 10
    6 -4 10
    -6 -4 -10
    6 4 10
    -6 4 -11
    6 -4 11
    6 -4 11
    -6 -4 -11
    6 4 11
    6 -4 12
    -6 4 -12
    6 -4 12
    -6 -4 -12
    6 4 12
    6 -4 13
    -6 4 -13
    6 -4 13
    -6 -4 -13
    6 4 13
    -6 4 -14
    6 -4 14
    -6 -4 -14
    6 4 14
    6 -4 14
    -6 4 -15
    6 -4 15
    -6 -4 -15
    6 4 15
    -6 4 -16
    6 -4 16
    -6 -4 -16
    6 4 16
    -6 4 -17
    6 -4 17
    6 4 17
    -6 -4 -17
    -6 4 -18
    6 -4 18
    6 4 18
    -6 -4 -18
    -6 4 -19
    6 -4 19
    6 4 19
    -6 -4 -19
    6 -4 20
    -6 -4 -20
    6 -4 21
    6 4 21
    -6 -4 -21
    6 -4 22
    6 4 22
    -6 -4 -22
    6 -4 23
    -6 -4 -23
    6 -4 24
    6 5 -23
    -6 5 23
    6 5 -22
    -6 5 22
    -6 5 21
    6 5 -21
    6 -5 -21
    6 5 -20
    6 -5 -20
    -6 5 20
    -6 -5 20
    6 5 -19
    6 -5 -19
    -6 5 19
    -6 -5 19
    6 5 -18
    6 -5 -18
    -6 5 18
    -6 -5 18
    6 -5 -17
    -6 5 17
    -6 -5 17
    6 5 -16
    6 -5 -16
    -6 5 16
    -6 -5 16
    6 5 -15
    6 -5 -15
    -6 5 15
    -6 -5 15
    6 5 -14
    6 -5 -14
    -6 -5 14
    -6 -5 14
    -6 -5 13
    6 5 -13
    6 -5 -13
    -6 -5 13
    -6 -5 12
    6 5 -12
    6 -5 -12
    -6 -5 12
    -6 -5 11
    6 5 -11
    6 -5 -11
    -6 -5 11
    -6 -5 10
    6 5 -10
    6 -5 -10
    -6 -5 10
    -6 -5 9
    6 -5 -9
    -6 -5 9
    -6 -5 8
    -6 -5 8
    6 5 -8
    6 -5 -8
    6 5 -7
    -6 -5 7
    6 -5 -7
    -6 -5 7
    -6 -5 6
    6 5 -6
    -6 -5 6
    6 -5 -6
    -6 -5 5
    6 -5 -5
    6 5 -5
    -6 -5 5
    6 5 -5
    -6 -5 4
    6 5 -4
    6 -5 -4
    -6 -5 4
    6 5 -4
    -6 -5 3
    6 5 -3
    6 5 -3
    -6 -5 3
    6 -5 -3
    6 5 -2
    6 5 -2
    -6 -5 2
    6 -5 -2
    -6 -5 2
    6 -5 -1
    6 5 -1
    6 5 -1
    -6 -5 1
    -6 -5 0
    6 5 0
    6 -5 0
    6 5 0
    6 -5 1
    -6 -5 -1
    6 5 1
    6 5 1
    6 5 2
    -6 -5 -2
    6 5 2
    6 -5 2
    -6 5 -3
    6 5 3
    6 -5 3
    -6 -5 -3
    6 5 3
    -6 5 -4
    6 5 4
    6 -5 4
    -6 -5 -4
    6 5 4
    -6 -5 -4
    -6 5 -5
    6 -5 5
    -6 -5 -5
    -6 -5 -5
    6 5 5
    -6 5 -6
    6 -5 6
    6 -5 6
    -6 -5 -6
    -6 -5 -6
    6 5 6
    -6 5 -7
    -6 -5 -7
    6 -5 7
    -6 -5 -7
    6 5 7
    6 -5 7
    -6 5 -8
    6 -5 8
    -6 -5 -8
    6 5 8
    6 -5 8
    -6 -5 -8
    -6 5 -9
    -6 -5 -9
    6 -5 9
    -6 -5 -9
    6 5 9
    6 -5 9
    6 5 10
    6 -5 10
    6 -5 10
    -6 -5 -10
    -6 5 -10
    -6 5 -11
    6 -5 11
    6 -5 11
    -6 -5 -11
    6 5 11
    -6 5 -12
    6 -5 12
    6 -5 12
    -6 -5 -12
    6 5 12
    -6 5 -13
    6 -5 13
    6 -5 13
    -6 -5 -13
    6 5 13
    6 -5 14
    6 5 14
    6 -5 14
    -6 -5 -14
    6 -5 15
    6 -5 15
    6 5 15
    6 -5 16
    6 -5 16
    -6 -5 -16
    6 5 16
    6 -5 17
    6 -5 17
    -6 -5 -17
    6 -5 18
    -6 -5 -18
    6 -5 19
    -6 -5 -19
    6 -5 20
    6 6 -8
    6 6 -7
    6 6 -6
    6 6 -5
    -6 -6 4
    6 6 -4
    -6 -6 3
    6 -6 -3
    6 6 -3
    6 6 -3
    -6 -6 2
    -6 -6 2
    6 6 -2
    6 -6 -2
    -6 -6 1
    6 6 -1
    6 -6 -1
    6 -6 0
    -6 -6 0
    6 6 0
    -6 -6 -1
    6 6 1
    6 -6 1
    6 -6 2
    6 6 2
    -6 -6 -2
    -6 -6 -3
    6 -6 3
    6 6 3
    6 -6 4
    6 6 4
    6 -6 4
    6 -6 5
    6 -6 5
    6 -6 6
    6 -6 6
    6 6 6
    6 -6 7
    6 -6 7
    6 -6 8
    6 -6 8
    6 -6 9
    6 -6 9
    6 -6 10
    6 -6 11
    7 0 -34
    7 0 -33
    7 0 -33
    7 0 -32
    -7 0 32
    7 0 -31
    7 0 -31
    -7 0 31
    7 0 -30
    7 0 -30
    -7 0 30
    7 0 -29
    7 0 -29
    -7 0 29
    7 0 -28
    7 0 -28
    -7 0 28
    7 0 -27
    7 0 -27
    -7 0 27
    7 0 -26
    -7 0 26
    7 0 -25
    7 0 -25
    -7 0 25
    7 0 -24
    -7 0 24
    7 0 -23
    7 0 -23
    -7 0 23
    7 0 -22
    7 0 -22
    -7 0 22
    7 0 -21
    -7 0 21
    7 0 -20
    -7 0 20
    7 0 -20
    7 0 -19
    7 0 -19
    7 0 -18
    7 0 -18
    -7 0 18
    7 0 -17
    7 0 -17
    -7 0 17
    7 0 -16
    -7 0 16
    7 0 -15
    7 0 -15
    -7 0 15
    7 0 -14
    -7 0 14
    -7 0 14
    7 0 -13
    7 0 -13
    -7 0 13
    -7 0 13
    -7 0 12
    7 0 -12
    -7 0 12
    -7 0 11
    7 0 -11
    -7 0 11
    -7 0 10
    7 0 -10
    -7 0 10
    7 0 -9
    -7 0 9
    -7 0 9
    -7 0 8
    7 0 -8
    -7 0 8
    7 0 -7
    7 0 -7
    -7 0 7
    -7 0 7
    -7 0 6
    7 0 -6
    7 0 -6
    -7 0 6
    7 0 -5
    -7 0 5
    -7 0 5
    7 0 -4
    -7 0 4
    -7 0 4
    7 0 -3
    -7 0 3
    -7 0 3
    7 0 -2
    -7 0 2
    -7 0 2
    7 0 -1
    -7 0 1
    -7 0 1
    7 0 0
    -7 0 0
    -7 0 0
    7 0 1
    -7 0 -1
    -7 0 -1
    -7 0 -2
    7 0 2
    -7 0 -2
    7 0 3
    -7 0 -3
    -7 0 -3
    -7 0 -4
    7 0 4
    -7 0 -4
    -7 0 -5
    7 0 5
    -7 0 -5
    -7 0 -6
    7 0 6
    -7 0 -6
    7 0 6
    -7 0 -7
    7 0 7
    7 0 7
    7 0 7
    -7 0 -7
    -7 0 -8
    7 0 8
    -7 0 -8
    7 0 8
    7 0 8
    -7 0 -9
    7 0 9
    7 0 9
    7 0 9
    -7 0 -9
    -7 0 -10
    7 0 10
    -7 0 -10
    7 0 10
    7 0 10
    -7 0 -11
    7 0 11
    7 0 11
    7 0 11
    -7 0 -11
    -7 0 -12
    7 0 12
    -7 0 -13
    7 0 13
    -7 0 -13
    -7 0 -13
    -7 0 -14
    7 0 14
    -7 0 -14
    -7 0 -15
    7 0 15
    -7 0 -15
    -7 0 -16
    7 0 16
    -7 0 -16
    7 0 17
    -7 0 -17
    -7 0 -17
    -7 0 -18
    7 0 18
    -7 0 -18
    7 0 19
    -7 0 -19
    -7 0 -19
    -7 0 -20
    7 0 20
    -7 0 -20
    7 0 21
    -7 0 -21
    -7 0 -21
    -7 0 -22
    7 0 22
    -7 0 -22
    -7 0 -23
    7 0 23
    -7 0 -23
    -7 0 -24
    7 0 24
    -7 0 -24
    -7 0 -25
    7 0 25
    -7 0 -25
    -7 0 -26
    7 0 26
    -7 0 -26
    7 0 27
    -7 0 -27
    -7 0 -27
    -7 0 -28
    7 0 28
    -7 0 -28
    -7 0 -29
    7 0 29
    -7 0 -29
    -7 0 -30
    -7 0 -30
    7 0 30
    -7 0 -31
    -7 0 -31
    -7 0 -32
    -7 0 -32
    -7 0 -33
    7 1 -33
    7 -1 -32
    7 1 -32
    7 1 -31
    7 -1 -31
    7 1 -31
    -7 -1 31
    7 1 -30
    7 -1 -30
    7 1 -30
    -7 -1 30
    7 1 -29
    7 -1 -29
    7 1 -29
    -7 -1 29
    7 1 -28
    7 -1 -28
    7 1 -28
    -7 -1 28
    7 -1 -27
    7 1 -27
    7 1 -27
    -7 -1 27
    7 1 -26
    7 -1 -26
    7 1 -26
    -7 -1 26
    7 1 -25
    7 -1 -25
    7 1 -25
    -7 -1 25
    7 1 -24
    7 -1 -24
    7 1 -24
    -7 1 24
    -7 -1 24
    7 1 -23
    7 -1 -23
    7 1 -23
    -7 1 23
    -7 -1 23
    7 1 -22
    -7 -1 22
    7 -1 -22
    -7 1 22
    7 1 -22
    7 -1 -21
    -7 1 21
    -7 -1 21
    7 1 -21
    7 1 -20
    -7 1 20
    7 -1 -20
    -7 -1 20
    7 1 -20
    7 1 -19
    7 1 -19
    -7 1 19
    -7 -1 19
    7 -1 -19
    7 1 -18
    -7 1 18
    7 -1 -18
    7 1 -18
    -7 1 18
    -7 -1 18
    7 1 -17
    7 1 -17
    -7 1 17
    -7 1 17
    -7 -1 17
    7 -1 -17
    7 1 -16
    7 -1 -16
    7 1 -16
    -7 1 16
    -7 -1 16
    7 1 -15
    7 -1 -15
    7 1 -15
    -7 1 15
    -7 -1 15
    7 1 -15
    7 1 -14
    7 -1 -14
    -7 1 14
    -7 -1 14
    -7 -1 14
    7 1 -14
    -7 1 13
    7 -1 -13
    7 1 -13
    -7 1 13
    -7 -1 13
    -7 -1 13
    7 1 -13
    7 1 -12
    7 -1 -12
    -7 1 12
    -7 1 12
    -7 -1 12
    -7 -1 12
    7 1 -12
    7 1 -11
    7 -1 -11
    7 -1 -11
    -7 1 11
    -7 1 11
    -7 -1 11
    -7 -1 11
    7 1 -11
    7 1 -10
    7 -1 -10
    7 -1 -10
    -7 1 10
    -7 1 10
    -7 -1 10
    -7 -1 10
    7 1 -10
    7 1 -9
    7 -1 -9
    -7 1 9
    -7 -1 9
    -7 1 9
    -7 -1 9
    7 1 -9
    7 1 -8
    7 1 -8
    7 -1 -8
    -7 1 8
    -7 -1 8
    -7 1 8
    -7 -1 8
    7 1 -7
    7 -1 -7
    7 1 -7
    7 1 -7
    7 -1 -7
    -7 1 7
    -7 -1 7
    -7 1 7
    -7 -1 7
    7 -1 -6
    7 1 -6
    7 -1 -6
    7 1 -6
    -7 1 6
    -7 -1 6
    7 -1 -6
    -7 1 6
    -7 1 6
    -7 -1 6
    7 -1 -5
    7 1 -5
    7 -1 -5
    7 1 -5
    -7 1 5
    -7 -1 5
    -7 1 5
    7 -1 -5
    -7 1 5
    -7 -1 5
    7 -1 -4
    7 1 -4
    7 -1 -4
    -7 1 4
    7 1 -4
    -7 1 4
    -7 -1 4
    7 -1 -4
    -7 1 4
    -7 -1 4
    7 -1 -3
    7 1 -3
    -7 1 3
    7 1 -3
    -7 1 3
    -7 -1 3
    7 -1 -3
    -7 1 3
    -7 -1 3
    7 -1 -2
    7 1 -2
    -7 1 2
    -7 -1 2
    -7 1 2
    -7 -1 2
    -7 1 2
    -7 -1 2
    -7 -1 1
    7 -1 -1
    -7 1 1
    7 1 -1
    -7 -1 1
    -7 -1 1
    -7 1 1
    7 -1 0
    7 1 0
    -7 -1 0
    -7 1 0
    -7 -1 0
    -7 1 0
    -7 -1 0
    -7 -1 -1
    7 -1 1
    -7 1 -1
    7 1 1
    -7 -1 -1
    -7 1 -1
    7 -1 2
    7 1 2
    -7 -1 -2
    -7 1 -2
    -7 1 -2
    -7 -1 -2
    7 -1 3
    7 1 3
    7 1 3
    -7 1 -3
    -7 -1 -3
    -7 1 -3
    -7 -1 -3
    7 -1 4
    -7 1 -4
    7 1 4
    -7 -1 -4
    7 1 4
    -7 1 -4
    7 -1 5
    7 1 5
    7 1 5
    -7 1 -5
    -7 1 -5
    -7 -1 -5
    7 -1 6
    7 1 6
    7 1 6
    -7 1 -6
    -7 1 -6
    -7 -1 -6
    7 -1 7
    7 1 7
    7 1 7
    7 1 7
    -7 1 -7
    -7 1 -7
    -7 -1 -7
    -7 -1 -8
    7 -1 8
    7 1 8
    7 -1 8
    7 1 8
    7 1 8
    -7 1 -8
    -7 1 -8
    -7 -1 -9
    7 -1 9
    7 1 9
    7 -1 9
    7 1 9
    -7 -1 -9
    7 1 9
    -7 1 -9
    -7 1 -9
    -7 -1 -10
    7 1 10
    7 -1 10
    7 1 10
    -7 -1 -10
    7 1 10
    -7 1 -10
    -7 1 -10
    -7 1 -11
    7 1 11
    -7 -1 -11
    7 -1 11
    7 1 11
    -7 -1 -11
    -7 1 -11
    -7 -1 -12
    7 -1 12
    7 1 12
    -7 -1 -12
    -7 1 -12
    -7 1 -12
    -7 1 -13
    -7 -1 -13
    7 -1 13
    7 1 13
    -7 -1 -13
    -7 -1 -14
    7 -1 14
    7 1 14
    -7 -1 -14
    -7 1 -14
    -7 -1 -15
    7 -1 15
    7 1 15
    -7 -1 -15
    -7 1 -15
    -7 -1 -16
    7 -1 16
    7 1 16
    -7 -1 -16
    -7 1 -16
    -7 1 -17
    -7 -1 -17
    7 -1 17
    7 1 17
    -7 -1 -17
    -7 -1 -18
    7 -1 18
    7 1 18
    -7 -1 -18
    -7 1 -18
    -7 -1 -19
    7 -1 19
    7 1 19
    -7 -1 -19
    -7 1 -19
    -7 -1 -20
    7 -1 20
    7 1 20
    -7 -1 -20
    -7 1 -20
    -7 -1 -21
    7 -1 21
    7 1 21
    -7 1 -21
    -7 -1 -21
    -7 1 -21
    -7 -1 -22
    7 -1 22
    7 1 22
    -7 1 -22
    -7 -1 -22
    -7 1 -22
    -7 1 -23
    -7 -1 -23
    -7 1 -23
    7 -1 23
    7 1 23
    -7 -1 -23
    -7 1 -24
    -7 -1 -24
    -7 1 -24
    7 -1 24
    7 1 24
    -7 -1 -24
    -7 -1 -25
    7 -1 25
    7 1 25
    -7 1 -25
    -7 -1 -25
    -7 1 -25
    -7 1 -26
    -7 -1 -26
    -7 1 -26
    7 -1 26
    7 1 26
    -7 -1 -26
    -7 1 -27
    -7 -1 -27
    -7 1 -27
    7 -1 27
    7 1 27
    -7 -1 -27
    -7 1 -28
    -7 -1 -28
    -7 1 -28
    7 -1 28
    7 1 28
    -7 -1 -28
    -7 1 -29
    -7 -1 -29
    -7 1 -29
    7 -1 29
    7 1 29
    -7 -1 -29
    -7 1 -30
    -7 -1 -30
    7 1 30
    -7 -1 -30
    -7 1 -31
    7 1 31
    -7 1 -32
    7 2 -32
    7 2 -31
    7 2 -30
    7 -2 -30
    -7 -2 30
    7 2 -29
    7 -2 -29
    -7 -2 29
    7 2 -28
    7 -2 -28
    -7 -2 28
    7 2 -27
    7 -2 -27
    -7 -2 27
    7 2 -26
    7 -2 -26
    -7 -2 26
    7 2 -25
    7 -2 -25
    7 2 -25
    -7 -2 25
    7 2 -24
    7 -2 -24
    7 2 -24
    -7 -2 24
    7 2 -23
    7 -2 -23
    7 2 -23
    -7 -2 23
    7 2 -22
    7 -2 -22
    7 2 -22
    -7 -2 22
    7 2 -21
    7 2 -21
    7 -2 -21
    -7 -2 21
    7 2 -20
    7 2 -20
    7 -2 -20
    -7 -2 20
    7 2 -19
    7 2 -19
    -7 2 19
    7 -2 -19
    -7 -2 19
    7 2 -18
    7 2 -18
    -7 2 18
    7 -2 -18
    -7 -2 18
    7 2 -17
    7 -2 -17
    7 2 -17
    -7 2 17
    -7 -2 17
    7 2 -16
    7 2 -16
    -7 2 16
    -7 -2 16
    7 -2 -16
    7 2 -15
    -7 2 15
    7 -2 -15
    -7 -2 15
    7 2 -14
    -7 -2 14
    7 -2 -14
    7 -2 -13
    -7 -2 13
    7 2 -13
    -7 -2 13
    7 2 -12
    7 -2 -12
    -7 2 12
    -7 -2 12
    -7 -2 12
    -7 2 11
    7 -2 -11
    7 2 -11
    -7 -2 11
    -7 -2 11
    -7 2 10
    7 -2 -10
    -7 -2 10
    7 2 -10
    -7 -2 10
    7 2 -9
    7 2 -9
    7 -2 -9
    -7 2 9
    -7 -2 9
    -7 -2 9
    7 2 -8
    7 2 -8
    7 -2 -8
    7 2 -8
    -7 2 8
    -7 -2 8
    -7 -2 8
    7 2 -7
    7 2 -7
    7 -2 -7
    7 2 -7
    -7 2 7
    -7 -2 7
    -7 -2 7
    7 2 -6
    7 2 -6
    -7 2 6
    7 2 -6
    7 -2 -6
    7 -2 -6
    -7 2 6
    -7 -2 6
    -7 -2 6
    7 2 -5
    -7 2 5
    7 2 -5
    7 2 -5
    7 -2 -5
    -7 2 5
    -7 -2 5
    -7 -2 5
    7 2 -4
    -7 2 4
    7 2 -4
    7 2 -4
    7 -2 -4
    -7 2 4
    -7 -2 4
    -7 -2 4
    -7 -2 3
    -7 -2 3
    -7 2 3
    7 2 -3
    -7 -2 3
    7 2 -3
    7 -2 -3
    -7 2 3
    -7 -2 2
    -7 2 2
    -7 -2 2
    7 2 -2
    -7 -2 2
    7 2 -2
    7 -2 -2
    7 2 -1
    -7 -2 1
    7 2 -1
    7 -2 -1
    -7 2 1
    -7 -2 1
    -7 -2 1
    -7 2 0
    7 2 0
    -7 -2 0
    7 2 0
    -7 -2 0
    7 2 0
    -7 -2 -1
    7 2 1
    7 2 1
    -7 -2 -1
    7 2 1
    -7 2 -1
    -7 -2 -2
    7 -2 2
    7 2 2
    7 2 2
    -7 -2 -2
    7 -2 2
    -7 2 -2
    7 2 2
    7 -2 3
    7 -2 3
    -7 2 -3
    7 2 3
    -7 -2 -3
    7 2 3
    -7 -2 -3
    7 2 3
    -7 -2 -4
    7 -2 4
    7 2 4
    7 2 4
    7 -2 4
    7 2 4
    -7 -2 -4
    -7 2 -4
    -7 -2 -5
    7 -2 5
    7 2 5
    7 2 5
    7 -2 5
    7 2 5
    -7 -2 -5
    -7 2 -5
    7 -2 6
    -7 2 -6
    7 2 6
    7 2 6
    7 -2 6
    -7 -2 -6
    -7 -2 -6
    7 -2 7
    7 2 7
    7 -2 7
    7 2 7
    -7 -2 -7
    -7 2 -7
    7 2 8
    7 -2 8
    7 -2 8
    7 2 8
    -7 -2 -8
    -7 2 -8
    7 2 9
    7 -2 9
    7 2 9
    -7 -2 -9
    -7 2 -9
    7 2 10
    7 -2 10
    7 2 10
    -7 -2 -10
    -7 2 -10
    7 2 11
    7 -2 11
    7 2 11
    -7 -2 -11
    -7 2 -11
    7 -2 12
    7 2 12
    -7 -2 -12
    -7 2 -12
    -7 2 -13
    7 -2 13
    7 2 13
    -7 -2 -13
    7 -2 14
    7 2 14
    -7 -2 -14
    -7 2 -14
    -7 2 -15
    7 -2 15
    7 2 15
    -7 -2 -15
    -7 2 -16
    7 -2 16
    7 2 16
    -7 -2 -16
    -7 2 -17
    7 -2 17
    7 2 17
    -7 -2 -17
    -7 2 -18
    7 -2 18
    7 2 18
    -7 -2 -18
    -7 2 -19
    7 -2 19
    7 2 19
    -7 -2 -19
    -7 2 -20
    7 -2 20
    7 2 20
    -7 -2 -20
    -7 2 -21
    7 -2 21
    7 2 21
    -7 -2 -21
    -7 2 -22
    7 -2 22
    7 2 22
    -7 -2 -22
    7 2 23
    -7 -2 -23
    7 -2 23
    -7 2 -23
    -7 2 -24
    7 -2 24
    7 2 24
    -7 -2 -24
    -7 -2 -25
    7 2 25
    7 -2 25
    -7 2 -25
    -7 2 -26
    7 -2 26
    7 2 26
    -7 -2 -26
    -7 2 -27
    7 -2 27
    7 2 27
    -7 -2 -27
    -7 2 -28
    7 -2 28
    7 2 28
    -7 -2 -28
    -7 2 -29
    7 2 29
    7 2 30
    7 2 31
    7 3 -30
    7 3 -29
    7 3 -28
    7 3 -27
    7 -3 -27
    -7 -3 27
    7 3 -26
    7 -3 -26
    -7 -3 26
    7 3 -25
    7 -3 -25
    -7 -3 25
    7 3 -24
    7 -3 -24
    -7 -3 24
    7 3 -23
    7 -3 -23
    -7 -3 23
    7 3 -22
    7 -3 -22
    -7 -3 22
    7 3 -21
    7 -3 -21
    -7 -3 21
    7 3 -20
    -7 3 20
    7 -3 -20
    -7 -3 20
    7 3 -19
    -7 3 19
    7 -3 -19
    -7 -3 19
    7 3 -18
    -7 3 18
    7 -3 -18
    -7 -3 18
    7 3 -17
    7 3 -17
    -7 3 17
    7 -3 -17
    -7 -3 17
    7 3 -16
    7 3 -16
    -7 3 16
    7 -3 -16
    -7 -3 16
    7 3 -15
    -7 3 15
    7 -3 -15
    -7 -3 15
    7 3 -14
    7 -3 -14
    -7 -3 14
    7 3 -13
    7 -3 -13
    -7 -3 13
    7 3 -12
    7 -3 -12
    -7 -3 12
    7 3 -11
    7 -3 -11
    -7 -3 11
    7 3 -10
    7 -3 -10
    -7 -3 10
    7 3 -9
    7 -3 -9
    -7 3 9
    -7 -3 9
    -7 -3 9
    7 -3 -8
    -7 3 8
    7 3 -8
    -7 -3 8
    7 3 -8
    -7 -3 8
    -7 -3 7
    7 -3 -7
    -7 3 7
    7 3 -7
    7 3 -7
    -7 -3 7
    -7 -3 6
    -7 3 6
    7 -3 -6
    7 3 -6
    -7 -3 6
    7 3 -6
    -7 -3 6
    7 3 -5
    -7 -3 5
    7 -3 -5
    7 3 -5
    -7 3 5
    -7 -3 5
    -7 -3 5
    7 3 -4
    -7 -3 4
    7 -3 -4
    7 3 -4
    -7 3 4
    -7 -3 4
    -7 -3 4
    7 3 -3
    -7 -3 3
    7 -3 -3
    7 3 -3
    -7 3 3
    -7 -3 3
    -7 -3 3
    -7 -3 2
    -7 -3 2
    -7 3 2
    7 -3 -2
    7 3 -2
    -7 -3 2
    7 3 -2
    -7 -3 1
    7 3 -1
    -7 -3 1
    7 -3 -1
    7 3 -1
    -7 3 1
    7 3 0
    -7 -3 0
    7 -3 0
    7 3 0
    -7 3 0
    7 -3 0
    7 3 1
    -7 -3 -1
    7 3 1
    7 -3 1
    -7 3 -1
    7 -3 2
    -7 3 -2
    -7 -3 -2
    7 3 2
    7 3 2
    7 3 3
    7 3 3
    -7 -3 -3
    7 -3 3
    -7 3 -3
    -7 3 -4
    7 -3 4
    7 3 4
    7 3 4
    -7 -3 -4
    7 3 5
    -7 -3 -5
    7 -3 5
    7 3 5
    -7 -3 -5
    -7 3 -5
    7 -3 6
    7 3 6
    -7 -3 -6
    7 -3 6
    7 3 6
    -7 -3 -6
    -7 3 -6
    -7 3 -7
    7 3 7
    7 -3 7
    -7 -3 -7
    7 3 7
    -7 -3 -7
    -7 3 -8
    7 3 8
    7 -3 8
    -7 -3 -8
    7 3 8
    -7 3 -9
    7 -3 9
    7 3 9
    7 -3 9
    -7 -3 -9
    7 3 9
    7 3 10
    7 -3 10
    7 -3 10
    -7 -3 -10
    7 3 10
    -7 3 -10
    7 -3 11
    -7 3 -11
    7 -3 11
    -7 -3 -11
    7 3 11
    -7 3 -12
    7 -3 12
    -7 -3 -12
    7 3 12
    -7 3 -13
    7 -3 13
    -7 -3 -13
    7 3 13
    -7 3 -14
    7 -3 14
    -7 -3 -14
    7 3 14
    7 -3 15
    -7 -3 -15
    7 3 15
    -7 3 -15
    -7 3 -16
    7 -3 16
    -7 -3 -16
    7 3 16
    -7 3 -17
    7 -3 17
    -7 -3 -17
    7 3 17
    7 -3 18
    -7 -3 -18
    7 3 18
    -7 3 -18
    -7 3 -19
    7 -3 19
    -7 -3 -19
    7 3 19
    -7 3 -20
    7 -3 20
    -7 -3 -20
    7 3 20
    -7 3 -21
    7 -3 21
    -7 -3 -21
    7 3 21
    -7 3 -22
    7 -3 22
    -7 -3 -22
    7 3 22
    -7 3 -23
    7 -3 23
    -7 -3 -23
    7 3 23
    -7 3 -24
    7 -3 24
    -7 -3 -24
    7 3 24
    -7 3 -25
    7 -3 25
    -7 -3 -25
    7 3 25
    7 4 -27
    7 4 -26
    7 4 -25
    7 4 -24
    7 -4 -24
    7 4 -23
    7 -4 -23
    -7 -4 23
    7 4 -22
    7 -4 -22
    -7 -4 22
    7 4 -21
    7 -4 -21
    -7 -4 21
    7 4 -20
    7 -4 -20
    -7 4 20
    -7 -4 20
    7 4 -19
    7 -4 -19
    -7 4 19
    -7 -4 19
    7 4 -18
    7 -4 -18
    -7 4 18
    -7 -4 18
    7 4 -17
    -7 4 17
    7 -4 -17
    -7 -4 17
    -7 4 16
    7 -4 -16
    -7 -4 16
    7 4 -15
    7 -4 -15
    -7 -4 15
    7 4 -14
    7 -4 -14
    -7 -4 14
    7 4 -13
    7 -4 -13
    -7 -4 13
    7 4 -12
    7 -4 -12
    -7 -4 12
    7 4 -11
    7 -4 -11
    -7 -4 11
    7 -4 -10
    7 4 -10
    -7 -4 10
    -7 -4 10
    -7 -4 9
    7 4 -9
    7 -4 -9
    -7 -4 9
    -7 -4 8
    -7 -4 8
    7 -4 -8
    7 4 -8
    -7 -4 7
    -7 -4 7
    7 4 -7
    7 4 -7
    7 -4 -7
    7 4 -6
    7 -4 -6
    -7 -4 6
    7 4 -6
    -7 -4 6
    -7 -4 5
    -7 4 5
    -7 -4 5
    7 4 -5
    7 4 -5
    7 -4 -5
    -7 -4 4
    7 4 -4
    7 -4 -4
    -7 -4 4
    -7 4 4
    -7 -4 4
    7 4 -4
    -7 -4 3
    -7 4 3
    7 4 -3
    -7 -4 3
    7 4 -3
    7 -4 -3
    -7 -4 2
    -7 4 2
    7 4 -2
    -7 -4 2
    7 4 -2
    7 -4 -2
    7 4 -1
    7 -4 -1
    7 4 -1
    -7 -4 1
    -7 4 1
    7 -4 -1
    -7 4 0
    7 -4 0
    7 4 0
    7 4 0
    -7 -4 0
    7 -4 0
    7 4 1
    7 -4 1
    -7 -4 -1
    7 4 1
    7 -4 1
    -7 4 -1
    7 4 2
    7 -4 2
    -7 -4 -2
    7 4 2
    7 -4 2
    -7 4 -2
    7 -4 3
    -7 4 -3
    7 4 3
    -7 -4 -3
    7 -4 3
    7 4 3
    7 4 4
    7 -4 4
    7 4 4
    7 -4 4
    -7 -4 -4
    -7 4 -4
    7 4 5
    7 -4 5
    -7 -4 -5
    7 -4 5
    7 4 5
    -7 -4 -5
    -7 4 -5
    7 -4 6
    -7 4 -6
    7 -4 6
    7 4 6
    -7 -4 -6
    -7 -4 -6
    7 4 6
    7 4 7
    -7 -4 -7
    7 -4 7
    7 4 7
    -7 -4 -7
    -7 4 -7
    -7 4 -8
    7 4 8
    7 -4 8
    -7 -4 -8
    -7 -4 -8
    7 -4 8
    7 4 8
    -7 4 -9
    7 -4 9
    7 -4 9
    -7 -4 -9
    7 4 9
    7 -4 10
    7 -4 10
    -7 -4 -10
    7 4 10
    -7 4 -10
    -7 4 -11
    7 -4 11
    7 -4 11
    -7 -4 -11
    7 4 11
    -7 4 -12
    7 -4 12
    7 -4 12
    -7 -4 -12
    7 4 12
    -7 4 -13
    7 -4 13
    7 -4 13
    -7 -4 -13
    7 4 13
    7 -4 14
    7 -4 14
    -7 -4 -14
    7 4 14
    -7 4 -14
    7 -4 15
    -7 4 -15
    7 -4 15
    -7 -4 -15
    7 4 15
    -7 4 -16
    7 -4 16
    -7 -4 -16
    7 4 16
    -7 4 -17
    7 -4 17
    -7 -4 -17
    -7 4 -18
    7 -4 18
    -7 -4 -18
    7 4 18
    -7 4 -19
    7 -4 19
    -7 -4 -19
    7 4 19
    -7 4 -20
    7 -4 20
    -7 -4 -20
    7 4 20
    7 -4 21
    -7 -4 -21
    7 -4 22
    7 5 -20
    7 5 -19
    7 -5 -19
    7 5 -18
    7 -5 -18
    7 5 -17
    7 -5 -17
    -7 -5 17
    7 5 -16
    7 -5 -16
    -7 -5 16
    7 5 -15
    7 -5 -15
    -7 -5 15
    -7 -5 15
    -7 -5 14
    7 5 -14
    7 -5 -14
    -7 -5 14
    -7 -5 13
    7 5 -13
    7 -5 -13
    -7 -5 13
    -7 -5 12
    7 5 -12
    7 -5 -12
    -7 -5 12
    -7 -5 11
    7 -5 -11
    -7 -5 11
    7 5 -10
    7 -5 -10
    -7 -5 10
    -7 -5 9
    7 5 -9
    7 -5 -9
    -7 -5 9
    -7 -5 8
    7 5 -8
    -7 -5 8
    7 -5 -8
    -7 -5 7
    7 -5 -7
    7 5 -7
    -7 -5 7
    -7 -5 6
    7 5 -6
    -7 -5 6
    7 -5 -6
    -7 -5 5
    7 5 -5
    -7 -5 5
    7 5 -5
    7 -5 -5
    -7 -5 4
    7 5 -4
    7 5 -4
    -7 -5 4
    -7 -5 3
    7 5 -3
    7 5 -3
    -7 -5 3
    -7 -5 2
    7 5 -2
    7 -5 -2
    7 5 -2
    -7 -5 2
    -7 -5 1
    -7 -5 1
    7 5 -1
    7 -5 -1
    7 5 -1
    -7 -5 0
    7 5 0
    7 -5 0
    7 5 0
    -7 5 -1
    7 5 1
    -7 -5 -1
    7 5 1
    7 -5 1
    -7 5 -2
    7 5 2
    7 -5 2
    -7 -5 -2
    7 5 2
    -7 5 -3
    7 -5 3
    7 5 3
    7 5 3
    -7 -5 -3
    -7 5 -4
    -7 -5 -4
    7 5 4
    7 5 4
    7 -5 4
    -7 5 -5
    7 5 5
    -7 -5 -5
    7 -5 5
    7 5 5
    -7 5 -6
    7 -5 6
    7 -5 6
    7 5 6
    -7 -5 -6
    -7 5 -7
    7 -5 7
    7 -5 7
    -7 -5 -7
    -7 -5 -7
    7 5 7
    7 -5 8
    -7 5 -8
    7 -5 8
    -7 -5 -8
    -7 -5 -8
    7 5 8
    -7 5 -9
    7 -5 9
    -7 -5 -9
    7 5 9
    -7 5 -10
    7 -5 10
    -7 -5 -10
    7 5 10
    -7 5 -11
    7 -5 11
    -7 -5 -11
    7 5 11
    -7 5 -12
    7 -5 12
    -7 -5 -12
    7 5 12
    -7 5 -13
    7 -5 13
    -7 -5 -13
    7 5 13
    -7 5 -14
    7 -5 14
    -7 -5 -14
    7 5 14
    7 -5 15
    -7 -5 -15
    7 5 15
    7 -5 16
    -7 -5 -16
    7 -5 17
    -7 -5 -17
    7 6 -3
    7 6 -2
    7 6 -1
    7 6 0
    7 6 1
    7 6 2
    7 6 3
    7 -6 4
    7 6 4
    7 -6 5
    7 6 5
    7 -6 6
    7 -6 7
    7 -6 8
    7 -6 9
    8 0 -33
    8 0 -32
    8 0 -31
    8 0 -31
    -8 0 31
    8 0 -30
    8 0 -30
    -8 0 30
    8 0 -29
    8 0 -29
    -8 0 29
    8 0 -28
    8 0 -28
    -8 0 28
    8 0 -27
    8 0 -27
    -8 0 27
    8 0 -26
    8 0 -26
    -8 0 26
    8 0 -25
    8 0 -25
    -8 0 25
    8 0 -24
    8 0 -24
    -8 0 24
    8 0 -23
    -8 0 23
    8 0 -23
    8 0 -22
    8 0 -22
    -8 0 22
    8 0 -21
    -8 0 21
    8 0 -21
    8 0 -20
    8 0 -20
    -8 0 20
    8 0 -19
    8 0 -19
    -8 0 19
    8 0 -18
    8 0 -18
    -8 0 18
    8 0 -17
    8 0 -17
    -8 0 17
    8 0 -16
    8 0 -16
    -8 0 16
    -8 0 15
    8 0 -15
    8 0 -15
    -8 0 15
    8 0 -14
    8 0 -14
    -8 0 14
    -8 0 14
    -8 0 13
    8 0 -13
    -8 0 13
    8 0 -12
    -8 0 12
    -8 0 12
    -8 0 11
    8 0 -11
    -8 0 11
    8 0 -10
    -8 0 10
    -8 0 10
    -8 0 9
    8 0 -9
    -8 0 9
    8 0 -8
    -8 0 8
    -8 0 8
    -8 0 7
    8 0 -7
    8 0 -7
    -8 0 7
    8 0 -6
    8 0 -6
    -8 0 6
    -8 0 6
    -8 0 5
    8 0 -5
    -8 0 5
    8 0 -4
    -8 0 4
    -8 0 4
    8 0 -3
    -8 0 3
    -8 0 3
    8 0 -2
    -8 0 2
    -8 0 2
    -8 0 2
    8 0 -1
    -8 0 1
    -8 0 1
    8 0 0
    -8 0 0
    -8 0 0
    8 0 1
    -8 0 -1
    -8 0 -1
    -8 0 -2
    8 0 2
    -8 0 -2
    -8 0 -3
    8 0 3
    -8 0 -3
    8 0 4
    -8 0 -4
    -8 0 -4
    8 0 5
    -8 0 -5
    8 0 6
    8 0 6
    -8 0 -6
    8 0 7
    8 0 7
    8 0 8
    8 0 8
    -8 0 -8
    8 0 8
    8 0 9
    -8 0 -9
    8 0 9
    8 0 9
    8 0 10
    8 0 10
    8 0 10
    -8 0 -10
    8 0 11
    -8 0 -11
    8 0 11
    8 0 11
    8 0 12
    8 0 12
    -8 0 -12
    -8 0 -13
    8 0 13
    8 0 14
    -8 0 -14
    -8 0 -15
    8 0 15
    8 0 16
    -8 0 -16
    -8 0 -17
    -8 0 -17
    8 0 17
    -8 0 -18
    -8 0 -18
    8 0 18
    -8 0 -19
    -8 0 -19
    8 0 20
    -8 0 -20
    -8 0 -20
    -8 0 -21
    -8 0 -21
    8 0 21
    -8 0 -22
    -8 0 -22
    8 0 22
    -8 0 -23
    -8 0 -23
    8 0 24
    -8 0 -24
    -8 0 -24
    -8 0 -25
    -8 0 -25
    8 0 25
    -8 0 -26
    -8 0 -26
    8 0 26
    -8 0 -27
    -8 0 -27
    8 0 27
    -8 0 -28
    -8 0 -28
    8 0 28
    -8 0 -29
    -8 0 -29
    8 0 29
    -8 0 -30
    -8 0 -30
    -8 0 -31
    8 1 -32
    8 -1 -31
    8 1 -31
    8 -1 -30
    8 1 -30
    8 -1 -30
    8 1 -30
    -8 -1 30
    8 -1 -29
    8 1 -29
    8 -1 -29
    8 1 -29
    -8 -1 29
    8 -1 -28
    8 1 -28
    8 -1 -28
    8 1 -28
    -8 -1 28
    8 -1 -27
    8 1 -27
    8 -1 -27
    8 1 -27
    -8 -1 27
    8 1 -26
    8 -1 -26
    8 1 -26
    -8 -1 26
    8 1 -25
    8 -1 -25
    8 1 -25
    -8 1 25
    -8 -1 25
    8 1 -24
    8 -1 -24
    -8 1 24
    8 1 -24
    -8 -1 24
    8 1 -23
    8 -1 -23
    -8 1 23
    -8 -1 23
    8 1 -23
    8 1 -22
    -8 1 22
    8 -1 -22
    -8 -1 22
    8 1 -22
    8 1 -21
    8 -1 -21
    8 1 -21
    -8 1 21
    -8 -1 21
    8 1 -20
    8 1 -20
    -8 1 20
    -8 -1 20
    8 -1 -20
    8 1 -19
    8 1 -19
    -8 1 19
    -8 -1 19
    8 -1 -19
    8 -1 -18
    8 1 -18
    8 1 -18
    -8 1 18
    -8 -1 18
    8 1 -17
    8 -1 -17
    8 1 -17
    -8 1 17
    -8 -1 17
    8 -1 -16
    8 1 -16
    8 1 -16
    -8 1 16
    -8 -1 16
    8 1 -15
    8 1 -15
    8 -1 -15
    -8 1 15
    -8 1 15
    -8 -1 15
    -8 -1 15
    -8 1 14
    -8 -1 14
    8 -1 -14
    8 1 -14
    -8 1 14
    -8 -1 14
    -8 1 13
    -8 -1 13
    8 -1 -13
    8 1 -13
    8 -1 -13
    -8 1 13
    -8 -1 13
    -8 1 12
    -8 -1 12
    8 -1 -12
    8 1 -12
    8 -1 -12
    -8 1 12
    -8 -1 12
    8 -1 -11
    8 1 -11
    8 -1 -11
    8 -1 -11
    -8 1 11
    -8 1 11
    -8 -1 11
    -8 -1 11
    -8 1 10
    8 -1 -10
    8 1 -10
    8 -1 -10
    -8 1 10
    -8 -1 10
    -8 -1 10
    8 -1 -9
    8 1 -9
    8 -1 -9
    -8 1 9
    -8 -1 9
    -8 1 9
    -8 -1 9
    -8 1 8
    8 -1 -8
    -8 -1 8
    8 1 -8
    8 -1 -8
    -8 1 8
    -8 -1 8
    -8 1 7
    8 -1 -7
    -8 -1 7
    8 1 -7
    -8 1 7
    8 1 -7
    8 -1 -7
    -8 1 7
    -8 -1 7
    8 -1 -6
    8 1 -6
    8 -1 -6
    8 1 -6
    -8 1 6
    -8 1 6
    -8 -1 6
    -8 1 6
    -8 -1 6
    8 -1 -5
    -8 1 5
    8 -1 -5
    8 1 -5
    -8 -1 5
    -8 1 5
    8 -1 -5
    8 1 -5
    -8 1 5
    -8 -1 5
    8 -1 -4
    -8 1 4
    8 -1 -4
    8 1 -4
    -8 -1 4
    8 1 -4
    8 -1 -4
    -8 1 4
    -8 1 4
    -8 -1 4
    8 -1 -3
    8 1 -3
    -8 -1 3
    -8 1 3
    -8 1 3
    -8 -1 3
    -8 1 3
    -8 -1 3
    8 -1 -2
    8 1 -2
    -8 -1 2
    -8 1 2
    -8 -1 2
    -8 1 2
    -8 -1 2
    8 -1 -1
    8 1 -1
    -8 -1 1
    -8 1 1
    -8 -1 1
    -8 1 1
    -8 -1 1
    -8 -1 0
    8 -1 0
    -8 1 0
    8 1 0
    -8 -1 0
    -8 1 0
    -8 -1 0
    8 -1 1
    8 1 1
    -8 -1 -1
    -8 1 -1
    -8 -1 -1
    -8 1 -1
    -8 -1 -1
    8 -1 2
    -8 1 -2
    8 1 2
    -8 -1 -2
    -8 -1 -2
    -8 1 -2
    8 -1 3
    8 1 3
    -8 1 -3
    -8 1 -3
    -8 -1 -3
    8 -1 4
    8 1 4
    8 1 4
    -8 1 -4
    -8 1 -4
    -8 -1 -4
    8 -1 5
    -8 1 -5
    8 1 5
    -8 -1 -5
    8 1 5
    -8 1 -5
    8 -1 6
    8 1 6
    8 1 6
    -8 1 -6
    -8 1 -6
    -8 -1 -6
    8 -1 7
    8 1 7
    8 1 7
    -8 1 -7
    -8 1 -7
    -8 -1 -7
    8 -1 8
    8 1 8
    8 -1 8
    8 1 8
    -8 1 -8
    -8 1 -8
    -8 -1 -8
    -8 1 -9
    8 1 9
    -8 1 -9
    8 -1 9
    8 1 9
    -8 -1 -9
    8 -1 9
    8 1 9
    8 1 10
    8 -1 10
    8 1 10
    8 1 10
    8 -1 10
    -8 1 -10
    -8 -1 -10
    8 1 11
    8 -1 11
    8 1 11
    8 1 11
    -8 1 -11
    -8 -1 -11
    8 1 12
    8 -1 12
    8 1 12
    -8 -1 -12
    -8 1 -12
    -8 -1 -12
    -8 1 -13
    -8 -1 -13
    8 -1 13
    -8 -1 -13
    8 1 13
    -8 -1 -14
    8 -1 14
    8 1 14
    -8 -1 -14
    -8 1 -14
    -8 -1 -15
    8 -1 15
    8 1 15
    -8 -1 -15
    -8 1 -15
    -8 1 -16
    -8 -1 -16
    8 -1 16
    -8 -1 -16
    8 1 16
    -8 1 -17
    -8 -1 -17
    8 -1 17
    -8 -1 -17
    8 1 17
    -8 -1 -18
    8 -1 18
    -8 -1 -18
    8 1 18
    -8 1 -18
    -8 1 -19
    -8 -1 -19
    8 -1 19
    -8 -1 -19
    8 1 19
    -8 1 -20
    -8 -1 -20
    -8 -1 -20
    8 1 20
    -8 1 -21
    -8 -1 -21
    8 -1 21
    -8 -1 -21
    8 1 21
    -8 1 -22
    -8 -1 -22
    8 -1 22
    -8 -1 -22
    8 1 22
    -8 -1 -23
    8 -1 23
    -8 -1 -23
    8 1 23
    -8 1 -23
    -8 1 -24
    -8 -1 -24
    8 -1 24
    -8 -1 -24
    8 1 24
    -8 1 -25
    -8 -1 -25
    8 -1 25
    -8 -1 -25
    8 1 25
    -8 1 -26
    -8 -1 -26
    8 -1 26
    -8 -1 -26
    8 1 26
    -8 1 -27
    -8 -1 -27
    8 -1 27
    -8 -1 -27
    8 1 27
    -8 1 -28
    -8 -1 -28
    8 -1 28
    -8 -1 -28
    8 1 28
    -8 1 -29
    -8 -1 -29
    8 1 29
    -8 1 -30
    8 1 30
    8 2 -30
    8 2 -29
    8 -2 -29
    8 2 -28
    8 -2 -28
    -8 -2 28
    8 2 -27
    8 -2 -27
    -8 -2 27
    8 2 -26
    8 -2 -26
    -8 -2 26
    8 2 -25
    8 -2 -25
    -8 -2 25
    8 2 -25
    8 2 -24
    8 -2 -24
    8 2 -24
    -8 -2 24
    8 2 -23
    8 -2 -23
    -8 -2 23
    8 2 -23
    8 2 -22
    8 -2 -22
    -8 -2 22
    8 2 -22
    8 2 -21
    8 2 -21
    8 -2 -21
    -8 -2 21
    8 2 -20
    8 2 -20
    8 -2 -20
    -8 -2 20
    8 2 -19
    8 2 -19
    8 -2 -19
    -8 -2 19
    8 2 -18
    8 2 -18
    -8 -2 18
    8 -2 -18
    8 2 -17
    8 2 -17
    8 -2 -17
    -8 -2 17
    8 2 -16
    8 2 -16
    8 -2 -16
    -8 -2 16
    8 2 -15
    -8 -2 15
    8 -2 -15
    8 -2 -14
    8 2 -14
    -8 -2 14
    -8 2 13
    8 -2 -13
    -8 -2 13
    8 2 -13
    -8 -2 13
    8 2 -12
    8 -2 -12
    -8 2 12
    -8 -2 12
    -8 -2 12
    -8 2 11
    8 -2 -11
    8 2 -11
    -8 -2 11
    -8 -2 11
    -8 2 10
    8 -2 -10
    8 2 -10
    -8 -2 10
    -8 -2 10
    -8 2 9
    8 2 -9
    8 -2 -9
    -8 -2 9
    -8 -2 9
    8 2 -8
    8 -2 -8
    8 2 -8
    -8 2 8
    -8 -2 8
    -8 -2 8
    8 2 -7
    8 2 -7
    8 -2 -7
    -8 2 7
    -8 -2 7
    -8 -2 7
    8 2 -6
    -8 2 6
    8 2 -6
    8 2 -6
    8 -2 -6
    -8 2 6
    -8 -2 6
    -8 -2 6
    8 2 -5
    -8 2 5
    8 2 -5
    8 2 -5
    8 -2 -5
    -8 2 5
    -8 -2 5
    -8 -2 5
    8 2 -4
    -8 2 4
    -8 -2 4
    8 2 -4
    8 -2 -4
    -8 2 4
    -8 -2 4
    -8 -2 4
    8 2 -3
    -8 -2 3
    8 2 -3
    8 -2 -3
    -8 2 3
    -8 -2 3
    -8 -2 3
    -8 -2 2
    8 -2 -2
    8 2 -2
    8 -2 -2
    -8 -2 2
    8 2 -2
    -8 2 2
    -8 -2 2
    -8 -2 1
    -8 2 1
    8 -2 -1
    8 2 -1
    -8 -2 1
    -8 -2 1
    8 2 -1
    8 -2 0
    8 2 0
    8 2 0
    -8 -2 0
    8 2 0
    -8 -2 0
    -8 2 0
    -8 -2 0
    -8 -2 -1
    -8 2 -1
    8 -2 1
    8 2 1
    -8 -2 -1
    8 2 1
    8 2 1
    -8 2 -2
    8 -2 2
    8 2 2
    -8 -2 -2
    -8 -2 -2
    8 2 2
    8 2 2
    8 -2 3
    8 2 3
    8 2 3
    8 2 3
    -8 -2 -3
    -8 2 -3
    -8 -2 -3
    -8 2 -4
    8 -2 4
    8 2 4
    -8 -2 -4
    8 2 4
    -8 -2 -4
    8 2 4
    -8 2 -5
    8 -2 5
    8 -2 5
    -8 -2 -5
    8 2 5
    -8 -2 -5
    8 2 5
    -8 -2 -6
    8 -2 6
    8 2 6
    8 2 6
    8 -2 6
    -8 2 -6
    -8 -2 -7
    8 -2 7
    8 2 7
    8 2 7
    8 -2 7
    -8 2 -7
    -8 2 -8
    8 2 8
    -8 -2 -8
    8 -2 8
    8 2 8
    -8 -2 -9
    8 2 9
    8 -2 9
    8 -2 9
    8 2 9
    -8 -2 -9
    -8 2 -9
    -8 -2 -10
    8 2 10
    8 -2 10
    8 -2 10
    8 2 10
    -8 -2 -10
    -8 2 -10
    -8 -2 -11
    8 2 11
    8 -2 11
    8 2 11
    -8 -2 -11
    -8 2 -11
    -8 2 -12
    8 2 12
    -8 -2 -12
    8 -2 12
    -8 -2 -12
    8 2 12
    -8 -2 -13
    8 -2 13
    8 2 13
    -8 -2 -13
    -8 2 -13
    -8 2 -14
    8 -2 14
    -8 -2 -14
    8 2 14
    -8 2 -15
    8 -2 15
    -8 -2 -15
    8 2 15
    -8 2 -16
    -8 -2 -16
    8 2 16
    -8 2 -17
    8 -2 17
    -8 -2 -17
    8 2 17
    -8 2 -18
    8 -2 18
    -8 -2 -18
    8 2 18
    -8 2 -19
    8 -2 19
    -8 -2 -19
    8 2 19
    -8 2 -20
    8 -2 20
    -8 -2 -20
    8 2 20
    -8 2 -21
    8 -2 21
    -8 -2 -21
    8 2 21
    -8 2 -22
    8 -2 22
    -8 -2 -22
    8 2 22
    -8 2 -23
    8 -2 23
    -8 -2 -23
    8 2 23
    -8 2 -24
    8 -2 24
    -8 -2 -24
    8 2 24
    -8 2 -25
    -8 -2 -25
    8 -2 25
    -8 -2 -25
    8 2 25
    -8 2 -26
    -8 -2 -26
    8 -2 26
    -8 -2 -26
    8 2 26
    -8 2 -27
    8 2 27
    -8 2 -28
    8 2 28
    -8 2 -29
    8 2 29
    -8 2 -30
    8 2 30
    8 3 -28
    8 3 -27
    8 3 -26
    8 -3 -26
    -8 -3 26
    8 3 -25
    8 -3 -25
    -8 -3 25
    8 3 -24
    8 -3 -24
    -8 -3 24
    8 3 -23
    8 -3 -23
    -8 -3 23
    8 3 -22
    8 -3 -22
    -8 -3 22
    8 3 -21
    8 -3 -21
    -8 -3 21
    8 3 -20
    8 -3 -20
    -8 -3 20
    8 3 -19
    8 -3 -19
    -8 -3 19
    8 3 -18
    8 -3 -18
    -8 -3 18
    8 3 -17
    8 3 -17
    8 -3 -17
    -8 -3 17
    8 3 -16
    8 -3 -16
    -8 -3 16
    8 3 -15
    8 -3 -15
    -8 -3 15
    8 3 -14
    8 -3 -14
    -8 -3 14
    8 3 -13
    8 -3 -13
    -8 -3 13
    8 3 -12
    8 -3 -12
    -8 -3 12
    8 3 -11
    8 -3 -11
    -8 3 11
    -8 -3 11
    8 -3 -10
    -8 3 10
    8 3 -10
    -8 -3 10
    8 -3 -9
    -8 3 9
    8 3 -9
    -8 -3 9
    8 3 -8
    8 -3 -8
    8 3 -8
    -8 3 8
    -8 -3 8
    -8 -3 8
    -8 3 7
    8 -3 -7
    8 3 -7
    -8 -3 7
    8 3 -7
    -8 -3 7
    -8 -3 7
    -8 -3 6
    -8 -3 6
    -8 3 6
    8 -3 -6
    8 3 -6
    8 3 -6
    -8 -3 6
    -8 -3 5
    -8 3 5
    -8 -3 5
    8 -3 -5
    8 3 -5
    -8 -3 5
    8 3 -5
    8 3 -4
    -8 -3 4
    8 -3 -4
    8 3 -4
    -8 3 4
    -8 -3 4
    -8 -3 4
    8 3 -3
    -8 -3 3
    8 -3 -3
    8 3 -3
    -8 3 3
    -8 -3 3
    -8 -3 3
    -8 -3 2
    -8 3 2
    8 -3 -2
    8 3 -2
    -8 -3 2
    -8 -3 2
    8 3 -2
    8 3 -1
    -8 -3 1
    8 -3 -1
    8 3 -1
    -8 3 1
    -8 -3 1
    -8 -3 1
    -8 -3 0
    8 3 0
    -8 -3 0
    8 3 0
    -8 3 0
    -8 -3 -1
    8 3 1
    -8 -3 -1
    8 3 1
    -8 3 -1
    -8 -3 -2
    8 3 2
    -8 -3 -2
    8 3 2
    -8 3 -2
    8 -3 2
    -8 -3 -3
    -8 3 -3
    8 3 3
    -8 -3 -3
    8 3 3
    8 -3 3
    -8 -3 -4
    8 -3 4
    8 3 4
    8 3 4
    8 -3 4
    -8 -3 -4
    -8 3 -4
    -8 3 -5
    8 3 5
    8 -3 5
    -8 -3 -5
    8 3 5
    -8 3 -6
    8 -3 6
    8 3 6
    -8 -3 -6
    8 3 6
    8 3 7
    8 -3 7
    8 3 7
    -8 3 -7
    -8 -3 -7
    -8 3 -8
    8 3 8
    -8 -3 -8
    8 -3 8
    8 3 8
    -8 3 -9
    8 3 9
    8 -3 9
    8 -3 9
    -8 -3 -9
    8 3 9
    -8 3 -10
    8 -3 10
    8 3 10
    8 -3 10
    -8 -3 -10
    8 3 10
    8 -3 11
    -8 -3 -11
    8 3 11
    -8 3 -11
    -8 3 -12
    8 -3 12
    -8 -3 -12
    8 3 12
    -8 3 -13
    8 -3 13
    -8 -3 -13
    8 3 13
    8 -3 14
    -8 -3 -14
    8 3 14
    -8 3 -14
    -8 3 -15
    8 -3 15
    -8 -3 -15
    8 3 15
    -8 3 -16
    8 -3 16
    -8 -3 -16
    8 3 16
    -8 3 -17
    8 -3 17
    -8 -3 -17
    8 3 17
    -8 3 -18
    8 -3 18
    -8 -3 -18
    8 3 18
    -8 3 -19
    8 -3 19
    -8 -3 -19
    8 3 19
    -8 3 -20
    8 -3 20
    -8 -3 -20
    8 3 20
    -8 3 -21
    8 -3 21
    -8 -3 -21
    8 3 21
    -8 3 -22
    8 -3 22
    -8 -3 -22
    8 3 22
    -8 3 -23
    8 -3 23
    -8 -3 -23
    8 3 23
    -8 3 -24
    8 3 24
    -8 3 -25
    8 4 -24
    8 4 -23
    8 4 -22
    8 -4 -22
    8 4 -21
    8 -4 -21
    -8 -4 21
    8 4 -20
    8 -4 -20
    -8 -4 20
    8 4 -19
    8 -4 -19
    -8 -4 19
    8 4 -18
    8 -4 -18
    -8 -4 18
    8 4 -17
    8 -4 -17
    -8 -4 17
    8 4 -16
    8 -4 -16
    -8 -4 16
    8 4 -15
    8 -4 -15
    -8 -4 15
    8 4 -14
    8 -4 -14
    -8 -4 14
    8 4 -13
    8 -4 -13
    -8 -4 13
    8 4 -12
    8 -4 -12
    -8 -4 12
    8 4 -11
    8 -4 -11
    -8 -4 11
    -8 -4 11
    -8 -4 10
    8 4 -10
    8 -4 -10
    -8 -4 10
    -8 -4 9
    8 4 -9
    8 -4 -9
    -8 -4 9
    -8 -4 8
    8 4 -8
    8 -4 -8
    -8 -4 8
    8 4 -7
    -8 -4 7
    8 -4 -7
    8 4 -7
    -8 4 7
    -8 -4 7
    -8 -4 6
    -8 4 6
    -8 -4 6
    8 4 -6
    8 4 -6
    8 -4 -6
    -8 -4 5
    -8 4 5
    8 4 -5
    -8 -4 5
    8 4 -5
    8 -4 -5
    -8 -4 4
    -8 4 4
    8 4 -4
    -8 -4 4
    8 4 -4
    8 -4 -4
    -8 -4 3
    -8 4 3
    8 4 -3
    -8 -4 3
    8 4 -3
    8 -4 -3
    8 -4 -2
    -8 -4 2
    -8 4 2
    8 4 -2
    -8 -4 2
    8 4 -2
    -8 -4 2
    -8 -4 1
    8 -4 -1
    -8 4 1
    8 4 -1
    -8 -4 1
    8 4 -1
    -8 -4 1
    -8 -4 0
    8 -4 0
    -8 4 0
    8 4 0
    -8 -4 0
    8 4 0
    -8 4 -1
    8 -4 1
    8 -4 1
    -8 -4 -1
    8 4 1
    8 4 1
    -8 4 -2
    8 -4 2
    8 -4 2
    8 4 2
    -8 -4 -2
    8 4 2
    8 4 3
    8 -4 3
    8 4 3
    -8 -4 -3
    8 -4 3
    -8 4 -3
    8 -4 4
    -8 -4 -4
    -8 4 -4
    8 -4 4
    8 4 4
    8 4 4
    -8 4 -5
    8 -4 5
    8 4 5
    -8 -4 -5
    8 -4 5
    8 4 5
    -8 4 -6
    -8 -4 -6
    8 4 6
    8 4 6
    -8 4 -7
    8 4 7
    8 4 7
    -8 -4 -7
    -8 4 -8
    -8 -4 -8
    8 4 8
    8 -4 8
    -8 -4 -8
    8 4 8
    -8 4 -9
    8 4 9
    8 -4 9
    -8 -4 -9
    8 4 9
    -8 4 -10
    8 -4 10
    -8 -4 -10
    8 4 10
    -8 -4 -11
    8 -4 11
    8 4 11
    -8 4 -11
    -8 4 -12
    8 -4 12
    -8 -4 -12
    8 4 12
    -8 4 -13
    8 -4 13
    -8 -4 -13
    8 4 13
    -8 4 -14
    8 -4 14
    -8 -4 -14
    8 4 14
    -8 4 -15
    8 -4 15
    -8 -4 -15
    8 4 15
    -8 4 -16
    8 -4 16
    -8 -4 -16
    8 4 16
    -8 4 -17
    8 -4 17
    -8 -4 -17
    8 4 17
    -8 4 -18
    8 -4 18
    -8 -4 -18
    8 4 18
    -8 4 -19
    8 -4 19
    -8 -4 -19
    8 4 19
    -8 4 -20
    8 -5 -18
    8 -5 -17
    8 -5 -16
    -8 -5 15
    8 5 -15
    8 -5 -15
    -8 -5 14
    8 5 -14
    8 -5 -14
    -8 -5 13
    8 5 -13
    8 -5 -13
    -8 -5 13
    -8 -5 12
    8 5 -12
    8 -5 -12
    -8 -5 12
    -8 -5 11
    8 5 -11
    8 -5 -11
    -8 -5 11
    -8 -5 10
    8 5 -10
    8 -5 -10
    -8 -5 10
    -8 -5 9
    8 5 -9
    8 -5 -9
    -8 -5 9
    8 -5 -8
    8 5 -8
    -8 -5 8
    -8 -5 8
    -8 -5 7
    8 5 -7
    -8 -5 7
    8 -5 -7
    -8 -5 6
    8 5 -6
    -8 -5 6
    8 -5 -6
    -8 -5 5
    8 5 -5
    8 5 -5
    -8 -5 5
    -8 -5 4
    8 5 -4
    8 5 -4
    -8 -5 4
    -8 -5 3
    8 5 -3
    8 5 -3
    -8 -5 3
    -8 -5 2
    -8 -5 2
    8 5 -2
    8 5 -2
    -8 5 1
    -8 -5 1
    -8 -5 1
    8 5 -1
    8 5 -1
    -8 -5 0
    -8 5 0
    -8 -5 0
    8 5 0
    8 5 0
    -8 5 -1
    8 5 1
    -8 -5 -1
    8 5 1
    -8 5 -2
    8 5 2
    8 5 2
    -8 -5 -2
    -8 -5 -3
    -8 5 -3
    8 5 3
    8 5 3
    -8 5 -4
    -8 -5 -4
    8 5 4
    8 5 4
    -8 5 -5
    8 5 5
    8 5 5
    -8 -5 -5
    -8 5 -6
    -8 -5 -6
    8 -5 6
    8 5 6
    -8 5 -7
    -8 -5 -7
    8 -5 7
    8 5 7
    -8 5 -8
    -8 -5 -8
    8 -5 8
    8 5 8
    -8 5 -9
    8 -5 9
    8 5 9
    -8 5 -10
    8 -5 10
    -8 -5 -10
    8 5 10
    -8 5 -11
    8 -5 11
    -8 -5 -11
    8 5 11
    -8 5 -12
    8 -5 12
    -8 -5 -12
    8 5 12
    -8 5 -13
    8 -5 13
    -8 -5 -13
    -8 5 -14
    8 -5 14
    -8 -5 -14
    -8 -5 -15
    8 6 0
    8 6 1
    8 6 2
    8 6 3
    9 0 -31
    9 0 -30
    -9 0 30
    9 0 -29
    9 0 -29
    -9 0 29
    9 0 -28
    9 0 -28
    -9 0 28
    9 0 -27
    9 0 -27
    -9 0 27
    9 0 -26
    9 0 -26
    -9 0 26
    9 0 -25
    9 0 -25
    -9 0 25
    9 0 -24
    -9 0 24
    9 0 -24
    9 0 -23
    -9 0 23
    9 0 -23
    9 0 -22
    -9 0 22
    9 0 -22
    9 0 -21
    9 0 -21
    -9 0 21
    9 0 -20
    9 0 -20
    -9 0 20
    9 0 -19
    9 0 -19
    -9 0 19
    9 0 -18
    9 0 -18
    -9 0 18
    9 0 -17
    9 0 -17
    -9 0 17
    -9 0 16
    9 0 -16
    9 0 -16
    -9 0 16
    9 0 -15
    9 0 -15
    -9 0 15
    -9 0 15
    -9 0 14
    9 0 -14
    9 0 -14
    -9 0 14
    9 0 -13
    -9 0 13
    -9 0 13
    -9 0 12
    -9 0 12
    9 0 -11
    -9 0 11
    -9 0 11
    -9 0 10
    9 0 -10
    -9 0 10
    9 0 -9
    -9 0 9
    -9 0 9
    -9 0 8
    9 0 -8
    -9 0 8
    9 0 -7
    9 0 -7
    -9 0 7
    -9 0 7
    -9 0 6
    9 0 -6
    9 0 -6
    -9 0 6
    -9 0 5
    9 0 -5
    -9 0 5
    -9 0 4
    9 0 -4
    -9 0 4
    9 0 -3
    -9 0 3
    -9 0 3
    -9 0 3
    9 0 -2
    -9 0 2
    -9 0 2
    9 0 -1
    -9 0 1
    -9 0 1
    9 0 0
    -9 0 0
    -9 0 0
    9 0 1
    -9 0 -1
    -9 0 -1
    9 0 2
    -9 0 -2
    -9 0 -2
    9 0 3
    -9 0 -3
    -9 0 -3
    -9 0 -4
    9 0 4
    -9 0 -4
    9 0 5
    -9 0 -5
    -9 0 -5
    -9 0 -6
    9 0 6
    -9 0 -6
    9 0 6
    9 0 7
    9 0 7
    -9 0 -7
    9 0 8
    -9 0 -8
    9 0 8
    9 0 9
    -9 0 -9
    9 0 9
    -9 0 -10
    9 0 10
    9 0 10
    9 0 11
    9 0 11
    -9 0 -11
    -9 0 -12
    9 0 12
    9 0 12
    9 0 13
    -9 0 -13
    -9 0 -14
    9 0 14
    -9 0 -15
    9 0 15
    -9 0 -16
    9 0 16
    9 0 17
    -9 0 -17
    -9 0 -18
    9 0 18
    9 0 19
    -9 0 -19
    -9 0 -20
    9 0 20
    -9 0 -21
    9 0 21
    -9 0 -22
    9 0 22
    9 0 23
    -9 0 -23
    -9 0 -24
    -9 0 -24
    9 0 24
    -9 0 -25
    -9 0 -25
    9 0 25
    -9 0 -26
    -9 0 -26
    9 0 26
    -9 0 -27
    -9 0 -27
    9 0 27
    -9 0 -28
    9 0 28
    -9 0 -29
    9 1 -31
    9 1 -30
    9 1 -29
    9 -1 -29
    9 1 -29
    -9 -1 29
    9 -1 -28
    9 1 -28
    9 -1 -28
    9 1 -28
    -9 -1 28
    9 -1 -27
    9 1 -27
    9 -1 -27
    9 1 -27
    -9 -1 27
    9 1 -26
    9 -1 -26
    -9 1 26
    9 1 -26
    -9 -1 26
    9 -1 -25
    9 1 -25
    9 -1 -25
    -9 1 25
    -9 -1 25
    9 1 -25
    9 -1 -24
    9 1 -24
    -9 1 24
    -9 -1 24
    9 1 -24
    9 -1 -23
    9 1 -23
    -9 1 23
    9 -1 -23
    -9 -1 23
    9 1 -23
    9 1 -22
    9 -1 -22
    9 1 -22
    9 -1 -22
    -9 1 22
    -9 -1 22
    9 1 -21
    9 -1 -21
    9 1 -21
    -9 1 21
    -9 -1 21
    9 -1 -21
    9 1 -20
    9 -1 -20
    9 1 -20
    -9 1 20
    -9 -1 20
    9 -1 -20
    9 -1 -19
    9 -1 -19
    9 1 -19
    9 1 -19
    -9 1 19
    -9 -1 19
    9 -1 -18
    9 1 -18
    9 -1 -18
    9 1 -18
    -9 1 18
    -9 -1 18
    9 -1 -17
    9 1 -17
    9 -1 -17
    9 1 -17
    -9 1 17
    -9 -1 17
    -9 1 16
    -9 -1 16
    9 -1 -16
    9 -1 -16
    9 1 -16
    9 1 -16
    -9 1 16
    -9 -1 16
    -9 1 15
    -9 -1 15
    9 -1 -15
    9 -1 -15
    9 1 -15
    -9 1 15
    -9 -1 15
    9 -1 -14
    9 1 -14
    9 -1 -14
    -9 1 14
    -9 1 14
    -9 -1 14
    -9 -1 14
    9 -1 -13
    9 1 -13
    9 -1 -13
    -9 1 13
    -9 1 13
    -9 -1 13
    -9 -1 13
    9 -1 -12
    9 1 -12
    9 -1 -12
    -9 1 12
    -9 -1 12
    -9 1 12
    -9 -1 12
    9 -1 -11
    9 1 -11
    -9 1 11
    -9 -1 11
    -9 1 11
    -9 -1 11
    9 -1 -10
    9 1 -10
    -9 1 10
    -9 -1 10
    -9 1 10
    -9 -1 10
    -9 1 9
    9 -1 -9
    -9 -1 9
    9 1 -9
    -9 1 9
    -9 -1 9
    9 -1 -8
    9 1 -8
    9 -1 -8
    -9 1 8
    -9 -1 8
    -9 1 8
    -9 -1 8
    9 -1 -7
    9 1 -7
    9 1 -7
    9 -1 -7
    -9 1 7
    -9 -1 7
    -9 1 7
    -9 -1 7
    9 -1 -6
    9 1 -6
    9 -1 -6
    9 1 -6
    -9 1 6
    -9 -1 6
    -9 1 6
    -9 -1 6
    9 -1 -5
    9 1 -5
    9 -1 -5
    9 1 -5
    -9 1 5
    -9 -1 5
    -9 1 5
    -9 -1 5
    9 -1 -4
    9 1 -4
    -9 -1 4
    9 1 -4
    -9 1 4
    -9 -1 4
    -9 1 4
    -9 -1 4
    9 -1 -3
    9 1 -3
    -9 -1 3
    -9 1 3
    -9 -1 3
    -9 1 3
    -9 -1 3
    9 -1 -2
    9 1 -2
    -9 1 2
    -9 -1 2
    -9 1 2
    -9 -1 2
    -9 -1 2
    9 -1 -1
    9 1 -1
    -9 -1 1
    -9 1 1
    -9 -1 1
    -9 1 1
    -9 -1 1
    9 -1 0
    9 1 0
    -9 -1 0
    -9 1 0
    -9 -1 0
    -9 1 0
    -9 -1 0
    -9 -1 -1
    -9 1 -1
    9 -1 1
    9 1 1
    -9 -1 -1
    -9 -1 -1
    -9 1 -1
    -9 -1 -2
    9 -1 2
    -9 1 -2
    9 1 2
    -9 -1 -2
    -9 1 -2
    -9 -1 -3
    9 -1 3
    -9 1 -3
    9 1 3
    -9 -1 -3
    9 1 3
    -9 1 -3
    9 -1 4
    9 1 4
    9 1 4
    -9 1 -4
    -9 1 -4
    -9 -1 -4
    9 -1 5
    9 1 5
    9 1 5
    -9 1 -5
    -9 1 -5
    -9 -1 -5
    -9 1 -6
    9 -1 6
    9 1 6
    -9 -1 -6
    9 1 6
    -9 1 -6
    9 -1 7
    -9 1 -7
    9 1 7
    -9 -1 -7
    9 1 7
    9 -1 8
    9 1 8
    9 -1 8
    9 1 8
    -9 1 -8
    -9 -1 -8
    9 -1 9
    9 1 9
    9 -1 9
    9 1 9
    -9 1 -9
    -9 -1 -9
    9 -1 10
    9 1 10
    9 -1 10
    9 1 10
    -9 1 -10
    -9 -1 -10
    9 1 11
    9 -1 11
    9 1 11
    -9 1 -11
    -9 -1 -11
    9 1 12
    9 -1 12
    9 1 12
    -9 1 -12
    -9 -1 -12
    -9 1 -13
    -9 -1 -13
    9 -1 13
    9 1 13
    -9 1 -14
    -9 -1 -14
    9 -1 14
    9 1 14
    -9 1 -15
    -9 -1 -15
    9 -1 15
    9 1 15
    9 -1 16
    9 1 16
    -9 -1 -16
    -9 1 -16
    -9 -1 -16
    -9 1 -17
    -9 -1 -17
    -9 -1 -17
    9 -1 17
    9 1 17
    9 -1 18
    9 1 18
    -9 -1 -18
    -9 1 -18
    -9 -1 -18
    -9 1 -19
    -9 -1 -19
    9 -1 19
    -9 -1 -19
    9 1 19
    -9 1 -20
    -9 -1 -20
    -9 -1 -20
    9 -1 20
    9 1 20
    -9 1 -21
    -9 -1 -21
    9 -1 21
    -9 -1 -21
    9 1 21
    -9 1 -22
    -9 -1 -22
    -9 -1 -22
    9 -1 22
    9 1 22
    -9 1 -23
    -9 -1 -23
    -9 -1 -23
    9 -1 23
    9 1 23
    -9 1 -24
    -9 -1 -24
    -9 -1 -24
    9 -1 24
    9 1 24
    -9 1 -25
    -9 -1 -25
    -9 -1 -25
    9 -1 25
    9 1 25
    -9 1 -26
    -9 -1 -26
    -9 -1 -26
    9 -1 26
    9 1 26
    -9 1 -27
    -9 -1 -27
    9 1 27
    -9 1 -28
    9 1 28
    9 2 -28
    9 2 -27
    9 -2 -27
    -9 -2 27
    9 2 -26
    9 -2 -26
    -9 -2 26
    9 2 -25
    9 -2 -25
    9 2 -25
    -9 -2 25
    9 2 -24
    9 -2 -24
    -9 -2 24
    9 2 -24
    9 2 -23
    9 -2 -23
    -9 -2 23
    9 2 -23
    9 2 -22
    9 2 -22
    9 -2 -22
    -9 -2 22
    9 2 -21
    9 2 -21
    9 -2 -21
    -9 -2 21
    9 2 -20
    9 2 -20
    9 -2 -20
    -9 -2 20
    9 2 -19
    9 2 -19
    -9 -2 19
    9 -2 -19
    9 2 -18
    9 2 -18
    -9 -2 18
    9 -2 -18
    9 2 -17
    9 2 -17
    -9 -2 17
    9 -2 -17
    9 -2 -16
    9 2 -16
    -9 -2 16
    9 -2 -15
    9 2 -15
    -9 -2 15
    -9 2 14
    9 -2 -14
    9 2 -14
    -9 -2 14
    -9 2 13
    9 -2 -13
    9 2 -13
    -9 -2 13
    -9 2 12
    -9 -2 12
    9 -2 -12
    9 2 -12
    -9 -2 12
    9 2 -11
    9 -2 -11
    -9 2 11
    -9 -2 11
    -9 -2 11
    -9 2 10
    9 -2 -10
    9 2 -10
    -9 -2 10
    -9 -2 10
    -9 2 9
    -9 -2 9
    9 2 -9
    9 -2 -9
    -9 -2 9
    -9 2 8
    9 2 -8
    9 -2 -8
    9 2 -8
    -9 -2 8
    -9 -2 8
    -9 2 7
    9 2 -7
    9 2 -7
    -9 -2 7
    -9 -2 7
    -9 2 6
    9 -2 -6
    9 2 -6
    -9 -2 6
    9 2 -6
    -9 -2 6
    9 -2 -5
    9 2 -5
    -9 -2 5
    9 2 -5
    -9 2 5
    -9 -2 5
    -9 -2 5
    -9 -2 4
    9 -2 -4
    -9 2 4
    -9 -2 4
    9 2 -4
    -9 -2 4
    9 2 -4
    -9 -2 3
    9 -2 -3
    -9 2 3
    9 2 -3
    -9 -2 3
    -9 -2 3
    9 2 -3
    9 -2 -2
    9 2 -2
    -9 -2 2
    9 2 -2
    -9 -2 2
    -9 2 2
    -9 -2 2
    -9 -2 1
    -9 2 1
    9 -2 -1
    9 2 -1
    -9 -2 1
    9 2 -1
    -9 -2 1
    9 -2 0
    9 2 0
    9 2 0
    -9 -2 0
    9 2 0
    -9 -2 0
    -9 2 0
    -9 -2 0
    9 -2 1
    9 2 1
    9 2 1
    -9 -2 -1
    9 2 1
    -9 -2 -1
    -9 2 -1
    -9 -2 -1
    9 -2 2
    -9 2 -2
    9 2 2
    -9 -2 -2
    9 2 2
    9 2 2
    -9 -2 -2
    9 -2 3
    9 2 3
    9 2 3
    9 2 3
    -9 -2 -3
    -9 2 -3
    -9 -2 -3
    9 -2 4
    9 2 4
    9 2 4
    9 2 4
    -9 -2 -4
    -9 2 -4
    -9 -2 -4
    9 -2 5
    9 2 5
    9 2 5
    -9 2 -5
    -9 -2 -5
    -9 2 -6
    9 -2 6
    9 2 6
    -9 -2 -6
    9 2 6
    9 2 7
    9 2 7
    -9 2 -7
    -9 -2 -7
    -9 2 -8
    9 2 8
    -9 -2 -8
    9 -2 8
    9 2 8
    9 2 9
    9 -2 9
    9 2 9
    -9 2 -9
    -9 -2 -9
    -9 2 -10
    9 2 10
    -9 -2 -10
    9 -2 10
    9 2 10
    -9 -2 -11
    9 2 11
    9 2 11
    9 -2 11
    -9 2 -11
    -9 2 -12
    9 2 12
    -9 -2 -12
    9 -2 12
    9 2 12
    -9 2 -13
    -9 -2 -13
    9 -2 13
    -9 -2 -13
    9 2 13
    -9 2 -14
    -9 -2 -14
    9 -2 14
    -9 -2 -14
    9 2 14
    -9 2 -15
    -9 -2 -15
    9 -2 15
    -9 -2 -15
    9 2 15
    -9 2 -16
    -9 -2 -16
    9 -2 16
    -9 -2 -16
    9 2 16
    -9 2 -17
    -9 -2 -17
    9 -2 17
    -9 -2 -17
    9 2 17
    -9 2 -18
    -9 -2 -18
    9 -2 18
    -9 -2 -18
    9 2 18
    -9 2 -19
    -9 -2 -19
    9 -2 19
    -9 -2 -19
    9 2 19
    -9 2 -20
    -9 -2 -20
    9 -2 20
    -9 -2 -20
    9 2 20
    -9 2 -21
    -9 -2 -21
    9 -2 21
    -9 -2 -21
    9 2 21
    -9 2 -22
    -9 -2 -22
    9 -2 22
    -9 -2 -22
    9 2 22
    -9 2 -23
    -9 -2 -23
    9 -2 23
    -9 -2 -23
    9 2 23
    -9 2 -24
    -9 -2 -24
    9 -2 24
    -9 -2 -24
    9 2 24
    -9 2 -25
    -9 2 -26
    -9 2 -27
    9 3 -25
    9 3 -24
    9 -3 -24
    -9 -3 24
    9 3 -23
    9 -3 -23
    -9 -3 23
    9 3 -22
    9 -3 -22
    -9 -3 22
    9 3 -21
    9 -3 -21
    -9 -3 21
    9 3 -20
    9 -3 -20
    -9 -3 20
    9 3 -19
    9 -3 -19
    -9 -3 19
    9 3 -18
    -9 -3 18
    9 -3 -18
    9 3 -17
    9 -3 -17
    -9 -3 17
    9 3 -16
    9 -3 -16
    -9 -3 16
    9 3 -15
    9 -3 -15
    -9 -3 15
    9 3 -14
    9 -3 -14
    -9 -3 14
    9 3 -13
    9 -3 -13
    -9 -3 13
    -9 3 12
    9 3 -12
    -9 -3 12
    9 -3 -12
    9 -3 -11
    -9 3 11
    9 3 -11
    -9 -3 11
    -9 3 10
    9 -3 -10
    9 3 -10
    -9 -3 10
    -9 3 9
    9 -3 -9
    9 3 -9
    -9 -3 9
    -9 3 8
    9 -3 -8
    9 3 -8
    -9 -3 8
    -9 -3 8
    -9 -3 7
    -9 3 7
    9 -3 -7
    9 3 -7
    -9 -3 7
    -9 -3 7
    -9 3 6
    -9 -3 6
    9 -3 -6
    9 3 -6
    -9 -3 6
    9 3 -6
    -9 -3 6
    -9 -3 5
    -9 3 5
    9 -3 -5
    -9 -3 5
    9 3 -5
    -9 -3 5
    9 3 -5
    -9 -3 4
    -9 3 4
    9 -3 -4
    9 3 -4
    -9 -3 4
    -9 -3 4
    9 3 -4
    9 3 -3
    -9 -3 3
    9 -3 -3
    9 3 -3
    -9 3 3
    -9 -3 3
    -9 -3 3
    9 3 -2
    9 -3 -2
    9 3 -2
    -9 -3 2
    -9 3 2
    -9 -3 2
    -9 -3 2
    9 3 -1
    -9 -3 1
    9 3 -1
    -9 3 1
    -9 -3 1
    -9 -3 1
    -9 -3 0
    -9 -3 0
    -9 3 0
    9 3 0
    -9 -3 0
    9 3 0
    9 -3 1
    9 3 1
    -9 -3 -1
    9 3 1
    -9 3 -1
    -9 -3 -1
    -9 3 -2
    9 3 2
    -9 -3 -2
    -9 -3 -2
    9 3 2
    -9 -3 -3
    -9 3 -3
    9 3 3
    -9 -3 -3
    9 3 3
    -9 -3 -4
    9 3 4
    9 3 4
    -9 -3 -4
    -9 3 -4
    -9 3 -5
    9 3 5
    -9 -3 -5
    -9 -3 -5
    9 3 5
    -9 -3 -6
    9 3 6
    9 3 6
    -9 3 -6
    -9 -3 -6
    -9 -3 -7
    9 3 7
    9 3 7
    -9 3 -7
    -9 3 -8
    9 3 8
    -9 -3 -8
    9 -3 8
    9 3 8
    -9 3 -9
    9 3 9
    -9 -3 -9
    9 -3 9
    9 3 9
    -9 3 -10
    9 3 10
    -9 -3 -10
    9 -3 10
    9 3 10
    -9 -3 -11
    9 3 11
    9 -3 11
    -9 -3 -11
    9 3 11
    -9 3 -11
    -9 3 -12
    9 -3 12
    -9 -3 -12
    9 3 12
    -9 3 -13
    9 -3 13
    -9 -3 -13
    9 3 13
    -9 3 -14
    9 -3 14
    -9 -3 -14
    9 3 14
    9 -3 15
    -9 -3 -15
    9 3 15
    -9 3 -15
    -9 3 -16
    9 -3 16
    -9 -3 -16
    9 3 16
    -9 3 -17
    -9 -3 -17
    9 3 17
    -9 3 -18
    9 -3 18
    -9 -3 -18
    9 3 18
    -9 3 -19
    9 -3 19
    -9 -3 -19
    9 3 19
    -9 3 -20
    9 -3 20
    -9 -3 -20
    9 3 20
    -9 3 -21
    9 -3 21
    -9 -3 -21
    9 3 21
    -9 3 -22
    9 3 22
    -9 3 -23
    -9 3 -24
    -9 3 -25
    -9 3 -26
    9 4 -20
    9 -4 -20
    9 4 -19
    9 -4 -19
    -9 -4 19
    9 4 -18
    9 -4 -18
    -9 -4 18
    9 4 -17
    9 -4 -17
    -9 -4 17
    9 4 -16
    9 -4 -16
    -9 -4 16
    9 4 -15
    9 -4 -15
    -9 -4 15
    9 4 -14
    9 -4 -14
    -9 -4 14
    9 4 -13
    9 -4 -13
    -9 -4 13
    9 4 -12
    9 -4 -12
    -9 -4 12
    -9 -4 12
    -9 -4 11
    9 4 -11
    9 -4 -11
    -9 -4 11
    -9 -4 10
    9 4 -10
    9 -4 -10
    -9 -4 10
    -9 -4 9
    9 4 -9
    9 -4 -9
    -9 -4 9
    -9 4 8
    -9 -4 8
    9 4 -8
    9 -4 -8
    -9 -4 8
    -9 4 7
    -9 -4 7
    9 4 -7
    9 -4 -7
    -9 -4 7
    -9 -4 6
    -9 4 6
    9 4 -6
    -9 -4 6
    9 -4 -6
    -9 -4 5
    -9 4 5
    9 4 -5
    -9 -4 5
    9 -4 -5
    -9 -4 4
    9 -4 -4
    -9 4 4
    9 4 -4
    -9 -4 4
    9 4 -4
    -9 -4 3
    9 -4 -3
    -9 4 3
    9 4 -3
    9 4 -3
    -9 -4 3
    -9 -4 2
    9 -4 -2
    -9 4 2
    9 4 -2
    9 4 -2
    -9 -4 2
    -9 -4 1
    -9 -4 1
    -9 4 1
    9 -4 -1
    9 4 -1
    -9 -4 1
    9 4 -1
    -9 -4 0
    -9 4 0
    9 -4 0
    -9 -4 0
    9 4 0
    -9 -4 0
    9 4 0
    -9 4 -1
    9 -4 1
    9 4 1
    -9 -4 -1
    -9 -4 -1
    9 4 1
    -9 4 -2
    9 -4 2
    9 4 2
    -9 -4 -2
    -9 -4 -2
    9 4 2
    -9 -4 -3
    -9 4 -3
    9 -4 3
    9 4 3
    -9 -4 -3
    9 4 3
    -9 4 -4
    9 -4 4
    9 4 4
    -9 -4 -4
    -9 -4 -4
    9 4 4
    -9 -4 -5
    -9 4 -5
    9 -4 5
    9 4 5
    -9 -4 -5
    9 4 5
    -9 4 -6
    9 4 6
    9 4 6
    -9 -4 -6
    -9 4 -7
    -9 -4 -7
    9 4 7
    9 4 7
    -9 4 -8
    9 4 8
    9 -4 8
    9 4 8
    -9 4 -9
    9 4 9
    9 -4 9
    9 4 9
    -9 4 -10
    9 -4 10
    9 4 10
    -9 4 -11
    9 -4 11
    9 4 11
    -9 4 -12
    9 -4 12
    -9 -4 -12
    9 4 12
    -9 4 -13
    9 -4 13
    -9 -4 -13
    9 4 13
    -9 4 -14
    9 -4 14
    -9 -4 -14
    9 4 14
    -9 4 -15
    9 -4 15
    -9 -4 -15
    9 4 15
    -9 4 -16
    9 -4 16
    -9 -4 -16
    9 4 16
    -9 4 -17
    9 -4 17
    -9 -4 -17
    9 4 17
    -9 4 -18
    9 4 18
    -9 4 -19
    -9 4 -20
    -9 4 -21
    9 -5 -16
    9 -5 -15
    -9 -5 14
    9 -5 -14
    -9 -5 13
    9 -5 -13
    -9 -5 12
    9 -5 -12
    -9 -5 11
    9 -5 -11
    -9 -5 10
    9 -5 -10
    -9 -5 9
    9 -5 -9
    9 5 -8
    -9 -5 8
    9 -5 -8
    9 5 -7
    -9 -5 7
    9 -5 -7
    -9 -5 7
    -9 -5 6
    9 5 -6
    -9 -5 6
    -9 -5 5
    9 5 -5
    -9 -5 5
    -9 -5 4
    9 5 -4
    -9 -5 4
    -9 -5 3
    -9 5 3
    9 5 -3
    -9 -5 3
    -9 -5 2
    -9 5 2
    -9 -5 2
    9 5 -2
    -9 -5 1
    -9 5 1
    -9 -5 1
    9 5 -1
    9 5 -1
    -9 -5 0
    -9 5 0
    9 5 0
    -9 -5 0
    9 5 0
    -9 -5 -1
    -9 5 -1
    9 5 1
    9 5 1
    -9 -5 -1
    -9 5 -2
    9 5 2
    9 5 2
    -9 -5 -2
    -9 5 -3
    -9 -5 -3
    9 5 3
    9 5 3
    -9 5 -4
    9 5 4
    -9 -5 -4
    9 5 4
    -9 -5 -5
    9 5 5
    -9 5 -6
    9 -5 6
    9 5 6
    -9 -5 -6
    -9 5 -7
    -9 -5 -7
    9 -5 7
    9 5 7
    -9 5 -8
    9 -5 8
    9 5 8
    -9 5 -9
    9 -5 9
    9 5 9
    -9 5 -10
    9 5 10
    -9 5 -11
    9 5 11
    -9 5 -12
    9 5 12
    -9 5 -13
    -9 5 -14
    10 0 -29
    10 0 -28
    -10 0 28
    10 0 -27
    -10 0 27
    10 0 -26
    10 0 -26
    -10 0 26
    10 0 -25
    -10 0 25
    10 0 -25
    10 0 -24
    -10 0 24
    10 0 -24
    10 0 -23
    -10 0 23
    10 0 -23
    10 0 -22
    10 0 -22
    -10 0 22
    10 0 -21
    10 0 -21
    -10 0 21
    10 0 -20
    10 0 -20
    -10 0 20
    10 0 -19
    10 0 -19
    -10 0 19
    10 0 -18
    10 0 -18
    -10 0 18
    -10 0 17
    10 0 -17
    -10 0 17
    10 0 -16
    10 0 -16
    -10 0 16
    -10 0 16
    -10 0 15
    10 0 -15
    10 0 -15
    -10 0 15
    -10 0 14
    10 0 -14
    -10 0 14
    -10 0 13
    -10 0 13
    10 0 -12
    -10 0 12
    -10 0 12
    -10 0 11
    10 0 -11
    -10 0 11
    10 0 -10
    -10 0 10
    -10 0 10
    -10 0 9
    10 0 -9
    -10 0 9
    10 0 -8
    -10 0 8
    -10 0 8
    -10 0 7
    10 0 -7
    -10 0 7
    10 0 -6
    -10 0 6
    -10 0 6
    -10 0 5
    -10 0 5
    10 0 -4
    -10 0 4
    -10 0 4
    -10 0 3
    10 0 -3
    -10 0 3
    -10 0 2
    10 0 -2
    -10 0 2
    10 0 -1
    -10 0 1
    -10 0 1
    10 0 0
    -10 0 0
    -10 0 0
    10 0 1
    -10 0 -1
    -10 0 -1
    10 0 2
    -10 0 -2
    -10 0 -2
    10 0 3
    -10 0 -3
    -10 0 -3
    10 0 4
    -10 0 -4
    -10 0 -4
    -10 0 -5
    10 0 5
    -10 0 -5
    10 0 6
    10 0 6
    -10 0 -6
    -10 0 -6
    -10 0 -7
    -10 0 -7
    10 0 7
    10 0 7
    -10 0 -8
    -10 0 -8
    10 0 8
    10 0 8
    -10 0 -9
    10 0 9
    10 0 9
    -10 0 -10
    10 0 10
    10 0 10
    -10 0 -11
    10 0 11
    10 0 11
    -10 0 -12
    10 0 12
    10 0 12
    -10 0 -13
    10 0 13
    -10 0 -14
    10 0 14
    -10 0 -15
    10 0 15
    -10 0 -16
    10 0 16
    -10 0 -17
    10 0 17
    -10 0 -18
    10 0 18
    -10 0 -19
    10 0 19
    -10 0 -20
    10 0 20
    -10 0 -21
    10 0 21
    -10 0 -22
    10 0 22
    -10 0 -23
    10 0 23
    -10 0 -24
    10 0 24
    -10 0 -25
    10 0 25
    10 0 26
    10 1 -31
    10 1 -30
    10 1 -29
    10 1 -28
    10 -1 -27
    10 1 -27
    10 -1 -27
    -10 1 27
    10 1 -27
    -10 -1 27
    10 -1 -26
    10 1 -26
    10 -1 -26
    -10 1 26
    -10 -1 26
    10 1 -26
    10 -1 -25
    10 1 -25
    10 -1 -25
    -10 1 25
    -10 -1 25
    10 1 -25
    10 -1 -24
    10 1 -24
    -10 1 24
    -10 -1 24
    10 -1 -24
    10 1 -24
    10 1 -23
    10 -1 -23
    10 1 -23
    -10 1 23
    -10 -1 23
    10 -1 -23
    10 1 -22
    10 -1 -22
    10 1 -22
    -10 1 22
    -10 -1 22
    10 -1 -22
    10 -1 -21
    10 1 -21
    10 1 -21
    -10 1 21
    -10 -1 21
    10 -1 -21
    10 -1 -20
    10 -1 -20
    10 1 -20
    10 1 -20
    -10 1 20
    -10 -1 20
    10 -1 -19
    10 -1 -19
    10 1 -19
    10 1 -19
    -10 1 19
    -10 -1 19
    10 -1 -18
    10 -1 -18
    10 1 -18
    10 1 -18
    -10 1 18
    -10 -1 18
    10 -1 -17
    10 -1 -17
    10 1 -17
    10 1 -17
    -10 1 17
    -10 -1 17
    -10 1 16
    -10 -1 16
    10 -1 -16
    10 -1 -16
    10 1 -16
    -10 1 16
    -10 -1 16
    -10 1 15
    -10 -1 15
    10 -1 -15
    10 -1 -15
    10 1 -15
    -10 1 15
    -10 -1 15
    -10 1 14
    -10 -1 14
    10 -1 -14
    10 1 -14
    10 -1 -14
    -10 1 14
    -10 -1 14
    10 -1 -13
    10 1 -13
    10 -1 -13
    -10 1 13
    -10 -1 13
    -10 1 13
    -10 -1 13
    -10 1 12
    10 -1 -12
    10 1 -12
    10 -1 -12
    -10 1 12
    -10 -1 12
    -10 -1 12
    -10 1 11
    -10 -1 11
    10 -1 -11
    10 1 -11
    -10 1 11
    -10 -1 11
    10 -1 -10
    10 1 -10
    -10 1 10
    -10 -1 10
    -10 1 10
    -10 -1 10
    10 -1 -9
    10 1 -9
    -10 1 9
    -10 -1 9
    -10 1 9
    -10 -1 9
    10 -1 -8
    10 1 -8
    -10 1 8
    -10 -1 8
    -10 1 8
    -10 -1 8
    -10 1 7
    10 -1 -7
    -10 -1 7
    10 1 -7
    -10 1 7
    -10 -1 7
    -10 1 6
    10 -1 -6
    -10 -1 6
    10 1 -6
    -10 1 6
    -10 -1 6
    10 -1 -5
    10 1 -5
    -10 -1 5
    10 1 -5
    -10 1 5
    -10 -1 5
    -10 1 5
    -10 -1 5
    -10 1 4
    10 -1 -4
    -10 -1 4
    -10 -1 4
    10 1 -4
    10 1 -4
    -10 1 4
    -10 -1 4
    -10 1 3
    10 -1 -3
    10 1 -3
    -10 -1 3
    -10 -1 3
    -10 1 3
    -10 -1 3
    -10 1 2
    10 -1 -2
    10 1 -2
    -10 -1 2
    -10 1 2
    -10 -1 2
    -10 1 1
    10 -1 -1
    10 1 -1
    -10 -1 1
    -10 1 1
    -10 -1 1
    10 -1 0
    10 1 0
    -10 1 0
    -10 -1 0
    -10 1 0
    -10 -1 0
    10 -1 1
    -10 1 -1
    10 1 1
    -10 1 -1
    -10 -1 -1
    -10 -1 -1
    -10 -1 -2
    -10 1 -2
    10 -1 2
    10 1 2
    -10 -1 -2
    -10 -1 -3
    -10 1 -3
    10 -1 3
    10 1 3
    -10 -1 -3
    10 1 3
    -10 -1 -4
    -10 1 -4
    10 -1 4
    10 1 4
    -10 -1 -4
    10 1 4
    10 -1 5
    10 1 5
    10 1 5
    -10 -1 -5
    -10 1 -5
    -10 -1 -5
    10 -1 6
    10 1 6
    10 1 6
    -10 1 -6
    -10 -1 -6
    -10 1 -7
    10 -1 7
    10 1 7
    -10 -1 -7
    10 -1 7
    10 1 7
    -10 1 -8
    10 -1 8
    10 1 8
    -10 -1 -8
    10 -1 8
    10 1 8
    10 1 9
    10 -1 9
    10 1 9
    -10 1 -9
    -10 -1 -9
    10 1 10
    10 -1 10
    10 1 10
    -10 1 -10
    -10 -1 -10
    -10 1 -11
    10 1 11
    -10 -1 -11
    10 -1 11
    10 1 11
    -10 1 -12
    10 1 12
    -10 -1 -12
    10 -1 12
    10 1 12
    -10 1 -13
    10 1 13
    -10 -1 -13
    10 -1 13
    10 1 13
    10 -1 14
    10 1 14
    -10 1 -14
    -10 -1 -14
    -10 1 -15
    -10 -1 -15
    10 -1 15
    10 1 15
    -10 1 -16
    -10 -1 -16
    10 -1 16
    10 1 16
    -10 1 -17
    -10 -1 -17
    10 -1 17
    10 1 17
    -10 1 -18
    -10 -1 -18
    10 -1 18
    10 -1 19
    10 1 19
    -10 1 -19
    -10 -1 -19
    -10 1 -20
    -10 -1 -20
    10 -1 20
    10 1 20
    -10 1 -21
    -10 -1 -21
    10 -1 21
    10 1 21
    -10 1 -22
    -10 -1 -22
    10 -1 22
    10 1 22
    -10 1 -23
    -10 -1 -23
    -10 -1 -23
    10 -1 23
    10 1 23
    -10 1 -24
    -10 -1 -24
    -10 -1 -24
    10 -1 24
    10 1 24
    -10 1 -25
    -10 -1 -25
    10 1 25
    10 1 26
    10 1 27
    10 2 -25
    10 -2 -25
    -10 -2 25
    10 2 -24
    10 -2 -24
    -10 -2 24
    10 2 -24
    10 2 -23
    10 2 -23
    10 -2 -23
    -10 -2 23
    10 2 -22
    10 2 -22
    10 -2 -22
    -10 -2 22
    10 2 -21
    10 2 -21
    10 -2 -21
    -10 -2 21
    10 2 -20
    10 2 -20
    10 -2 -20
    -10 -2 20
    10 2 -19
    10 2 -19
    -10 -2 19
    10 -2 -19
    10 2 -18
    10 2 -18
    -10 -2 18
    10 -2 -18
    10 -2 -17
    10 2 -17
    -10 -2 17
    10 -2 -16
    10 2 -16
    -10 -2 16
    -10 2 15
    10 -2 -15
    10 2 -15
    -10 -2 15
    -10 2 14
    10 -2 -14
    10 2 -14
    -10 -2 14
    -10 2 13
    10 -2 -13
    10 -2 -13
    10 2 -13
    -10 -2 13
    -10 2 12
    10 -2 -12
    10 -2 -12
    10 2 -12
    -10 -2 12
    -10 2 11
    10 -2 -11
    -10 -2 11
    10 -2 -11
    10 2 -11
    -10 -2 11
    -10 2 10
    10 -2 -10
    -10 -2 10
    10 -2 -10
    10 2 -10
    -10 -2 10
    10 -2 -9
    -10 2 9
    10 2 -9
    10 -2 -9
    -10 -2 9
    -10 -2 9
    -10 2 8
    10 -2 -8
    -10 -2 8
    10 2 -8
    10 -2 -8
    -10 -2 8
    10 -2 -7
    -10 2 7
    10 2 -7
    -10 -2 7
    -10 -2 7
    -10 -2 7
    10 -2 -6
    10 2 -6
    -10 -2 6
    -10 -2 6
    -10 2 6
    -10 -2 6
    -10 2 5
    10 -2 -5
    -10 -2 5
    -10 -2 5
    10 2 -5
    -10 -2 5
    -10 2 4
    10 -2 -4
    10 2 -4
    -10 -2 4
    -10 -2 4
    10 2 -4
    -10 -2 4
    -10 -2 3
    -10 2 3
    10 -2 -3
    10 2 -3
    -10 -2 3
    -10 -2 3
    10 2 -3
    -10 -2 2
    -10 2 2
    10 -2 -2
    10 2 -2
    -10 -2 2
    10 2 -2
    -10 -2 2
    10 -2 -1
    10 2 -1
    10 2 -1
    -10 -2 1
    10 2 -1
    -10 -2 1
    -10 2 1
    -10 -2 1
    -10 -2 0
    -10 2 0
    10 -2 0
    10 2 0
    -10 -2 0
    -10 -2 0
    10 2 0
    10 2 0
    10 -2 1
    10 2 1
    10 2 1
    10 2 1
    -10 -2 -1
    -10 -2 -1
    -10 2 -1
    -10 -2 -1
    -10 -2 -2
    -10 2 -2
    10 -2 2
    10 2 2
    -10 -2 -2
    10 2 2
    -10 -2 -2
    10 2 2
    10 -2 3
    10 2 3
    10 2 3
    10 2 3
    -10 -2 -3
    -10 2 -3
    -10 -2 -3
    10 2 4
    10 2 4
    10 2 4
    -10 2 -4
    -10 -2 -4
    10 2 5
    10 2 5
    -10 2 -5
    -10 -2 -5
    10 2 6
    10 2 6
    -10 2 -6
    -10 -2 -6
    -10 2 -7
    10 2 7
    -10 -2 -7
    10 2 7
    10 2 8
    10 -2 8
    10 2 8
    -10 2 -8
    -10 -2 -8
    -10 2 -9
    10 2 9
    -10 -2 -9
    10 -2 9
    10 2 9
    -10 2 -10
    10 2 10
    -10 -2 -10
    10 -2 10
    10 2 10
    -10 2 -11
    10 2 11
    -10 -2 -11
    10 -2 11
    10 2 11
    -10 2 -12
    10 2 12
    -10 -2 -12
    10 -2 12
    -10 2 -13
    -10 -2 -13
    10 -2 13
    -10 2 -14
    -10 -2 -14
    10 -2 14
    -10 2 -15
    -10 -2 -15
    10 -2 15
    -10 2 -16
    -10 -2 -16
    10 -2 16
    -10 2 -17
    -10 -2 -17
    10 -2 17
    -10 2 -18
    -10 -2 -18
    -10 -2 -18
    10 -2 18
    -10 2 -19
    -10 -2 -19
    10 -2 19
    -10 -2 -19
    -10 2 -20
    -10 -2 -20
    -10 -2 -20
    10 -2 20
    -10 2 -21
    -10 -2 -21
    10 -2 21
    -10 -2 -21
    -10 2 -22
    -10 -2 -22
    -10 -2 -22
    10 -2 22
    -10 2 -23
    -10 2 -24
    10 3 -22
    10 -3 -22
    10 3 -21
    10 -3 -21
    -10 -3 21
    10 3 -20
    10 -3 -20
    -10 -3 20
    10 3 -19
    10 -3 -19
    -10 -3 19
    10 3 -18
    10 -3 -18
    -10 -3 18
    10 3 -17
    10 -3 -17
    -10 -3 17
    10 3 -16
    10 -3 -16
    -10 -3 16
    10 3 -15
    10 -3 -15
    -10 -3 15
    10 3 -14
    -10 -3 14
    10 -3 -14
    10 3 -13
    -10 -3 13
    10 -3 -13
    10 3 -12
    10 -3 -12
    -10 3 12
    -10 -3 12
    -10 3 11
    10 -3 -11
    10 3 -11
    -10 -3 11
    -10 3 10
    10 -3 -10
    10 3 -10
    -10 -3 10
    -10 -3 9
    -10 3 9
    10 -3 -9
    10 3 -9
    -10 -3 9
    -10 3 8
    -10 -3 8
    10 -3 -8
    10 3 -8
    -10 -3 8
    -10 3 7
    -10 -3 7
    10 -3 -7
    -10 -3 7
    -10 3 6
    10 -3 -6
    -10 -3 6
    10 3 -6
    -10 -3 6
    -10 3 5
    10 -3 -5
    10 3 -5
    -10 -3 5
    -10 -3 5
    -10 -3 5
    -10 -3 4
    -10 3 4
    10 -3 -4
    10 -3 -4
    10 3 -4
    -10 -3 4
    -10 -3 4
    -10 -3 3
    -10 3 3
    10 -3 -3
    10 -3 -3
    10 3 -3
    -10 -3 3
    -10 -3 3
    10 -3 -2
    10 3 -2
    -10 -3 2
    10 3 -2
    -10 3 2
    -10 -3 2
    -10 -3 2
    10 -3 -1
    -10 -3 1
    -10 3 1
    10 3 -1
    10 3 -1
    -10 -3 1
    -10 -3 1
    -10 -3 0
    -10 3 0
    -10 -3 0
    10 3 0
    -10 -3 0
    10 3 0
    10 3 1
    10 3 1
    -10 -3 -1
    -10 3 -1
    -10 -3 -1
    -10 -3 -1
    10 3 2
    10 3 2
    -10 -3 -2
    -10 3 -2
    -10 -3 -2
    -10 -3 -2
    -10 3 -3
    10 3 3
    -10 -3 -3
    -10 -3 -3
    10 3 3
    -10 3 -4
    10 3 4
    -10 -3 -4
    -10 -3 -4
    10 3 4
    10 3 5
    10 3 5
    -10 3 -5
    -10 -3 -5
    -10 -3 -5
    -10 3 -6
    10 3 6
    -10 -3 -6
    10 3 6
    -10 3 -7
    10 3 7
    -10 -3 -7
    10 3 7
    -10 3 -8
    10 3 8
    -10 -3 -8
    10 -3 8
    10 3 8
    -10 3 -9
    10 3 9
    -10 -3 -9
    10 -3 9
    10 3 9
    -10 3 -10
    10 3 10
    -10 -3 -10
    10 -3 10
    10 3 10
    -10 3 -11
    10 3 11
    -10 -3 -11
    10 -3 11
    10 3 11
    -10 3 -12
    -10 -3 -12
    10 -3 12
    10 3 12
    -10 3 -13
    -10 -3 -13
    10 -3 13
    10 3 13
    -10 3 -14
    -10 -3 -14
    10 -3 14
    10 3 14
    -10 3 -15
    -10 -3 -15
    10 -3 15
    10 3 15
    -10 3 -16
    -10 -3 -16
    10 -3 16
    -10 -3 -16
    10 3 16
    -10 3 -17
    -10 -3 -17
    10 -3 17
    -10 -3 -17
    10 3 17
    -10 3 -18
    -10 -3 -18
    10 -3 18
    -10 -3 -18
    10 3 18
    -10 3 -19
    -10 -3 -19
    -10 -3 -19
    10 3 19
    -10 3 -20
    10 3 20
    -10 3 -21
    -10 3 -22
    10 -4 -18
    10 -4 -17
    10 4 -16
    10 -4 -16
    10 4 -15
    10 -4 -15
    -10 -4 15
    10 4 -14
    10 -4 -14
    -10 -4 14
    10 4 -13
    -10 -4 13
    10 -4 -13
    -10 -4 13
    -10 -4 12
    10 4 -12
    10 -4 -12
    -10 -4 12
    -10 -4 11
    10 4 -11
    10 -4 -11
    -10 -4 11
    -10 -4 10
    10 4 -10
    10 -4 -10
    -10 -4 10
    -10 4 9
    -10 -4 9
    10 4 -9
    10 -4 -9
    -10 -4 9
    -10 4 8
    10 4 -8
    -10 -4 8
    10 -4 -8
    -10 -4 8
    -10 4 7
    10 4 -7
    -10 -4 7
    10 -4 -7
    -10 -4 7
    10 -4 -6
    -10 4 6
    10 4 -6
    -10 -4 6
    -10 -4 6
    -10 -4 5
    10 -4 -5
    -10 4 5
    10 4 -5
    -10 -4 5
    -10 -4 4
    10 -4 -4
    -10 4 4
    10 4 -4
    -10 -4 4
    10 4 -3
    10 -4 -3
    -10 4 3
    -10 -4 3
    -10 -4 3
    -10 -4 2
    -10 -4 2
    -10 4 2
    10 -4 -2
    10 4 -2
    -10 -4 1
    -10 4 1
    10 -4 -1
    -10 -4 1
    10 4 -1
    -10 -4 0
    -10 4 0
    10 -4 0
    10 4 0
    -10 -4 0
    10 4 0
    -10 -4 -1
    -10 4 -1
    10 -4 1
    10 4 1
    -10 -4 -1
    -10 -4 -1
    10 4 1
    -10 -4 -2
    -10 4 -2
    10 -4 2
    10 4 2
    -10 -4 -2
    10 4 2
    -10 -4 -2
    -10 4 -3
    10 -4 3
    10 4 3
    -10 -4 -3
    -10 -4 -3
    10 4 3
    -10 4 -4
    10 -4 4
    10 4 4
    -10 -4 -4
    10 4 4
    -10 -4 -4
    -10 4 -5
    10 4 5
    -10 -4 -5
    -10 -4 -5
    10 4 5
    -10 4 -6
    10 4 6
    -10 -4 -6
    10 4 6
    -10 4 -7
    10 4 7
    -10 -4 -7
    10 4 7
    -10 4 -8
    10 4 8
    -10 -4 -8
    10 -4 8
    10 4 8
    -10 4 -9
    10 4 9
    -10 -4 -9
    10 -4 9
    10 4 9
    -10 4 -10
    -10 -4 -10
    10 -4 10
    10 4 10
    -10 4 -11
    -10 -4 -11
    10 -4 11
    10 4 11
    -10 4 -12
    -10 -4 -12
    10 -4 12
    10 4 12
    -10 4 -13
    -10 -4 -13
    10 -4 13
    10 4 13
    -10 4 -14
    -10 -4 -14
    10 4 14
    -10 4 -15
    -10 -4 -15
    10 4 15
    -10 4 -16
    -10 -4 -16
    10 4 16
    -10 4 -17
    10 -5 -13
    -10 -5 12
    10 -5 -12
    -10 -5 11
    10 -5 -11
    -10 -5 10
    10 -5 -10
    -10 -5 9
    10 -5 -9
    -10 -5 8
    10 -5 -8
    -10 -5 7
    -10 -5 6
    -10 -5 5
    -10 -5 4
    -10 -5 3
    -10 -5 2
    -10 -5 1
    -10 -5 0
    -10 -5 -1
    -10 -5 -2
    -10 -5 -3
    10 5 4
    10 5 5
    10 5 6
    10 5 7
    10 5 8
    -10 -5 -9
    10 5 9
    -10 -5 -10
    10 5 10
    11 0 -27
    -11 0 27
    -11 0 26
    11 0 -26
    11 0 -25
    -11 0 25
    11 0 -25
    11 0 -24
    -11 0 24
    11 0 -24
    11 0 -23
    11 0 -23
    -11 0 23
    11 0 -22
    -11 0 22
    11 0 -21
    11 0 -21
    -11 0 21
    11 0 -20
    11 0 -20
    -11 0 20
    11 0 -19
    -11 0 19
    -11 0 18
    11 0 -18
    11 0 -18
    -11 0 18
    11 0 -17
    11 0 -17
    -11 0 17
    -11 0 17
    -11 0 16
    11 0 -16
    11 0 -16
    -11 0 16
    11 0 -15
    11 0 -15
    -11 0 15
    -11 0 15
    -11 0 14
    11 0 -14
    -11 0 14
    -11 0 13
    11 0 -13
    -11 0 13
    -11 0 12
    11 0 -12
    -11 0 12
    11 0 -11
    -11 0 11
    -11 0 11
    -11 0 10
    11 0 -10
    -11 0 10
    11 0 -9
    -11 0 9
    -11 0 9
    -11 0 8
    11 0 -8
    -11 0 8
    -11 0 7
    11 0 -7
    -11 0 7
    -11 0 6
    11 0 -6
    -11 0 6
    11 0 -5
    -11 0 5
    -11 0 5
    -11 0 4
    11 0 -4
    -11 0 4
    11 0 -3
    -11 0 3
    -11 0 3
    -11 0 2
    11 0 -2
    -11 0 2
    11 0 -1
    -11 0 1
    -11 0 1
    11 0 0
    -11 0 0
    11 0 1
    -11 0 -1
    -11 0 -1
    -11 0 -2
    11 0 2
    -11 0 -2
    -11 0 -3
    11 0 3
    -11 0 -3
    -11 0 -4
    11 0 4
    -11 0 -4
    -11 0 -5
    11 0 5
    11 0 5
    -11 0 -5
    -11 0 -6
    11 0 6
    11 0 6
    -11 0 -7
    11 0 7
    11 0 7
    -11 0 -8
    11 0 8
    11 0 8
    -11 0 -9
    11 0 9
    11 0 9
    -11 0 -10
    11 0 10
    11 0 10
    -11 0 -11
    11 0 11
    -11 0 -12
    11 0 12
    11 0 13
    -11 0 -13
    -11 0 -14
    11 0 14
    -11 0 -15
    11 0 15
    -11 0 -16
    11 0 16
    -11 0 -17
    11 0 17
    -11 0 -18
    11 0 18
    -11 0 -19
    11 0 19
    -11 0 -20
    11 0 20
    -11 0 -21
    11 0 21
    -11 0 -22
    11 0 22
    11 0 23
    11 0 24
    11 1 -28
    -11 1 27
    11 1 -27
    -11 1 26
    11 1 -26
    -11 1 25
    11 -1 -25
    -11 -1 25
    11 1 -25
    11 1 -24
    11 -1 -24
    11 1 -24
    -11 1 24
    -11 -1 24
    11 -1 -24
    11 -1 -23
    11 1 -23
    11 1 -23
    -11 1 23
    -11 -1 23
    11 -1 -23
    11 1 -22
    11 -1 -22
    11 1 -22
    -11 1 22
    -11 -1 22
    11 -1 -22
    11 -1 -21
    11 1 -21
    11 -1 -21
    11 1 -21
    -11 1 21
    -11 -1 21
    11 -1 -20
    11 1 -20
    11 -1 -20
    11 1 -20
    -11 1 20
    -11 -1 20
    11 -1 -19
    11 -1 -19
    11 1 -19
    11 1 -19
    -11 1 19
    -11 -1 19
    11 -1 -18
    11 -1 -18
    11 1 -18
    11 1 -18
    -11 1 18
    -11 -1 18
    -11 1 17
    11 -1 -17
    11 -1 -17
    11 1 -17
    11 1 -17
    -11 1 17
    -11 -1 17
    -11 1 16
    11 -1 -16
    11 -1 -16
    11 1 -16
    -11 1 16
    -11 -1 16
    -11 1 15
    11 -1 -15
    11 1 -15
    11 -1 -15
    -11 1 15
    -11 -1 15
    -11 1 14
    -11 -1 14
    11 -1 -14
    11 1 -14
    11 -1 -14
    -11 1 14
    -11 -1 14
    -11 1 13
    -11 -1 13
    11 -1 -13
    11 1 -13
    11 -1 -13
    -11 1 13
    -11 -1 13
    -11 1 12
    -11 -1 12
    11 -1 -12
    11 1 -12
    -11 1 12
    -11 -1 12
    11 -1 -11
    -11 1 11
    11 1 -11
    -11 1 11
    -11 -1 11
    -11 -1 11
    11 -1 -10
    11 1 -10
    -11 1 10
    -11 -1 10
    -11 1 10
    -11 -1 10
    11 -1 -9
    11 1 -9
    -11 1 9
    -11 -1 9
    -11 1 9
    -11 -1 9
    -11 1 8
    -11 -1 8
    11 -1 -8
    11 1 -8
    -11 1 8
    -11 -1 8
    -11 1 7
    11 -1 -7
    -11 -1 7
    11 1 -7
    -11 1 7
    -11 -1 7
    11 -1 -6
    -11 1 6
    11 1 -6
    -11 1 6
    -11 -1 6
    -11 -1 6
    -11 1 5
    11 -1 -5
    -11 -1 5
    11 1 -5
    -11 1 5
    -11 -1 5
    -11 1 4
    11 -1 -4
    -11 -1 4
    11 1 -4
    -11 -1 4
    -11 1 3
    11 -1 -3
    -11 -1 3
    11 1 -3
    -11 -1 3
    -11 1 2
    11 -1 -2
    -11 -1 2
    11 1 -2
    -11 -1 2
    -11 1 1
    11 -1 -1
    -11 -1 1
    11 1 -1
    -11 -1 1
    11 -1 0
    -11 1 0
    11 1 0
    -11 -1 0
    -11 -1 0
    11 -1 1
    11 1 1
    -11 -1 -1
    -11 1 -1
    -11 -1 -1
    11 -1 2
    11 1 2
    -11 -1 -2
    -11 1 -2
    -11 -1 -2
    -11 -1 -3
    -11 1 -3
    11 -1 3
    11 1 3
    -11 -1 -3
    11 1 3
    -11 -1 -4
    -11 1 -4
    11 -1 4
    11 1 4
    -11 -1 -4
    11 1 4
    11 -1 5
    11 1 5
    11 1 5
    -11 -1 -5
    -11 1 -5
    -11 -1 -5
    -11 -1 -6
    -11 1 -6
    11 1 6
    -11 -1 -6
    11 1 6
    -11 -1 -7
    -11 1 -7
    11 1 7
    -11 -1 -7
    11 -1 7
    11 1 7
    -11 1 -8
    11 1 8
    -11 -1 -8
    11 -1 8
    11 1 8
    -11 1 -9
    11 1 9
    -11 -1 -9
    11 -1 9
    11 1 9
    -11 1 -10
    11 1 10
    -11 -1 -10
    11 -1 10
    11 1 10
    -11 1 -11
    -11 -1 -11
    11 1 11
    11 -1 11
    11 1 11
    11 1 12
    11 -1 12
    11 1 12
    -11 1 -12
    -11 -1 -12
    -11 1 -13
    -11 -1 -13
    11 1 13
    11 -1 13
    11 1 13
    -11 1 -14
    -11 -1 -14
    11 -1 14
    11 1 14
    -11 1 -15
    -11 -1 -15
    11 -1 15
    11 1 15
    -11 1 -16
    -11 -1 -16
    11 -1 16
    11 1 16
    -11 1 -17
    -11 -1 -17
    11 -1 17
    11 1 17
    -11 1 -18
    -11 -1 -18
    11 -1 18
    11 1 18
    -11 1 -19
    -11 -1 -19
    11 -1 19
    11 1 19
    -11 1 -20
    -11 -1 -20
    11 -1 20
    11 1 20
    -11 1 -21
    -11 -1 -21
    11 -1 21
    11 1 21
    -11 1 -22
    11 -1 22
    11 1 22
    11 1 23
    11 1 24
    11 1 25
    11 2 -24
    11 -2 -23
    11 2 -23
    -11 -2 23
    11 2 -22
    11 -2 -22
    11 2 -22
    11 -2 -22
    -11 -2 22
    11 2 -21
    11 2 -21
    11 -2 -21
    -11 -2 21
    11 -2 -20
    11 2 -20
    11 2 -20
    -11 -2 20
    11 -2 -20
    11 -2 -19
    11 2 -19
    11 2 -19
    -11 -2 19
    11 -2 -19
    11 -2 -18
    11 -2 -18
    11 2 -18
    11 2 -18
    -11 -2 18
    11 -2 -17
    11 -2 -17
    11 2 -17
    -11 -2 17
    -11 2 16
    11 -2 -16
    11 -2 -16
    11 2 -16
    -11 -2 16
    -11 2 15
    11 -2 -15
    11 -2 -15
    11 2 -15
    -11 -2 15
    -11 2 14
    11 -2 -14
    11 -2 -14
    11 2 -14
    -11 -2 14
    -11 2 13
    11 -2 -13
    11 -2 -13
    11 2 -13
    -11 -2 13
    -11 2 12
    11 -2 -12
    11 -2 -12
    11 2 -12
    -11 -2 12
    -11 2 11
    11 -2 -11
    11 -2 -11
    11 2 -11
    -11 -2 11
    -11 2 10
    11 -2 -10
    11 2 -10
    11 -2 -10
    -11 -2 10
    11 -2 -9
    11 2 -9
    11 -2 -9
    -11 2 9
    -11 -2 9
    -11 -2 9
    -11 2 8
    11 -2 -8
    -11 -2 8
    11 2 -8
    -11 -2 8
    -11 2 7
    11 -2 -7
    -11 -2 7
    11 2 -7
    -11 -2 7
    11 -2 -6
    11 2 -6
    -11 -2 6
    -11 2 6
    -11 -2 6
    -11 2 5
    11 -2 -5
    -11 -2 5
    11 2 -5
    -11 -2 5
    -11 2 4
    11 -2 -4
    -11 -2 4
    11 2 -4
    -11 -2 4
    -11 2 3
    11 -2 -3
    -11 -2 3
    11 2 -3
    -11 -2 3
    11 -2 -2
    11 2 -2
    -11 -2 2
    -11 2 2
    -11 -2 2
    -11 -2 1
    -11 2 1
    11 -2 -1
    11 2 -1
    -11 -2 1
    -11 -2 0
    -11 2 0
    11 -2 0
    11 2 0
    -11 -2 0
    11 2 0
    -11 -2 -1
    11 -2 1
    -11 2 -1
    11 2 1
    -11 -2 -1
    11 2 1
    -11 -2 -2
    -11 2 -2
    11 2 2
    -11 -2 -2
    11 2 2
    -11 -2 -3
    -11 2 -3
    11 2 3
    -11 -2 -3
    11 2 3
    -11 -2 -4
    -11 2 -4
    11 2 4
    -11 -2 -4
    11 2 4
    -11 -2 -5
    -11 2 -5
    11 2 5
    -11 -2 -5
    11 2 5
    -11 2 -6
    11 2 6
    -11 -2 -6
    11 2 7
    -11 2 -7
    -11 -2 -7
    -11 2 -8
    11 2 8
    -11 -2 -8
    11 -2 8
    -11 2 -9
    11 2 9
    -11 -2 -9
    11 -2 9
    11 2 10
    -11 -2 -10
    11 -2 10
    -11 2 -10
    -11 2 -11
    11 2 11
    -11 -2 -11
    11 -2 11
    -11 2 -12
    11 2 12
    -11 -2 -12
    11 -2 12
    -11 2 -13
    11 2 13
    -11 -2 -13
    11 -2 13
    -11 2 -14
    -11 -2 -14
    11 -2 14
    -11 2 -15
    -11 -2 -15
    11 -2 15
    -11 2 -16
    -11 -2 -16
    11 -2 16
    -11 2 -17
    -11 -2 -17
    11 -2 17
    -11 2 -18
    -11 -2 -18
    11 -2 18
    -11 2 -19
    -11 -2 -19
    11 -2 19
    -11 2 -20
    -11 2 -21
    11 -3 -19
    -11 -3 19
    11 3 -18
    11 -3 -18
    -11 -3 18
    11 3 -17
    11 -3 -17
    -11 -3 17
    11 3 -16
    11 -3 -16
    -11 -3 16
    11 3 -15
    -11 -3 15
    11 -3 -15
    11 3 -14
    -11 -3 14
    11 -3 -14
    11 -3 -13
    -11 3 13
    11 3 -13
    -11 -3 13
    -11 3 12
    11 -3 -12
    11 3 -12
    -11 -3 12
    -11 3 11
    11 -3 -11
    11 3 -11
    -11 -3 11
    -11 -3 11
    -11 3 10
    11 -3 -10
    11 -3 -10
    11 3 -10
    -11 -3 10
    -11 3 9
    11 -3 -9
    11 -3 -9
    11 3 -9
    -11 -3 9
    -11 3 8
    11 -3 -8
    11 -3 -8
    11 3 -8
    -11 -3 8
    -11 3 7
    11 -3 -7
    11 -3 -7
    11 3 -7
    -11 -3 7
    -11 3 6
    11 -3 -6
    11 -3 -6
    11 3 -6
    -11 -3 6
    -11 3 5
    11 -3 -5
    11 -3 -5
    11 3 -5
    -11 -3 5
    -11 3 4
    11 -3 -4
    11 -3 -4
    11 3 -4
    -11 -3 4
    -11 -3 3
    -11 3 3
    11 3 -3
    11 -3 -3
    -11 -3 3
    -11 -3 2
    -11 3 2
    11 3 -2
    -11 -3 2
    11 3 -1
    -11 3 1
    -11 -3 1
    -11 -3 1
    -11 -3 0
    -11 3 0
    11 3 0
    -11 -3 0
    -11 -3 -1
    -11 3 -1
    11 3 1
    -11 -3 -1
    -11 -3 -2
    11 3 2
    -11 -3 -2
    11 3 2
    -11 3 -2
    -11 -3 -3
    -11 3 -3
    11 3 3
    -11 -3 -3
    11 3 3
    -11 -3 -4
    -11 3 -4
    11 3 4
    -11 -3 -4
    11 3 4
    -11 3 -5
    11 3 5
    -11 -3 -5
    11 3 5
    -11 3 -6
    11 3 6
    -11 -3 -6
    11 3 6
    -11 3 -7
    11 3 7
    -11 -3 -7
    11 3 7
    -11 3 -8
    11 3 8
    -11 -3 -8
    11 -3 8
    11 3 8
    11 3 9
    11 -3 9
    11 3 9
    -11 3 -9
    -11 -3 -9
    -11 3 -10
    11 3 10
    -11 -3 -10
    11 -3 10
    11 3 10
    -11 3 -11
    11 3 11
    -11 -3 -11
    11 -3 11
    11 3 11
    -11 3 -12
    11 3 12
    -11 -3 -12
    11 -3 12
    11 3 12
    -11 3 -13
    -11 -3 -13
    11 -3 13
    11 3 13
    -11 3 -14
    -11 -3 -14
    11 -3 14
    11 3 14
    -11 3 -15
    -11 -3 -15
    11 -3 15
    11 3 15
    -11 3 -16
    -11 -3 -16
    11 3 16
    -11 3 -17
    -11 -3 -17
    11 3 17
    -11 3 -18
    11 3 18
    11 -4 -15
    -11 -4 15
    -11 -4 14
    11 -4 -14
    -11 -4 13
    11 -4 -13
    -11 -4 12
    11 -4 -12
    11 -4 -11
    -11 -4 11
    -11 4 10
    11 4 -10
    11 -4 -10
    -11 -4 10
    -11 4 9
    11 4 -9
    11 -4 -9
    -11 -4 9
    -11 4 8
    11 4 -8
    11 -4 -8
    -11 -4 8
    11 -4 -7
    -11 4 7
    11 4 -7
    -11 -4 7
    11 -4 -6
    -11 4 6
    11 4 -6
    -11 -4 6
    -11 4 5
    11 -4 -5
    11 4 -5
    -11 -4 5
    -11 -4 4
    -11 4 4
    11 -4 -4
    11 4 -4
    -11 -4 3
    -11 4 3
    11 -4 -3
    11 4 -3
    -11 -4 2
    -11 4 2
    11 -4 -2
    11 4 -2
    -11 -4 1
    -11 4 1
    11 -4 -1
    11 4 -1
    -11 -4 0
    -11 4 0
    11 -4 0
    11 4 0
    -11 -4 -1
    -11 4 -1
    11 -4 1
    11 4 1
    -11 -4 -2
    -11 4 -2
    11 -4 2
    -11 -4 -3
    -11 4 -3
    11 -4 3
    11 4 3
    -11 -4 -3
    -11 -4 -4
    -11 4 -4
    11 4 4
    -11 -4 -4
    -11 4 -5
    11 4 5
    -11 -4 -5
    11 4 5
    -11 4 -6
    11 4 6
    -11 -4 -6
    11 4 6
    -11 4 -7
    11 4 7
    -11 -4 -7
    11 -4 7
    11 4 7
    -11 4 -8
    11 4 8
    -11 -4 -8
    11 4 8
    -11 4 -9
    11 4 9
    -11 -4 -9
    11 4 9
    -11 4 -10
    11 4 10
    -11 -4 -10
    11 4 10
    -11 -4 -11
    11 4 11
    -11 -4 -12
    11 4 12
    -11 -4 -13
    11 4 13
    11 4 14
    11 -5 -10
    -12 0 25
    -12 0 24
    12 0 -24
    12 0 -23
    -12 0 23
    12 0 -22
    12 0 -22
    -12 0 22
    12 0 -21
    12 0 -21
    -12 0 21
    12 0 -20
    12 0 -20
    -12 0 20
    12 0 -19
    12 0 -19
    -12 0 19
    -12 0 18
    12 0 -18
    12 0 -18
    -12 0 18
    -12 0 17
    12 0 -17
    12 0 -17
    -12 0 17
    -12 0 16
    12 0 -16
    12 0 -16
    -12 0 16
    -12 0 15
    12 0 -15
    12 0 -15
    -12 0 15
    -12 0 14
    12 0 -14
    -12 0 14
    -12 0 13
    12 0 -13
    -12 0 13
    -12 0 12
    12 0 -12
    -12 0 12
    -12 0 11
    12 0 -11
    -12 0 11
    12 0 -10
    -12 0 10
    -12 0 10
    -12 0 9
    12 0 -9
    -12 0 9
    -12 0 8
    12 0 -8
    -12 0 8
    -12 0 7
    12 0 -7
    -12 0 7
    -12 0 6
    12 0 -6
    -12 0 6
    -12 0 5
    12 0 -5
    -12 0 5
    12 0 -4
    -12 0 4
    -12 0 4
    -12 0 3
    12 0 -3
    -12 0 3
    12 0 -2
    -12 0 2
    -12 0 2
    -12 0 1
    12 0 -1
    -12 0 1
    12 0 0
    -12 0 0
    -12 0 -1
    12 0 1
    -12 0 -2
    12 0 2
    -12 0 -3
    12 0 3
    -12 0 -4
    12 0 4
    -12 0 -5
    12 0 5
    12 0 5
    -12 0 -6
    12 0 6
    12 0 6
    -12 0 -7
    12 0 7
    12 0 7
    12 0 8
    -12 0 -8
    -12 0 -9
    12 0 9
    -12 0 -10
    12 0 10
    -12 0 -11
    12 0 11
    12 0 12
    -12 0 -12
    -12 0 -13
    12 0 13
    -12 0 -14
    12 0 14
    -12 0 -15
    12 0 15
    -12 0 -16
    12 0 16
    -12 0 -17
    12 0 17
    -12 0 -18
    12 0 18
    -12 0 -19
    12 0 19
    12 0 20
    12 0 21
    12 0 22
    -12 1 26
    -12 1 25
    12 1 -25
    12 1 -24
    -12 1 24
    12 1 -23
    -12 1 23
    -12 -1 23
    12 1 -22
    12 -1 -22
    -12 1 22
    -12 -1 22
    12 -1 -22
    12 -1 -21
    12 1 -21
    12 -1 -21
    12 1 -21
    -12 1 21
    -12 -1 21
    12 -1 -20
    12 -1 -20
    12 1 -20
    12 1 -20
    -12 1 20
    -12 -1 20
    12 -1 -19
    12 -1 -19
    12 1 -19
    12 1 -19
    -12 1 19
    -12 -1 19
    12 -1 -18
    12 -1 -18
    12 1 -18
    12 1 -18
    -12 1 18
    -12 -1 18
    -12 1 17
    12 -1 -17
    12 -1 -17
    12 1 -17
    12 1 -17
    -12 1 17
    -12 -1 17
    -12 1 16
    12 -1 -16
    12 -1 -16
    12 1 -16
    -12 1 16
    -12 -1 16
    -12 1 15
    12 -1 -15
    12 1 -15
    12 -1 -15
    -12 1 15
    -12 -1 15
    -12 1 14
    12 -1 -14
    12 1 -14
    12 -1 -14
    -12 1 14
    -12 -1 14
    -12 1 13
    -12 -1 13
    12 -1 -13
    12 1 -13
    12 -1 -13
    -12 1 13
    -12 -1 13
    -12 1 12
    -12 -1 12
    12 -1 -12
    12 1 -12
    -12 1 12
    -12 -1 12
    12 -1 -11
    12 1 -11
    -12 -1 11
    -12 1 11
    -12 -1 11
    -12 1 10
    -12 -1 10
    12 -1 -10
    12 1 -10
    -12 -1 10
    12 -1 -9
    -12 1 9
    12 1 -9
    -12 -1 9
    -12 -1 9
    12 -1 -8
    -12 1 8
    -12 -1 8
    12 1 -8
    -12 -1 8
    -12 1 7
    -12 -1 7
    12 -1 -7
    12 1 -7
    -12 -1 7
    -12 1 6
    -12 -1 6
    12 -1 -6
    12 1 -6
    -12 -1 6
    -12 1 5
    -12 -1 5
    12 -1 -5
    12 1 -5
    -12 -1 5
    -12 1 4
    12 -1 -4
    -12 -1 4
    12 1 -4
    -12 -1 4
    -12 1 3
    12 -1 -3
    -12 -1 3
    12 1 -3
    -12 -1 3
    -12 1 2
    12 -1 -2
    -12 -1 2
    12 1 -2
    -12 -1 2
    -12 1 1
    12 -1 -1
    -12 -1 1
    12 1 -1
    -12 -1 1
    -12 1 0
    12 -1 0
    -12 -1 0
    12 1 0
    -12 -1 0
    12 -1 1
    12 1 1
    -12 -1 -1
    -12 1 -1
    -12 -1 -1
    -12 1 -2
    12 -1 2
    -12 -1 -2
    12 1 2
    12 1 2
    -12 -1 -2
    12 -1 3
    -12 1 -3
    -12 -1 -3
    12 1 3
    12 1 3
    -12 -1 -3
    -12 -1 -4
    -12 1 -4
    -12 -1 -4
    12 1 4
    12 1 4
    -12 -1 -5
    -12 1 -5
    -12 -1 -5
    12 1 5
    12 1 5
    -12 -1 -6
    -12 1 -6
    -12 -1 -6
    12 1 6
    12 1 6
    -12 -1 -7
    -12 1 -7
    -12 -1 -7
    12 1 7
    12 -1 7
    12 1 7
    -12 -1 -8
    -12 1 -8
    -12 -1 -8
    12 1 8
    12 -1 8
    12 1 8
    -12 1 -9
    -12 -1 -9
    12 1 9
    12 -1 9
    12 1 9
    -12 1 -10
    -12 -1 -10
    12 1 10
    12 -1 10
    12 1 10
    12 1 11
    12 -1 11
    12 1 11
    -12 1 -11
    -12 -1 -11
    -12 1 -12
    -12 -1 -12
    12 -1 12
    12 1 12
    -12 1 -13
    -12 -1 -13
    12 -1 13
    12 1 13
    -12 1 -14
    -12 -1 -14
    12 -1 14
    12 1 14
    -12 1 -15
    -12 -1 -15
    12 -1 15
    12 1 15
    -12 1 -16
    12 -1 16
    12 1 16
    -12 1 -17
    -12 -1 -17
    12 -1 17
    12 1 17
    -12 1 -18
    -12 -1 -18
    12 -1 18
    12 1 18
    12 -1 19
    12 1 19
    12 1 20
    12 1 21
    12 2 -23
    12 2 -22
    12 -2 -21
    12 2 -21
    -12 -2 21
    12 -2 -20
    12 2 -20
    -12 -2 20
    12 -2 -19
    12 2 -19
    12 2 -19
    -12 -2 19
    12 -2 -19
    12 -2 -18
    12 -2 -18
    12 2 -18
    12 2 -18
    -12 -2 18
    12 -2 -17
    12 -2 -17
    12 2 -17
    -12 -2 17
    -12 2 16
    12 -2 -16
    12 -2 -16
    12 2 -16
    -12 -2 16
    -12 2 15
    12 -2 -15
    12 -2 -15
    12 2 -15
    -12 -2 15
    -12 2 14
    12 -2 -14
    12 -2 -14
    12 2 -14
    -12 -2 14
    -12 2 13
    12 -2 -13
    12 -2 -13
    12 2 -13
    -12 -2 13
    -12 2 12
    12 -2 -12
    12 -2 -12
    12 2 -12
    -12 -2 12
    -12 2 11
    12 -2 -11
    12 -2 -11
    12 2 -11
    -12 -2 11
    -12 2 10
    12 -2 -10
    12 2 -10
    12 -2 -10
    -12 -2 10
    -12 2 9
    12 -2 -9
    12 2 -9
    12 -2 -9
    -12 -2 9
    -12 2 8
    12 -2 -8
    12 2 -8
    -12 -2 8
    -12 2 7
    12 -2 -7
    -12 -2 7
    12 2 -7
    -12 -2 7
    -12 2 6
    12 -2 -6
    -12 -2 6
    12 2 -6
    -12 -2 6
    -12 2 5
    12 -2 -5
    -12 -2 5
    12 2 -5
    -12 -2 5
    -12 2 4
    12 -2 -4
    -12 -2 4
    12 2 -4
    -12 -2 4
    -12 2 3
    12 -2 -3
    -12 -2 3
    12 2 -3
    -12 -2 3
    -12 2 2
    12 -2 -2
    -12 -2 2
    12 2 -2
    -12 -2 2
    -12 2 1
    -12 -2 1
    12 2 -1
    -12 -2 1
    12 2 0
    -12 -2 0
    -12 2 0
    -12 -2 0
    -12 -2 -1
    -12 2 -1
    12 2 1
    -12 -2 -1
    -12 -2 -2
    -12 2 -2
    12 2 2
    -12 -2 -2
    -12 -2 -3
    -12 2 -3
    12 2 3
    -12 -2 -3
    -12 -2 -4
    -12 2 -4
    12 2 4
    -12 -2 -4
    12 2 4
    -12 -2 -5
    -12 2 -5
    12 2 5
    -12 -2 -5
    12 2 5
    -12 -2 -6
    -12 2 -6
    12 2 6
    -12 -2 -6
    12 2 6
    -12 -2 -7
    -12 2 -7
    12 2 7
    -12 -2 -7
    -12 2 -8
    12 2 8
    -12 -2 -8
    12 -2 8
    -12 2 -9
    12 2 9
    -12 -2 -9
    12 -2 9
    -12 2 -10
    12 2 10
    -12 -2 -10
    12 -2 10
    -12 2 -11
    12 2 11
    -12 -2 -11
    12 -2 11
    -12 2 -12
    -12 -2 -12
    12 2 12
    12 -2 12
    -12 2 -13
    -12 -2 -13
    12 2 13
    12 -2 13
    -12 2 -14
    -12 -2 -14
    12 -2 14
    -12 2 -15
    -12 -2 -15
    12 -2 15
    -12 2 -16
    -12 -2 -16
    12 -2 16
    12 -3 -19
    12 -3 -18
    12 -3 -17
    12 -3 -16
    -12 -3 16
    12 -3 -16
    12 -3 -15
    -12 -3 15
    12 -3 -15
    12 -3 -14
    -12 3 14
    12 -3 -14
    12 3 -14
    -12 -3 14
    -12 3 13
    12 -3 -13
    12 -3 -13
    12 3 -13
    -12 -3 13
    -12 3 12
    12 -3 -12
    12 -3 -12
    12 3 -12
    -12 -3 12
    -12 3 11
    12 -3 -11
    12 -3 -11
    12 3 -11
    -12 -3 11
    -12 3 10
    12 -3 -10
    12 -3 -10
    12 3 -10
    -12 -3 10
    -12 3 9
    12 -3 -9
    12 -3 -9
    12 3 -9
    -12 -3 9
    -12 3 8
    12 -3 -8
    12 -3 -8
    12 3 -8
    -12 -3 8
    -12 3 7
    12 -3 -7
    12 -3 -7
    12 3 -7
    -12 -3 7
    -12 3 6
    12 -3 -6
    12 3 -6
    -12 -3 6
    -12 3 5
    12 -3 -5
    12 3 -5
    -12 -3 5
    -12 3 4
    12 -3 -4
    12 3 -4
    -12 -3 4
    -12 3 3
    12 3 -3
    12 -3 -3
    -12 -3 3
    -12 -3 2
    -12 3 2
    12 3 -2
    -12 -3 1
    -12 3 1
    -12 -3 1
    12 3 -1
    -12 -3 0
    -12 3 0
    12 3 0
    -12 -3 0
    -12 -3 -1
    -12 3 -1
    12 3 1
    -12 -3 -1
    -12 -3 -2
    -12 3 -2
    12 3 2
    -12 -3 -2
    -12 -3 -3
    -12 3 -3
    12 3 3
    -12 -3 -3
    -12 -3 -4
    -12 3 -4
    12 3 4
    -12 -3 -4
    -12 -3 -5
    -12 3 -5
    12 3 5
    -12 -3 -5
    -12 -3 -6
    -12 3 -6
    12 3 6
    -12 -3 -6
    -12 3 -7
    12 3 7
    -12 -3 -7
    12 -3 7
    12 3 7
    -12 3 -8
    12 3 8
    -12 -3 -8
    12 -3 8
    12 3 8
    -12 3 -9
    12 3 9
    -12 -3 -9
    12 -3 9
    12 3 9
    -12 3 -10
    12 3 10
    -12 -3 -10
    12 -3 10
    12 3 10
    -12 3 -11
    12 3 11
    -12 -3 -11
    12 3 11
    -12 3 -12
    12 3 12
    -12 -3 -12
    12 3 12
    -12 -3 -13
    12 3 13
    -12 -3 -14
    12 3 14
    12 3 15
    12 3 16
    12 -4 -11
    12 -4 -10
    12 -4 -9
    12 -4 -8
    12 -4 -7
    12 -4 -6
    12 -4 -5
    12 -4 -4
    12 -4 -3
    -12 -4 2
    12 -4 -2
    -12 -4 1
    12 -4 -1
    -12 -4 0
    12 -4 0
    -12 -4 -1
    12 -4 1
    -12 -4 -2
    -12 -4 -6
    -12 -4 -7
    -12 -4 -8
    -12 -4 -9
    -12 -4 -10
    12 4 11
    12 4 12
    -13 0 23
    -13 0 22
    -13 0 21
    13 0 -20
    13 0 -20
    -13 0 20
    13 0 -19
    13 0 -19
    -13 0 19
    13 0 -18
    13 0 -18
    -13 0 18
    13 0 -17
    13 0 -17
    -13 0 17
    -13 0 16
    13 0 -16
    13 0 -16
    -13 0 16
    -13 0 15
    13 0 -15
    13 0 -15
    -13 0 15
    -13 0 14
    13 0 -14
    -13 0 14
    -13 0 13
    13 0 -13
    -13 0 13
    -13 0 12
    13 0 -12
    -13 0 12
    -13 0 11
    13 0 -11
    -13 0 11
    -13 0 10
    13 0 -10
    -13 0 10
    -13 0 9
    13 0 -9
    -13 0 9
    -13 0 8
    13 0 -8
    -13 0 8
    -13 0 7
    13 0 -7
    -13 0 6
    13 0 -6
    -13 0 5
    13 0 -5
    -13 0 4
    13 0 -4
    -13 0 3
    13 0 -3
    -13 0 2
    13 0 -2
    -13 0 1
    13 0 -1
    -13 0 0
    13 0 0
    -13 0 -1
    13 0 1
    -13 0 -2
    13 0 2
    -13 0 -3
    13 0 3
    -13 0 -4
    13 0 4
    13 0 4
    -13 0 -5
    13 0 5
    -13 0 -6
    13 0 6
    13 0 7
    -13 0 -7
    -13 0 -8
    13 0 8
    -13 0 -9
    13 0 9
    -13 0 -10
    13 0 10
    -13 0 -11
    13 0 11
    -13 0 -12
    13 0 12
    -13 0 -13
    13 0 13
    -13 0 -14
    13 0 14
    -13 0 -15
    13 0 15
    13 0 16
    13 0 17
    13 0 18
    13 0 19
    13 1 -21
    -13 -1 21
    13 1 -20
    -13 -1 20
    13 -1 -19
    13 1 -19
    -13 -1 19
    -13 1 18
    13 -1 -18
    13 -1 -18
    13 1 -18
    13 1 -18
    -13 -1 18
    -13 1 17
    13 -1 -17
    13 -1 -17
    13 1 -17
    13 1 -17
    -13 -1 17
    -13 1 16
    13 -1 -16
    13 -1 -16
    13 1 -16
    -13 -1 16
    -13 1 15
    13 -1 -15
    13 1 -15
    13 -1 -15
    -13 -1 15
    -13 1 14
    13 -1 -14
    13 1 -14
    13 -1 -14
    -13 -1 14
    -13 1 13
    13 -1 -13
    13 1 -13
    13 -1 -13
    -13 -1 13
    -13 1 12
    13 -1 -12
    13 1 -12
    -13 -1 12
    -13 1 11
    -13 -1 11
    13 -1 -11
    13 1 -11
    -13 -1 11
    -13 1 10
    -13 -1 10
    13 -1 -10
    13 1 -10
    -13 -1 10
    -13 1 9
    -13 -1 9
    13 -1 -9
    13 1 -9
    -13 -1 9
    -13 1 8
    -13 -1 8
    13 -1 -8
    13 1 -8
    -13 -1 8
    -13 1 7
    -13 -1 7
    13 -1 -7
    13 1 -7
    -13 -1 7
    -13 1 6
    -13 -1 6
    13 -1 -6
    13 1 -6
    -13 -1 6
    -13 1 5
    -13 -1 5
    13 -1 -5
    13 1 -5
    -13 -1 5
    13 -1 -4
    13 1 -4
    -13 -1 4
    -13 1 4
    -13 -1 4
    -13 1 3
    -13 -1 3
    13 -1 -3
    13 1 -3
    -13 -1 3
    -13 1 2
    13 -1 -2
    -13 -1 2
    13 1 -2
    -13 -1 2
    -13 1 1
    13 -1 -1
    -13 -1 1
    13 1 -1
    -13 -1 1
    -13 1 0
    13 -1 0
    -13 -1 0
    13 1 0
    -13 -1 0
    -13 1 -1
    -13 -1 -1
    13 1 1
    -13 -1 -1
    -13 1 -2
    -13 -1 -2
    13 1 2
    13 1 2
    -13 1 -3
    -13 -1 -3
    13 1 3
    13 1 3
    -13 1 -4
    -13 -1 -4
    13 1 4
    13 1 4
    -13 1 -5
    -13 -1 -5
    13 1 5
    13 1 5
    -13 1 -6
    -13 -1 -6
    13 1 6
    13 -1 6
    13 1 6
    -13 1 -7
    -13 -1 -7
    13 1 7
    13 -1 7
    13 1 7
    -13 1 -8
    -13 -1 -8
    13 1 8
    13 -1 8
    13 1 8
    -13 1 -9
    -13 -1 -9
    13 -1 9
    -13 1 -10
    -13 -1 -10
    13 -1 10
    -13 1 -11
    -13 -1 -11
    13 -1 11
    -13 1 -12
    -13 -1 -12
    13 -1 12
    -13 1 -13
    -13 -1 -13
    13 -1 13
    -13 1 -14
    -13 -1 -14
    13 -1 14
    -13 -1 -15
    13 -1 15
    13 -1 16
    13 2 -21
    13 2 -20
    13 2 -19
    13 -2 -18
    13 2 -18
    -13 -2 18
    13 -2 -17
    -13 -2 17
    -13 2 16
    13 -2 -16
    -13 -2 16
    -13 2 15
    13 -2 -15
    13 -2 -15
    13 2 -15
    -13 -2 15
    -13 2 14
    13 -2 -14
    13 -2 -14
    13 2 -14
    -13 -2 14
    -13 2 13
    13 -2 -13
    13 -2 -13
    13 2 -13
    -13 -2 13
    -13 2 12
    13 -2 -12
    13 -2 -12
    13 2 -12
    -13 -2 12
    -13 2 11
    13 -2 -11
    13 -2 -11
    13 2 -11
    -13 -2 11
    -13 2 10
    13 -2 -10
    13 2 -10
    13 -2 -10
    -13 -2 10
    -13 2 9
    13 -2 -9
    13 2 -9
    13 -2 -9
    -13 -2 9
    -13 2 8
    13 -2 -8
    13 2 -8
    -13 -2 8
    -13 2 7
    13 -2 -7
    13 2 -7
    -13 -2 7
    -13 2 6
    13 -2 -6
    13 2 -6
    -13 -2 6
    -13 2 5
    13 -2 -5
    -13 -2 5
    13 2 -5
    -13 -2 5
    -13 2 4
    -13 -2 4
    13 2 -4
    -13 -2 4
    -13 2 3
    -13 -2 3
    13 2 -3
    -13 -2 3
    -13 2 2
    -13 -2 2
    13 2 -2
    -13 -2 2
    -13 2 1
    -13 -2 1
    13 2 -1
    -13 -2 1
    -13 -2 0
    13 2 0
    -13 -2 0
    -13 2 -1
    -13 -2 -1
    13 2 1
    -13 -2 -1
    -13 -2 -2
    -13 2 -2
    -13 -2 -2
    13 2 2
    -13 -2 -3
    -13 2 -3
    -13 -2 -3
    13 2 3
    -13 -2 -4
    -13 2 -4
    -13 -2 -4
    13 2 4
    -13 -2 -5
    -13 2 -5
    -13 -2 -5
    13 2 5
    -13 -2 -6
    -13 2 -6
    -13 -2 -6
    13 2 6
    -13 -2 -7
    -13 2 -7
    -13 -2 -7
    13 2 7
    13 -2 7
    -13 -2 -8
    -13 2 -8
    -13 -2 -8
    13 2 8
    13 -2 8
    -13 -2 -9
    -13 2 -9
    -13 -2 -9
    13 2 9
    13 -2 9
    -13 2 -10
    -13 -2 -10
    13 2 10
    13 -2 10
    -13 2 -11
    -13 -2 -11
    13 2 11
    13 -2 11
    -13 -2 -12
    13 -2 12
    -13 -2 -13
    13 -3 -16
    13 -3 -15
    13 -3 -14
    13 -3 -13
    13 -3 -12
    13 -3 -11
    13 -3 -11
    -13 -3 11
    -13 3 10
    13 -3 -10
    -13 -3 10
    13 -3 -9
    -13 -3 9
    -13 3 8
    13 -3 -8
    13 3 -8
    -13 -3 8
    -13 3 7
    13 -3 -7
    13 3 -7
    -13 -3 7
    -13 3 6
    13 -3 -6
    -13 -3 6
    -13 3 5
    13 -3 -5
    13 3 -5
    -13 -3 5
    -13 3 4
    13 -3 -4
    13 3 -4
    -13 -3 4
    -13 3 3
    13 3 -3
    13 -3 -3
    -13 -3 3
    -13 3 2
    13 3 -2
    -13 -3 2
    -13 3 1
    13 3 -1
    -13 -3 1
    -13 -3 0
    -13 3 0
    13 3 0
    -13 -3 -1
    -13 3 -1
    -13 -3 -1
    13 3 1
    -13 -3 -2
    -13 3 -2
    -13 -3 -2
    13 3 2
    -13 -3 -3
    -13 3 -3
    -13 -3 -3
    13 3 3
    -13 -3 -4
    13 3 4
    -13 -3 -5
    -13 -3 -5
    13 3 5
    -13 -3 -6
    -13 -3 -6
    13 3 6
    -13 -3 -7
    -13 -3 -7
    13 3 7
    -13 -3 -8
    -13 -3 -8
    13 3 8
    -13 -3 -9
    -13 -3 -9
    13 3 9
    -13 -3 -10
    13 3 10
    -13 -3 -11
    13 3 11
    13 3 12
    13 3 13
    13 3 14
    13 -4 -5
    13 -4 -4
    13 -4 -3
    13 -4 -2
    13 -4 -1
    13 -4 0
    -14 0 21
    -14 0 20
    14 0 -16
    14 0 -15
    -14 0 14
    14 0 -14
    -14 0 13
    14 0 -13
    -14 0 12
    14 0 -12
    -14 0 11
    14 0 -11
    -14 0 10
    14 0 -10
    -14 0 9
    14 0 -9
    -14 0 8
    14 0 -8
    -14 0 7
    14 0 -7
    -14 0 6
    14 0 -6
    -14 0 5
    14 0 -5
    -14 0 4
    14 0 -4
    -14 0 3
    14 0 -3
    -14 0 2
    14 0 -2
    -14 0 1
    14 0 -1
    -14 0 0
    14 0 0
    -14 0 -1
    14 0 1
    -14 0 -2
    -14 0 -3
    14 0 3
    -14 0 -4
    14 0 4
    -14 0 -5
    14 0 5
    -14 0 -6
    14 0 6
    -14 0 -7
    14 0 7
    -14 0 -8
    14 0 8
    -14 0 -9
    14 0 9
    -14 0 -10
    14 0 10
    14 0 11
    14 0 12
    14 0 13
    14 0 14
    14 0 15
    14 0 16
    -14 -1 19
    -14 1 18
    -14 -1 18
    -14 1 17
    14 -1 -17
    -14 -1 17
    -14 1 16
    14 -1 -16
    -14 -1 16
    -14 1 15
    14 -1 -15
    -14 -1 15
    -14 1 14
    14 -1 -14
    14 1 -14
    -14 -1 14
    -14 1 13
    14 -1 -13
    14 1 -13
    -14 -1 13
    -14 1 12
    14 -1 -12
    14 1 -12
    -14 -1 12
    -14 1 11
    14 -1 -11
    14 1 -11
    -14 -1 11
    -14 1 10
    14 -1 -10
    14 1 -10
    -14 -1 10
    -14 -1 9
    14 -1 -9
    14 1 -9
    -14 -1 9
    -14 1 8
    -14 -1 8
    14 -1 -8
    14 1 -8
    -14 -1 8
    -14 1 7
    -14 -1 7
    14 -1 -7
    14 1 -7
    -14 -1 7
    -14 1 6
    -14 -1 6
    14 -1 -6
    14 1 -6
    -14 -1 6
    -14 1 5
    -14 -1 5
    14 -1 -5
    14 1 -5
    -14 1 4
    -14 -1 4
    14 -1 -4
    14 1 -4
    -14 1 3
    -14 -1 3
    14 1 -3
    -14 1 2
    -14 -1 2
    14 1 -2
    -14 1 1
    -14 -1 1
    14 1 -1
    -14 1 0
    -14 -1 0
    14 1 0
    -14 1 -1
    14 1 1
    -14 -1 -1
    -14 1 -2
    -14 -1 -2
    14 1 2
    -14 1 -3
    -14 -1 -3
    14 1 3
    -14 1 -4
    -14 -1 -4
    14 1 4
    -14 1 -5
    -14 -1 -5
    14 1 5
    14 -1 5
    -14 1 -6
    -14 -1 -6
    14 -1 6
    -14 1 -7
    -14 -1 -7
    14 -1 7
    -14 1 -8
    -14 -1 -8
    14 -1 8
    -14 1 -9
    -14 -1 -9
    14 -1 9
    -14 -1 -10
    14 -1 10
    14 -1 11
    14 -1 12
    14 -2 -16
    -14 2 15
    14 -2 -15
    -14 2 14
    14 -2 -14
    -14 -2 14
    -14 2 13
    14 -2 -13
    -14 -2 13
    -14 2 12
    -14 -2 12
    -14 2 11
    14 -2 -11
    -14 -2 11
    -14 2 10
    14 -2 -10
    14 2 -10
    -14 -2 10
    -14 2 9
    14 -2 -9
    14 2 -9
    14 -2 -9
    -14 -2 9
    -14 2 8
    14 2 -8
    -14 -2 8
    -14 2 7
    14 2 -7
    -14 -2 7
    -14 2 6
    14 2 -6
    -14 -2 6
    -14 2 5
    14 2 -5
    -14 -2 5
    -14 2 4
    14 2 -4
    -14 -2 4
    -14 2 3
    -14 -2 3
    14 2 -3
    -14 -2 3
    -14 2 2
    -14 -2 2
    14 2 -2
    -14 -2 2
    -14 2 1
    -14 -2 1
    14 2 -1
    -14 -2 1
    -14 2 0
    -14 -2 0
    14 2 0
    -14 -2 0
    -14 2 -1
    -14 -2 -1
    14 2 1
    -14 -2 -1
    -14 -2 -2
    14 2 2
    -14 -2 -2
    -14 2 -3
    -14 -2 -3
    14 2 3
    -14 -2 -4
    14 2 4
    -14 -2 -5
    14 2 5
    -14 -2 -6
    14 2 6
    -14 -2 -7
    14 2 7
    -14 -2 -8
    14 2 8
    -14 -2 -9
    -14 -3 5
    -14 -3 4
    14 -3 -3
    -14 -3 3
    -14 -3 2
    -14 -3 1
    -14 -3 0
    -14 -3 -1
    -14 -3 -2
    -14 -3 -3
    -14 -3 -4
    -14 -3 -4
    -14 -3 -5
    -14 -3 -5
    -14 -3 -6
    -14 -3 -6
    -14 -3 -7
    -14 -3 -7
    15 0 -12
    -15 0 11
    15 0 -11
    -15 0 10
    15 0 -10
    -15 0 9
    15 0 -9
    -15 0 8
    15 0 -8
    -15 0 7
    15 0 -7
    -15 0 6
    15 0 -6
    -15 0 5
    15 0 -5
    -15 0 4
    15 0 -4
    -15 0 3
    15 0 -3
    -15 0 2
    -15 0 1
    -15 0 0
    -15 0 -1
    -15 0 -2
    15 0 2
    -15 0 -3
    15 0 3
    -15 0 -4
    15 0 4
    15 0 5
    15 0 6
    15 0 7
    15 0 8
    15 0 9
    15 0 10
    15 0 11
    15 0 12
    -15 1 16
    -15 1 15
    -15 1 14
    -15 1 13
    15 -1 -13
    -15 1 12
    15 -1 -12
    -15 1 11
    15 -1 -11
    -15 1 10
    15 -1 -10
    15 1 -10
    -15 1 9
    15 -1 -9
    15 1 -9
    -15 1 8
    15 -1 -8
    15 1 -8
    -15 1 7
    15 1 -7
    -15 1 6
    -15 -1 6
    15 1 -6
    -15 1 5
    -15 -1 5
    15 1 -5
    -15 1 4
    -15 -1 4
    15 1 -4
    -15 1 3
    -15 -1 3
    15 1 -3
    -15 1 2
    -15 -1 2
    15 1 -2
    -15 1 1
    -15 -1 1
    15 1 -1
    -15 1 0
    -15 -1 0
    15 1 0
    -15 -1 -1
    15 1 1
    -15 -1 -2
    -15 -1 -3
    -15 -1 -4
    15 -1 4
    -15 -1 -5
    15 -1 5
    15 -1 6
    -15 -2 10
    -15 -2 9
    -15 -2 8
    -15 -2 7
    -15 -2 6
    15 2 -3
    15 2 -2
    15 2 -1
    -15 -2 0
    15 2 0
    -15 -2 -1
    15 2 1
    -15 -2 -2
    15 2 2
    -15 -2 -3
    15 2 3
    -15 -2 -4
    15 2 4
    -15 -2 -5
    -16 0 9
    -16 0 8
    16 0 -8
    -16 0 7
    16 0 -7
    -16 0 6
    -16 0 5
    -16 -1 4
    16 1 -4
    -16 -1 3
    16 1 -3
    -16 -1 2
    0 0 -4
    0 0 -4
    0 0 4
    0 0 -4
    0 0 4
    0 0 4
    0 0 5
    0 0 -5
    0 0 -5
    0 0 -5
    0 0 5
    0 0 -6
    0 0 6
    0 0 -6
    0 0 7
    0 0 -7
    0 0 7
    0 0 7
    0 0 -7
    0 0 -8
    0 0 8
    0 0 -8
    0 0 8
    0 0 -8
    0 0 8
    0 0 9
    0 0 9
    0 0 -9
    0 0 -9
    0 0 -9
    0 0 9
    0 0 10
    0 0 -10
    0 0 -10
    0 0 10
    0 0 -10
    0 0 10
    0 0 -11
    0 0 11
    0 0 11
    0 0 11
    0 0 -11
    0 0 -11
    0 0 12
    0 0 12
    0 0 12
    0 0 -12
    0 0 -12
    0 0 -13
    0 0 13
    0 0 13
    0 0 13
    0 0 14
    0 0 14
    0 0 -14
    0 0 -15
    0 0 15
    0 0 16
    0 0 -16
    0 0 17
    0 0 -17
    0 0 18
    0 0 -18
    0 0 -19
    0 0 19
    0 0 -20
    0 0 20
    0 0 -21
    0 0 21
    0 0 22
    0 0 -22
    0 0 -23
    0 0 23
    0 0 24
    0 0 -24
    0 0 -25
    0 0 25
    0 0 26
    0 0 -26
    0 0 -27
    0 0 27
    0 0 -28
    0 0 28
    0 0 -29
    0 0 29
    0 0 -30
    0 0 30
    0 0 31
    0 0 -31
    0 0 -32
    0 0 32
    0 0 -33
    0 0 33
    0 0 -34
    0 0 34
    0 0 -35
    0 0 35
    0 0 -36
    0 0 -37
    0 0 -38
    0 1 0
    0 1 0
    0 -1 0
    0 -1 0
    0 1 0
    0 -1 0
    0 -1 0
    0 -1 0
    0 -1 1
    0 1 -1
    0 1 1
    0 1 1
    0 1 -1
    0 -1 -1
    0 -1 1
    0 -1 -1
    0 -1 -1
    0 1 1
    0 -1 1
    0 -1 -1
    0 -1 -2
    0 1 2
    0 -1 2
    0 -1 2
    0 -1 -2
    0 1 -2
    0 -1 -2
    0 1 -2
    0 -1 2
    0 -1 -2
    0 1 2
    0 1 2
    0 -1 3
    0 -1 3
    0 1 -3
    0 1 3
    0 1 3
    0 1 3
    0 -1 -3
    0 -1 -3
    0 -1 3
    0 -1 3
    0 -1 -3
    0 -1 3
    0 1 -3
    0 1 -4
    0 1 4
    0 -1 4
    0 -1 4
    0 1 4
    0 1 -4
    0 1 -4
    0 -1 4
    0 -1 -4
    0 1 -4
    0 -1 -4
    0 -1 -4
    0 1 4
    0 -1 4
    0 -1 -4
    0 -1 5
    0 1 -5
    0 1 5
    0 1 5
    0 -1 5
    0 1 -5
    0 1 -5
    0 1 5
    0 1 5
    0 1 -5
    0 -1 -5
    0 -1 -5
    0 -1 5
    0 -1 5
    0 1 6
    0 -1 6
    0 -1 6
    0 1 -6
    0 1 6
    0 -1 -6
    0 -1 6
    0 1 -6
    0 1 -6
    0 1 6
    0 1 6
    0 1 -6
    0 -1 -6
    0 -1 7
    0 -1 7
    0 1 -7
    0 -1 -7
    0 1 -7
    0 1 -7
    0 -1 7
    0 -1 -7
    0 1 -7
    0 1 -7
    0 -1 7
    0 1 7
    0 1 7
    0 -1 8
    0 1 -8
    0 -1 -8
    0 -1 -8
    0 1 -8
    0 1 -8
    0 1 8
    0 1 8
    0 -1 8
    0 1 -8
    0 -1 8
    0 1 -8
    0 -1 9
    0 -1 9
    0 1 -9
    0 -1 -9
    0 -1 -9
    0 1 9
    0 -1 9
    0 1 -9
    0 1 9
    0 1 -9
    0 1 -9
    0 1 -9
    0 1 -10
    0 1 10
    0 -1 -10
    0 1 -10
    0 -1 10
    0 1 10
    0 -1 -10
    0 -1 10
    0 1 -10
    0 1 -10
    0 1 -10
    0 -1 10
    0 1 -11
    0 -1 11
    0 1 -11
    0 1 -11
    0 -1 11
    0 1 11
    0 -1 11
    0 1 -11
    0 1 -11
    0 -1 -11
    0 -1 -11
    0 1 -12
    0 -1 12
    0 1 -12
    0 -1 12
    0 -1 -12
    0 1 -12
    0 -1 12
    0 1 12
    0 1 -12
    0 -1 -13
    0 -1 13
    0 -1 13
    0 1 -13
    0 -1 13
    0 1 -13
    0 1 13
    0 1 -13
    0 1 -14
    0 -1 14
    0 1 14
    0 -1 14
    0 -1 14
    0 1 -14
    0 -1 -14
    0 -1 15
    0 -1 -15
    0 -1 15
    0 1 -15
    0 1 15
    0 -1 15
    0 1 -15
    0 -1 -16
    0 1 -16
    0 -1 16
    0 1 16
    0 -1 16
    0 -1 16
    0 1 -16
    0 -1 17
    0 -1 17
    0 1 17
    0 1 -17
    0 1 -17
    0 -1 -17
    0 -1 18
    0 1 -18
    0 -1 -18
    0 1 -18
    0 -1 18
    0 1 18
    0 1 19
    0 -1 19
    0 1 -19
    0 -1 19
    0 1 -19
    0 -1 -19
    0 -1 -20
    0 -1 20
    0 1 -20
    0 1 -20
    0 1 20
    0 -1 20
    0 1 21
    0 1 -21
    0 -1 21
    0 -1 -21
    0 -1 21
    0 1 -21
    0 -1 22
    0 -1 -22
    0 -1 22
    0 1 -22
    0 1 22
    0 1 -22
    0 1 -23
    0 -1 23
    0 1 23
    0 1 -23
    0 -1 -23
    0 -1 23
    0 1 -24
    0 1 24
    0 -1 24
    0 -1 -24
    0 1 -24
    0 -1 24
    0 1 -25
    0 -1 -25
    0 1 25
    0 1 -25
    0 -1 25
    0 -1 25
    0 1 26
    0 1 -26
    0 -1 26
    0 -1 -26
    0 1 -26
    0 -1 26
    0 -1 -27
    0 1 -27
    0 1 -27
    0 1 27
    0 -1 27
    0 -1 28
    0 1 28
    0 -1 -28
    0 1 -28
    0 1 -28
    0 1 -28
    0 -1 -29
    0 -1 29
    0 1 -29
    0 1 29
    0 1 -29
    0 1 -30
    0 1 -30
    0 -1 30
    0 -1 -30
    0 1 30
    0 -1 -31
    0 -1 31
    0 1 -31
    0 1 31
    0 1 -32
    0 -1 -32
    0 1 32
    0 -1 32
    0 -1 -33
    0 -1 33
    0 1 33
    0 1 34
    0 -1 34
    0 -1 -34
    0 1 35
    0 -1 35
    0 -1 -35
    0 -1 -36
    0 -2 0
    0 2 0
    0 -2 0
    0 2 0
    0 2 0
    0 -2 0
    0 -2 0
    0 -2 0
    0 2 -1
    0 -2 1
    0 -2 -1
    0 -2 1
    0 -2 1
    0 -2 1
    0 -2 -1
    0 2 -1
    0 -2 1
    0 -2 -1
    0 2 -1
    0 2 1
    0 2 1
    0 -2 -1
    0 2 1
    0 -2 -1
    0 -2 -2
    0 -2 -2
    0 2 -2
    0 -2 2
    0 2 -2
    0 -2 -2
    0 -2 2
    0 -2 2
    0 2 2
    0 2 -2
    0 -2 2
    0 2 2
    0 -2 2
    0 -2 -2
    0 2 2
    0 -2 -3
    0 -2 3
    0 2 -3
    0 -2 -3
    0 -2 3
    0 2 3
    0 -2 3
    0 2 3
    0 -2 -3
    0 2 -3
    0 -2 3
    0 -2 -3
    0 2 3
    0 -2 4
    0 2 -4
    0 2 -4
    0 2 4
    0 -2 -4
    0 2 4
    0 -2 4
    0 -2 -4
    0 -2 -4
    0 -2 4
    0 -2 -4
    0 -2 4
    0 -2 4
    0 2 4
    0 -2 5
    0 2 5
    0 -2 5
    0 2 -5
    0 -2 5
    0 -2 -5
    0 -2 -5
    0 2 -5
    0 -2 5
    0 -2 -5
    0 -2 5
    0 2 5
    0 -2 6
    0 -2 6
    0 -2 -6
    0 -2 6
    0 -2 -6
    0 2 6
    0 -2 -6
    0 -2 6
    0 2 -6
    0 -2 6
    0 2 6
    0 2 -6
    0 2 7
    0 -2 7
    0 -2 -7
    0 -2 -7
    0 2 7
    0 2 -7
    0 -2 7
    0 -2 7
    0 2 -7
    0 -2 7
    0 -2 8
    0 -2 -8
    0 2 8
    0 -2 8
    0 -2 -8
    0 2 -8
    0 -2 8
    0 2 -8
    0 -2 8
    0 -2 9
    0 2 -9
    0 2 9
    0 -2 9
    0 2 -9
    0 2 -9
    0 2 -9
    0 -2 9
    0 -2 9
    0 -2 -9
    0 -2 -9
    0 2 -10
    0 -2 -10
    0 -2 10
    0 2 -10
    0 -2 10
    0 2 -10
    0 2 10
    0 -2 10
    0 -2 10
    0 2 -10
    0 -2 11
    0 2 -11
    0 2 11
    0 2 -11
    0 2 -11
    0 -2 -11
    0 -2 11
    0 -2 11
    0 2 12
    0 2 -12
    0 2 -12
    0 2 -12
    0 -2 12
    0 -2 -12
    0 -2 12
    0 -2 12
    0 -2 13
    0 2 -13
    0 2 -13
    0 -2 -13
    0 2 13
    0 2 -13
    0 2 13
    0 -2 13
    0 -2 13
    0 2 -14
    0 -2 14
    0 2 14
    0 2 14
    0 -2 -14
    0 -2 14
    0 2 -14
    0 -2 14
    0 2 -14
    0 -2 15
    0 -2 15
    0 2 -15
    0 2 -15
    0 2 -15
    0 2 15
    0 -2 -15
    0 -2 15
    0 2 15
    0 -2 16
    0 2 -16
    0 -2 -16
    0 2 -16
    0 -2 16
    0 2 16
    0 2 -16
    0 -2 16
    0 2 16
    0 2 17
    0 -2 17
    0 2 -17
    0 -2 17
    0 2 -17
    0 2 17
    0 2 -17
    0 -2 -17
    0 -2 17
    0 2 -18
    0 -2 18
    0 -2 18
    0 2 18
    0 2 18
    0 2 -18
    0 2 -18
    0 -2 18
    0 -2 -18
    0 2 -19
    0 -2 19
    0 2 19
    0 2 19
    0 2 -19
    0 -2 19
    0 -2 -19
    0 2 -19
    0 -2 19
    0 2 -20
    0 -2 20
    0 2 20
    0 2 -20
    0 2 -20
    0 -2 20
    0 -2 20
    0 2 20
    0 -2 -20
    0 2 -21
    0 2 21
    0 -2 21
    0 2 -21
    0 -2 -21
    0 -2 21
    0 2 -21
    0 2 21
    0 -2 -22
    0 2 22
    0 2 22
    0 2 -22
    0 2 -22
    0 -2 22
    0 -2 22
    0 2 -22
    0 2 23
    0 2 -23
    0 -2 23
    0 2 -23
    0 -2 23
    0 2 -23
    0 2 23
    0 -2 -23
    0 2 -24
    0 -2 24
    0 2 24
    0 -2 24
    0 2 24
    0 -2 -24
    0 2 -24
    0 2 -25
    0 2 25
    0 2 -25
    0 -2 -25
    0 2 25
    0 -2 25
    0 -2 25
    0 -2 26
    0 -2 -26
    0 2 26
    0 2 26
    0 2 -26
    0 -2 26
    0 -2 27
    0 -2 27
    0 2 27
    0 -2 -27
    0 2 27
    0 2 28
    0 -2 28
    0 -2 28
    0 2 28
    0 -2 -29
    0 -2 29
    0 -2 29
    0 2 29
    0 2 29
    0 -2 -30
    0 2 30
    0 -2 30
    0 -2 30
    0 2 30
    0 2 31
    0 -2 -31
    0 -2 31
    0 2 31
    0 -2 32
    0 2 32
    0 2 32
    0 -2 -32
    0 -2 -33
    0 2 33
    0 2 33
    0 -2 33
    0 -2 -34
    0 -2 34
    0 2 34
    0 2 34
    0 2 35
    0 2 36
    0 -3 0
    0 3 0
    0 3 0
    0 -3 0
    0 3 1
    0 -3 -1
    0 3 -1
    0 -3 -1
    0 -3 1
    0 3 1
    0 3 -1
    0 -3 1
    0 3 -2
    0 -3 -2
    0 -3 2
    0 3 -2
    0 -3 2
    0 3 2
    0 3 -2
    0 3 2
    0 -3 -2
    0 3 3
    0 3 -3
    0 -3 3
    0 -3 3
    0 -3 3
    0 3 -3
    0 3 3
    0 -3 -3
    0 -3 -3
    0 -3 -4
    0 3 4
    0 -3 4
    0 -3 -4
    0 -3 4
    0 -3 4
    0 3 -4
    0 -3 4
    0 -3 -5
    0 -3 5
    0 -3 -5
    0 -3 5
    0 3 5
    0 -3 -5
    0 -3 5
    0 3 -5
    0 -3 6
    0 3 -6
    0 -3 -6
    0 -3 -6
    0 -3 6
    0 -3 -6
    0 3 6
    0 -3 6
    0 -3 7
    0 -3 -7
    0 -3 -7
    0 -3 7
    0 -3 -7
    0 3 -7
    0 -3 7
    0 3 7
    0 -3 -8
    0 3 8
    0 -3 8
    0 -3 8
    0 -3 -8
    0 -3 8
    0 3 -8
    0 3 9
    0 -3 9
    0 3 -9
    0 -3 9
    0 -3 -9
    0 -3 9
    0 3 10
    0 -3 10
    0 3 -10
    0 -3 10
    0 -3 10
    0 3 -10
    0 -3 -10
    0 -3 11
    0 3 11
    0 -3 11
    0 3 -11
    0 -3 11
    0 -3 -11
    0 3 -11
    0 -3 12
    0 -3 -12
    0 3 -12
    0 3 12
    0 3 -12
    0 -3 12
    0 -3 12
    0 -3 -13
    0 3 -13
    0 -3 13
    0 3 13
    0 -3 13
    0 3 -13
    0 -3 13
    0 3 -14
    0 -3 14
    0 3 14
    0 -3 14
    0 3 -14
    0 -3 -14
    0 3 15
    0 -3 15
    0 3 -15
    0 -3 15
    0 3 -15
    0 -3 -15
    0 3 -16
    0 3 16
    0 -3 16
    0 -3 16
    0 -3 -16
    0 3 -16
    0 -3 17
    0 3 -17
    0 -3 -17
    0 3 -17
    0 3 17
    0 -3 17
    0 3 18
    0 -3 18
    0 -3 -18
    0 -3 18
    0 3 -18
    0 3 19
    0 3 -19
    0 -3 19
    0 -3 19
    0 -3 -19
    0 -3 20
    0 3 20
    0 -3 -20
    0 -3 20
    0 3 -20
    0 -3 -21
    0 3 21
    0 3 -21
    0 -3 21
    0 -3 21
    0 -3 -22
    0 3 22
    0 -3 22
    0 -3 22
    0 3 -22
    0 3 23
    0 -3 23
    0 -3 -23
    0 -3 23
    0 -3 24
    0 3 24
    0 -3 -24
    0 -3 24
    0 -3 25
    0 -3 25
    0 3 25
    0 -3 -25
    0 -3 26
    0 -3 26
    0 -3 -26
    0 3 26
    0 3 27
    0 -3 -27
    0 -3 27
    0 -3 27
    0 3 28
    0 -3 28
    0 -3 -28
    0 -3 28
    0 -3 -29
    0 3 29
    0 -3 29
    0 3 30
    0 -3 -30
    0 -3 30
    0 -3 30
    0 -3 31
    0 3 31
    0 -3 -31
    0 -3 31
    0 -3 32
    0 -3 32
    0 3 32
    0 3 33
    0 -3 33
    0 -3 33
    0 -3 34
    0 4 0
    0 -4 0
    0 4 0
    0 -4 0
    0 -4 -1
    0 -4 1
    0 -4 1
    0 -4 -1
    0 4 -1
    0 4 1
    0 4 1
    0 4 -1
    0 -4 -2
    0 4 2
    0 -4 2
    0 4 -2
    0 -4 2
    0 4 -2
    0 -4 -2
    0 -4 3
    0 4 3
    0 -4 -3
    0 -4 3
    0 -4 -3
    0 -4 3
    0 -4 -4
    0 -4 4
    0 4 4
    0 -4 -4
    0 -4 4
    0 -4 4
    0 -4 5
    0 4 5
    0 -4 -5
    0 -4 5
    0 4 -5
    0 -4 -5
    0 -4 5
    0 4 -6
    0 -4 -6
    0 -4 6
    0 -4 6
    0 -4 -6
    0 -4 6
    0 4 6
    0 -4 7
    0 -4 7
    0 4 7
    0 -4 7
    0 4 -7
    0 -4 -7
    0 -4 -7
    0 4 8
    0 -4 -8
    0 -4 -8
    0 -4 8
    0 4 -8
    0 -4 8
    0 -4 8
    0 4 9
    0 -4 9
    0 -4 -9
    0 -4 9
    0 -4 -9
    0 4 -9
    0 4 10
    0 4 -10
    0 -4 10
    0 -4 -10
    0 -4 10
    0 4 11
    0 4 -11
    0 -4 11
    0 -4 11
    0 -4 -11
    0 -4 -12
    0 -4 12
    0 -4 12
    0 4 12
    0 4 -12
    0 -4 13
    0 -4 -13
    0 4 13
    0 4 -13
    0 -4 13
    0 4 14
    0 -4 14
    0 -4 14
    0 -4 -14
    0 4 -14
    0 -4 -15
    0 -4 15
    0 -4 15
    0 4 -15
    0 -4 16
    0 -4 16
    0 4 16
    0 4 -16
    0 -4 -16
    0 4 -17
    0 -4 17
    0 4 17
    0 -4 -17
    0 -4 17
    0 4 18
    0 -4 18
    0 -4 18
    0 -4 -18
    0 -4 19
    0 -4 -19
    0 -4 19
    0 4 19
    0 -4 20
    0 -4 20
    0 4 20
    0 -4 -20
    0 -4 21
    0 -4 -21
    0 4 21
    0 -4 21
    0 4 22
    0 -4 22
    0 -4 -22
    0 -4 22
    0 -4 23
    0 -4 23
    0 -4 -23
    0 4 23
    0 -4 24
    0 -4 -24
    0 4 24
    0 -4 24
    0 4 25
    0 -4 25
    0 -4 25
    0 -4 -25
    0 -4 -26
    0 4 26
    0 -4 26
    0 -4 26
    0 -4 27
    0 4 27
    0 -4 27
    0 -4 -27
    0 -4 28
    0 4 28
    0 -4 28
    0 4 29
    0 -4 29
    0 -4 30
    0 -4 31
    0 -5 0
    0 5 0
    0 -5 -1
    0 -5 1
    0 5 1
    0 -5 -2
    0 5 2
    0 -5 2
    0 -5 -2
    0 -5 -3
    0 -5 -3
    0 5 3
    0 -5 3
    0 5 4
    0 -5 4
    0 -5 4
    0 -5 -4
    0 -5 -4
    0 -5 5
    0 -5 -5
    0 5 5
    0 -5 -5
    0 -5 5
    0 -5 6
    0 -5 -6
    0 5 6
    0 -5 -6
    0 -5 6
    0 -5 -7
    0 -5 7
    0 5 7
    0 -5 -7
    0 -5 7
    0 -5 -8
    0 5 8
    0 -5 -8
    0 -5 8
    0 -5 8
    0 -5 9
    0 -5 9
    0 5 9
    0 -5 -9
    0 -5 10
    0 -5 10
    0 -5 -10
    0 5 10
    0 -5 11
    0 -5 -11
    0 -5 11
    0 5 -11
    0 5 11
    0 5 12
    0 -5 12
    0 -5 -12
    0 -5 12
    0 5 -12
    0 -5 13
    0 -5 -13
    0 -5 13
    0 5 13
    0 -5 -14
    0 5 14
    0 -5 14
    0 -5 15
    0 5 15
    0 -5 -15
    0 -5 16
    0 -5 -16
    0 -5 -17
    0 -5 17
    0 5 17
    0 -5 18
    0 -5 -18
    0 5 18
    0 -5 -19
    0 -5 19
    0 5 19
    0 -5 20
    0 -5 -20
    0 5 20
    0 5 21
    0 -5 -21
    0 5 22
    0 -5 -22
    0 5 23
    0 -5 -23
    0 -5 -24
    0 -6 0
    0 -6 -1
    0 -6 1
    0 -6 2
    0 -6 -2
    0 -6 3
    0 6 3
    0 -6 3
    0 -6 -3
    0 -6 4
    0 6 4
    0 -6 4
    0 -6 5
    0 -6 5
    0 6 5
    0 -6 -5
    0 6 6
    0 -6 6
    0 -6 -6
    0 -6 6
    0 -6 7
    0 -6 -7
    0 6 7
    0 -6 7
    0 -6 -8
    0 -6 8
    0 6 8
    0 -6 8
    0 -6 9
    0 6 9
    0 -6 -9
    0 -6 9
    0 6 10
    0 -6 10
    0 -6 10
    0 6 11
    0 -6 11
    0 6 12
    0 -6 12
    0 -6 13
    0 -6 -14
    0 -6 -15
    0 -6 -16
    0 -6 -17
    0 -6 -18
    0 -6 -19
    1 0 -38
    1 0 -37
    1 0 -36
    -1 0 35
    1 0 -35
    -1 0 34
    1 0 -34
    -1 0 33
    1 0 -33
    1 0 -32
    -1 0 32
    1 0 -31
    -1 0 31
    1 0 -30
    -1 0 30
    -1 0 29
    1 0 -29
    1 0 -28
    -1 0 28
    -1 0 27
    1 0 -27
    1 0 -26
    -1 0 26
    1 0 -25
    -1 0 25
    -1 0 24
    1 0 -24
    -1 0 23
    1 0 -23
    -1 0 22
    1 0 -22
    -1 0 21
    1 0 -21
    -1 0 20
    1 0 -20
    -1 0 20
    -1 0 19
    1 0 -19
    -1 0 19
    -1 0 18
    1 0 -18
    -1 0 18
    1 0 -17
    -1 0 17
    -1 0 17
    -1 0 16
    -1 0 16
    1 0 -16
    -1 0 15
    1 0 -15
    -1 0 15
    -1 0 14
    -1 0 14
    1 0 -14
    -1 0 13
    -1 0 13
    -1 0 13
    1 0 -13
    -1 0 12
    -1 0 12
    1 0 -12
    1 0 -11
    -1 0 11
    1 0 -11
    1 0 -11
    -1 0 11
    -1 0 11
    -1 0 10
    1 0 -10
    -1 0 10
    1 0 -10
    1 0 -9
    1 0 -9
    -1 0 9
    -1 0 9
    -1 0 9
    1 0 -9
    -1 0 8
    -1 0 8
    1 0 -8
    1 0 -8
    -1 0 8
    1 0 -8
    -1 0 7
    -1 0 7
    1 0 -7
    -1 0 7
    1 0 -7
    1 0 -7
    1 0 -6
    -1 0 6
    1 0 -6
    -1 0 6
    1 0 -6
    -1 0 6
    -1 0 5
    1 0 -5
    -1 0 5
    1 0 -5
    1 0 -5
    -1 0 5
    1 0 -4
    -1 0 4
    -1 0 4
    -1 0 3
    -1 0 3
    1 0 -3
    1 0 -3
    1 0 -3
    -1 0 3
    1 0 -3
    1 0 3
    -1 0 -3
    -1 0 -3
    1 0 3
    -1 0 -3
    -1 0 -4
    1 0 4
    -1 0 -4
    1 0 4
    1 0 5
    -1 0 -5
    -1 0 -5
    1 0 5
    -1 0 -6
    1 0 6
    -1 0 -6
    -1 0 -6
    1 0 6
    1 0 7
    -1 0 -7
    1 0 7
    -1 0 -7
    -1 0 -7
    -1 0 -8
    -1 0 -8
    -1 0 -8
    1 0 8
    1 0 9
    1 0 9
    -1 0 -9
    -1 0 -9
    -1 0 -9
    -1 0 -10
    -1 0 -10
    1 0 10
    1 0 10
    -1 0 -10
    1 0 11
    -1 0 -11
    -1 0 -11
    1 0 11
    -1 0 -11
    1 0 12
    -1 0 -12
    1 0 12
    -1 0 -13
    1 0 13
    1 0 13
    1 0 14
    -1 0 -14
    1 0 15
    -1 0 -15
    -1 0 -16
    1 0 16
    1 0 17
    -1 0 -17
    1 0 18
    -1 0 -18
    1 0 19
    -1 0 -19
    -1 0 -20
    1 0 20
    1 0 21
    -1 0 -21
    -1 0 -22
    1 0 22
    -1 0 -23
    1 0 23
    1 0 24
    -1 0 -24
    -1 0 -25
    1 0 25
    -1 0 -26
    1 0 26
    1 0 27
    -1 0 -27
    1 0 28
    -1 0 -28
    1 0 29
    -1 0 -29
    1 0 30
    -1 0 -30
    -1 0 -31
    1 0 31
    -1 0 -32
    1 0 32
    -1 0 -33
    1 0 33
    1 0 34
    -1 0 -34
    1 0 35
    -1 0 -35
    -1 0 -36
    -1 0 -37
    -1 0 -38
    1 -1 -36
    1 -1 -35
    -1 -1 35
    -1 1 35
    1 -1 -34
    -1 1 34
    -1 -1 34
    -1 -1 33
    -1 1 33
    1 -1 -33
    -1 1 32
    1 -1 -32
    1 1 -32
    -1 -1 32
    1 1 -31
    -1 1 31
    -1 -1 31
    1 1 -31
    1 -1 -31
    -1 1 30
    -1 -1 30
    1 -1 -30
    1 1 -30
    1 1 -30
    1 -1 -29
    -1 -1 29
    1 1 -29
    -1 -1 29
    1 1 -29
    -1 1 29
    1 1 -28
    1 1 -28
    1 -1 -28
    -1 1 28
    -1 -1 28
    -1 -1 28
    -1 -1 27
    1 1 -27
    1 -1 -27
    -1 -1 27
    -1 1 27
    1 1 -27
    1 1 -26
    -1 -1 26
    1 1 -26
    1 -1 -26
    -1 -1 26
    -1 1 26
    1 1 -25
    -1 -1 25
    -1 1 25
    -1 -1 25
    1 -1 -25
    1 1 -25
    1 1 -24
    -1 1 24
    -1 -1 24
    1 1 -24
    -1 -1 24
    1 -1 -24
    1 1 -23
    -1 -1 23
    1 -1 -23
    -1 -1 23
    -1 1 23
    1 1 -23
    1 -1 -22
    -1 -1 22
    -1 1 22
    -1 -1 22
    1 1 -22
    1 1 -22
    -1 1 21
    1 -1 -21
    -1 -1 21
    -1 -1 21
    1 1 -21
    1 1 -21
    1 1 -20
    -1 -1 20
    1 -1 -20
    1 1 -20
    -1 -1 20
    -1 1 20
    1 -1 -19
    1 1 -19
    -1 1 19
    -1 -1 19
    -1 -1 19
    1 1 -19
    1 1 -18
    -1 -1 18
    -1 -1 18
    1 1 -18
    1 -1 -18
    -1 1 18
    -1 -1 17
    1 1 -17
    -1 -1 17
    1 1 -17
    1 -1 -17
    -1 1 17
    -1 -1 16
    1 1 -16
    -1 -1 16
    1 -1 -16
    1 1 -16
    -1 1 16
    -1 -1 16
    -1 -1 15
    -1 -1 15
    1 1 -15
    -1 1 15
    -1 -1 15
    1 1 -15
    1 -1 -15
    -1 -1 14
    -1 -1 14
    -1 1 14
    1 -1 -14
    -1 -1 14
    1 1 -14
    1 1 -14
    1 -1 -13
    -1 -1 13
    1 1 -13
    1 1 -13
    -1 1 13
    -1 -1 13
    -1 -1 13
    -1 -1 12
    -1 -1 12
    1 1 -12
    1 -1 -12
    -1 -1 12
    1 1 -12
    -1 1 12
    1 1 -11
    1 1 -11
    -1 -1 11
    -1 1 11
    1 1 -11
    1 -1 -11
    1 1 -11
    -1 -1 11
    -1 -1 11
    -1 1 10
    -1 -1 10
    1 -1 -10
    1 -1 -10
    1 1 -10
    -1 1 10
    1 1 -10
    1 1 -10
    -1 -1 10
    -1 -1 10
    1 -1 -10
    -1 1 10
    1 1 -10
    1 -1 -9
    -1 -1 9
    1 1 -9
    1 1 -9
    -1 1 9
    -1 1 9
    1 1 -9
    -1 -1 9
    1 1 -9
    1 -1 -9
    1 -1 -9
    -1 1 9
    -1 -1 9
    1 1 -9
    1 -1 -8
    -1 -1 8
    1 1 -8
    1 1 -8
    1 -1 -8
    -1 1 8
    -1 -1 8
    1 1 -8
    1 1 -8
    -1 -1 8
    -1 1 8
    1 -1 -8
    1 1 -8
    1 1 -7
    1 1 -7
    -1 -1 7
    1 1 -7
    1 1 -7
    -1 -1 7
    1 -1 -7
    -1 1 7
    -1 1 7
    1 -1 -7
    -1 -1 7
    1 -1 -6
    -1 -1 6
    1 1 -6
    -1 1 6
    1 1 -6
    -1 -1 6
    1 1 -6
    1 1 -6
    -1 1 6
    -1 -1 6
    1 -1 -6
    1 1 -5
    1 -1 -5
    -1 1 5
    1 1 -5
    1 -1 -5
    -1 -1 5
    -1 1 5
    1 -1 -5
    -1 -1 5
    1 1 -5
    -1 1 5
    -1 -1 5
    -1 -1 4
    -1 1 4
    -1 -1 4
    -1 -1 4
    -1 1 4
    -1 1 4
    1 -1 -4
    1 -1 -4
    1 -1 -4
    -1 -1 3
    -1 1 3
    1 1 -3
    1 1 -3
    -1 -1 3
    -1 1 3
    1 -1 -3
    -1 -1 3
    1 -1 -3
    1 -1 -3
    -1 1 3
    -1 -1 3
    1 1 -3
    1 -1 -3
    -1 1 2
    -1 1 2
    1 -1 -2
    1 -1 -2
    1 1 -2
    1 -1 -2
    1 -1 -2
    -1 1 2
    -1 -1 1
    1 -1 -1
    1 1 -1
    -1 1 1
    -1 1 1
    1 1 -1
    -1 1 1
    1 -1 -1
    -1 1 1
    -1 -1 1
    1 -1 -1
    1 -1 -1
    1 1 -1
    -1 -1 1
    1 1 0
    1 1 0
    1 -1 0
    -1 -1 0
    -1 -1 0
    1 1 0
    1 -1 0
    -1 1 0
    -1 -1 0
    -1 -1 0
    -1 1 0
    -1 1 0
    1 -1 0
    1 -1 0
    1 1 1
    1 1 1
    1 -1 1
    -1 1 -1
    1 -1 1
    1 1 1
    1 -1 1
    1 -1 1
    1 1 1
    -1 -1 -1
    -1 -1 -1
    -1 -1 -1
    -1 -1 -1
    1 -1 1
    1 1 2
    1 1 2
    1 -1 2
    1 1 2
    -1 1 -2
    -1 -1 -2
    -1 -1 -2
    -1 -1 -2
    1 1 2
    1 1 2
    -1 -1 -2
    1 -1 2
    -1 -1 -2
    1 1 3
    1 -1 3
    1 -1 3
    1 1 3
    -1 -1 -3
    1 1 3
    -1 -1 -3
    -1 -1 -3
    -1 1 -3
    -1 -1 -3
    1 1 3
    -1 1 -3
    1 1 3
    1 -1 3
    -1 -1 -4
    1 1 4
    -1 -1 -4
    1 -1 4
    1 1 4
    1 -1 4
    1 1 4
    -1 1 -4
    -1 -1 -4
    1 1 4
    1 -1 4
    1 -1 4
    1 -1 4
    -1 -1 -4
    -1 1 -4
    -1 1 -4
    1 1 5
    1 1 5
    1 -1 5
    1 -1 5
    -1 -1 -5
    -1 1 -5
    -1 1 -5
    -1 1 -5
    -1 -1 -5
    -1 1 -5
    1 -1 5
    1 -1 5
    1 -1 5
    1 1 5
    -1 -1 -5
    1 1 6
    1 1 6
    -1 -1 -6
    1 -1 6
    1 -1 6
    -1 -1 -6
    -1 1 -6
    1 -1 6
    -1 1 -6
    1 -1 6
    -1 1 -6
    -1 1 -6
    -1 1 -6
    1 1 6
    1 -1 6
    1 -1 7
    1 1 7
    1 -1 7
    -1 1 -7
    1 1 7
    -1 1 -7
    -1 1 -7
    1 -1 7
    1 -1 7
    1 1 7
    -1 1 -7
    -1 1 -7
    -1 -1 -7
    -1 -1 -7
    -1 -1 -8
    1 -1 8
    -1 1 -8
    -1 1 -8
    1 -1 8
    -1 1 -8
    -1 1 -8
    1 1 8
    1 -1 8
    -1 -1 -8
    -1 1 -8
    1 1 8
    1 1 9
    1 -1 9
    -1 1 -9
    1 -1 9
    1 1 9
    -1 1 -9
    -1 1 -9
    1 -1 9
    -1 1 -9
    -1 -1 -9
    -1 -1 -9
    -1 1 -9
    -1 -1 -10
    -1 1 -10
    -1 1 -10
    1 -1 10
    -1 -1 -10
    -1 1 -10
    1 -1 10
    1 1 10
    1 -1 10
    -1 1 -10
    -1 1 -10
    -1 1 -11
    -1 1 -11
    1 -1 11
    -1 -1 -11
    1 1 11
    -1 -1 -11
    -1 1 -11
    -1 1 -11
    1 -1 11
    1 -1 11
    -1 1 -12
    1 -1 12
    -1 1 -12
    -1 -1 -12
    1 1 12
    -1 1 -12
    -1 1 -12
    1 -1 12
    1 -1 12
    1 -1 13
    -1 1 -13
    1 1 13
    -1 1 -13
    -1 1 -13
    -1 1 -13
    1 -1 13
    1 -1 13
    -1 -1 -13
    -1 -1 -14
    1 -1 14
    1 1 14
    1 -1 14
    -1 1 -14
    1 -1 14
    -1 1 -14
    -1 1 -14
    -1 1 -15
    1 -1 15
    1 1 15
    1 -1 15
    -1 -1 -15
    1 -1 15
    -1 1 -15
    -1 1 -15
    -1 1 -16
    1 -1 16
    -1 1 -16
    1 -1 16
    -1 -1 -16
    -1 1 -16
    1 -1 16
    1 1 16
    1 1 17
    1 -1 17
    -1 1 -17
    1 -1 17
    -1 1 -17
    -1 -1 -17
    -1 1 -17
    -1 1 -18
    1 1 18
    1 -1 18
    1 -1 18
    -1 -1 -18
    -1 1 -18
    -1 1 -18
    1 -1 19
    -1 1 -19
    -1 1 -19
    -1 -1 -19
    1 -1 19
    1 1 19
    -1 1 -19
    -1 1 -20
    -1 1 -20
    1 1 20
    -1 -1 -20
    -1 1 -20
    1 -1 20
    1 -1 20
    -1 1 -21
    -1 -1 -21
    -1 1 -21
    1 -1 21
    -1 1 -21
    1 -1 21
    1 1 21
    -1 1 -22
    -1 1 -22
    1 -1 22
    -1 -1 -22
    -1 1 -22
    1 1 22
    1 -1 22
    -1 1 -23
    1 -1 23
    -1 -1 -23
    -1 1 -23
    -1 1 -23
    1 1 23
    1 1 24
    -1 1 -24
    -1 1 -24
    -1 1 -24
    1 -1 24
    -1 -1 -24
    -1 1 -25
    -1 -1 -25
    1 -1 25
    -1 1 -25
    1 1 25
    -1 1 -25
    -1 1 -26
    -1 -1 -26
    1 1 26
    -1 1 -26
    1 -1 26
    -1 1 -26
    -1 -1 -27
    1 -1 27
    -1 1 -27
    -1 1 -27
    1 1 27
    -1 1 -27
    1 1 28
    -1 -1 -28
    1 -1 28
    -1 1 -28
    -1 1 -28
    -1 1 -28
    -1 1 -29
    1 1 29
    -1 -1 -29
    -1 1 -29
    1 -1 29
    -1 -1 -30
    1 -1 30
    1 1 30
    -1 1 -30
    -1 -1 -31
    1 -1 31
    1 1 31
    -1 1 -31
    -1 -1 -32
    -1 1 -32
    1 1 32
    1 -1 32
    1 1 33
    1 -1 33
    -1 -1 -33
    1 1 34
    1 -1 34
    -1 -1 -34
    -1 -1 -35
    -1 -1 -36
    -1 2 36
    -1 2 35
    -1 -2 34
    -1 -2 34
    -1 2 34
    1 -2 -34
    1 -2 -33
    -1 -2 33
    -1 -2 33
    -1 2 33
    -1 -2 32
    1 -2 -32
    -1 2 32
    -1 -2 32
    1 -2 -31
    -1 2 31
    -1 -2 31
    -1 -2 31
    1 -2 -30
    -1 -2 30
    -1 2 30
    -1 2 30
    -1 -2 30
    -1 2 29
    -1 2 29
    -1 -2 29
    -1 -2 29
    1 -2 -29
    1 -2 -28
    -1 -2 28
    1 2 -28
    -1 2 28
    -1 2 28
    -1 -2 28
    -1 2 27
    -1 2 27
    1 -2 -27
    1 2 -27
    -1 -2 27
    -1 -2 27
    -1 -2 26
    1 -2 -26
    -1 2 26
    -1 -2 26
    -1 2 26
    1 2 -26
    1 2 -25
    1 -2 -25
    -1 -2 25
    -1 2 25
    -1 -2 25
    -1 2 25
    1 2 -25
    1 2 -24
    -1 2 24
    -1 2 24
    1 -2 -24
    1 2 -24
    -1 -2 24
    -1 -2 24
    1 2 -23
    -1 2 23
    -1 -2 23
    1 -2 -23
    -1 2 23
    1 2 -23
    -1 -2 23
    1 2 -22
    -1 2 22
    -1 2 22
    -1 -2 22
    1 2 -22
    -1 -2 22
    1 -2 -22
    1 2 -22
    -1 -2 21
    1 2 -21
    -1 2 21
    1 -2 -21
    1 2 -21
    -1 2 21
    -1 -2 21
    1 2 -21
    1 2 -20
    -1 2 20
    -1 -2 20
    1 2 -20
    -1 -2 20
    1 2 -20
    1 -2 -20
    1 2 -19
    -1 2 19
    -1 -2 19
    1 2 -19
    1 -2 -19
    1 2 -19
    -1 -2 19
    1 2 -18
    -1 -2 18
    1 2 -18
    1 -2 -18
    -1 2 18
    -1 -2 18
    1 2 -18
    1 -2 -17
    1 2 -17
    -1 -2 17
    1 2 -17
    -1 -2 17
    1 2 -17
    -1 2 17
    -1 -2 16
    -1 -2 16
    1 -2 -16
    1 2 -16
    -1 2 16
    1 2 -16
    1 2 -16
    -1 2 15
    1 -2 -15
    -1 -2 15
    1 2 -15
    1 2 -15
    -1 -2 15
    1 2 -15
    1 -2 -14
    1 2 -14
    -1 -2 14
    1 2 -14
    1 2 -14
    -1 2 14
    -1 -2 14
    1 -2 -13
    1 2 -13
    1 2 -13
    -1 -2 13
    1 2 -13
    -1 -2 13
    -1 2 13
    1 2 -12
    1 2 -12
    -1 -2 12
    -1 -2 12
    -1 2 12
    1 2 -12
    1 -2 -12
    1 2 -11
    1 2 -11
    -1 -2 11
    1 2 -11
    1 2 -11
    -1 -2 11
    1 -2 -11
    -1 -2 11
    -1 2 11
    1 2 -10
    -1 -2 10
    1 2 -10
    -1 -2 10
    1 2 -10
    -1 2 10
    1 2 -10
    1 -2 -10
    -1 -2 10
    -1 -2 9
    1 2 -9
    -1 -2 9
    -1 -2 9
    1 -2 -9
    -1 2 9
    -1 -2 9
    1 2 -9
    -1 -2 9
    1 2 -9
    -1 2 8
    -1 -2 8
    -1 -2 8
    1 -2 -8
    -1 -2 8
    1 2 -8
    -1 -2 8
    1 -2 -8
    1 2 -8
    -1 -2 8
    -1 -2 7
    1 -2 -7
    -1 2 7
    1 2 -7
    -1 -2 7
    -1 2 7
    -1 -2 7
    1 -2 -7
    -1 -2 7
    -1 -2 7
    1 2 -7
    1 -2 -6
    -1 -2 6
    -1 -2 6
    -1 2 6
    -1 -2 6
    -1 -2 6
    1 -2 -6
    1 2 -6
    -1 -2 6
    -1 2 6
    1 -2 -5
    -1 2 5
    -1 -2 5
    -1 -2 5
    1 -2 -5
    -1 -2 5
    1 2 -5
    -1 2 5
    -1 -2 5
    1 2 -5
    -1 -2 5
    1 -2 -4
    -1 2 4
    1 -2 -4
    -1 -2 4
    -1 2 4
    1 -2 -4
    1 2 -4
    1 2 -4
    -1 -2 4
    1 2 -4
    1 -2 -4
    -1 -2 4
    -1 -2 4
    -1 2 4
    -1 -2 4
    -1 -2 3
    1 2 -3
    -1 2 3
    -1 -2 3
    1 -2 -3
    -1 -2 3
    -1 2 3
    1 -2 -3
    -1 -2 3
    1 -2 -3
    1 2 -3
    1 -2 -3
    -1 -2 3
    1 2 -3
    -1 2 3
    -1 -2 2
    1 -2 -2
    1 2 -2
    -1 -2 2
    -1 2 2
    -1 2 2
    -1 -2 2
    -1 -2 2
    1 -2 -2
    1 -2 -2
    -1 2 2
    -1 -2 2
    1 2 -2
    1 -2 -2
    1 2 -2
    1 -2 -2
    -1 2 1
    1 -2 -1
    -1 -2 1
    1 -2 -1
    -1 -2 1
    1 2 -1
    1 -2 -1
    -1 -2 1
    1 -2 -1
    1 2 -1
    -1 -2 1
    -1 2 1
    -1 2 1
    1 -2 -1
    1 2 -1
    1 2 0
    1 -2 0
    -1 -2 0
    1 2 0
    1 -2 0
    -1 -2 0
    1 2 0
    -1 -2 0
    -1 -2 0
    -1 2 0
    1 -2 0
    -1 2 0
    1 -2 0
    1 -2 0
    1 -2 1
    1 2 1
    1 -2 1
    -1 -2 -1
    1 2 1
    1 -2 1
    -1 -2 -1
    1 -2 1
    -1 -2 -1
    -1 -2 -1
    1 2 1
    1 -2 1
    -1 2 -1
    -1 2 -1
    -1 -2 -2
    1 2 2
    -1 2 -2
    1 -2 2
    -1 -2 -2
    1 -2 2
    1 2 2
    1 -2 2
    -1 -2 -2
    -1 -2 -2
    -1 -2 -2
    1 -2 2
    1 -2 2
    1 2 2
    1 2 2
    1 -2 3
    1 -2 3
    -1 -2 -3
    -1 -2 -3
    1 -2 3
    1 2 3
    1 -2 3
    -1 -2 -3
    1 2 3
    -1 -2 -3
    -1 2 -3
    -1 -2 -3
    -1 2 -3
    1 2 3
    1 2 4
    1 -2 4
    1 -2 4
    1 -2 4
    -1 -2 -4
    -1 -2 -4
    1 -2 4
    -1 2 -4
    -1 -2 -4
    -1 2 -4
    1 2 4
    -1 2 -5
    -1 -2 -5
    -1 2 -5
    -1 -2 -5
    1 2 5
    1 -2 5
    1 -2 5
    -1 -2 -5
    1 2 5
    1 -2 5
    1 -2 5
    -1 -2 -6
    -1 2 -6
    -1 2 -6
    1 -2 6
    1 -2 6
    1 -2 6
    -1 -2 -6
    1 2 6
    -1 -2 -6
    1 -2 6
    1 2 6
    1 -2 7
    -1 2 -7
    -1 -2 -7
    1 2 7
    -1 -2 -7
    1 -2 7
    1 -2 7
    1 -2 7
    -1 -2 -7
    -1 2 -7
    -1 2 -8
    1 -2 8
    1 -2 8
    -1 -2 -8
    -1 2 -8
    -1 -2 -8
    1 -2 8
    1 -2 8
    1 2 8
    1 2 9
    1 2 9
    -1 2 -9
    -1 2 -9
    1 -2 9
    -1 -2 -9
    -1 -2 -9
    1 -2 9
    -1 2 -9
    1 -2 9
    1 -2 9
    -1 2 -10
    -1 2 -10
    -1 -2 -10
    1 -2 10
    1 -2 10
    1 -2 10
    1 -2 10
    1 -2 10
    1 2 10
    -1 -2 -10
    -1 2 -10
    1 2 10
    1 -2 11
    -1 2 -11
    1 -2 11
    -1 -2 -11
    1 -2 11
    -1 2 -11
    1 2 11
    1 2 11
    1 -2 11
    1 -2 11
    -1 2 -11
    -1 2 -12
    -1 -2 -12
    1 2 12
    1 2 12
    1 -2 12
    1 -2 12
    -1 2 -12
    -1 2 -12
    -1 2 -12
    1 -2 12
    -1 2 -13
    -1 2 -13
    -1 -2 -13
    1 2 13
    1 -2 13
    1 2 13
    1 -2 13
    -1 2 -13
    1 -2 13
    1 -2 14
    -1 2 -14
    1 2 14
    1 2 14
    1 -2 14
    1 -2 14
    -1 -2 -14
    -1 2 -14
    -1 2 -14
    1 -2 15
    -1 2 -15
    1 2 15
    1 -2 15
    -1 -2 -15
    1 -2 15
    1 2 15
    -1 2 -15
    -1 2 -15
    -1 2 -16
    1 2 16
    -1 2 -16
    -1 2 -16
    1 2 16
    1 -2 16
    -1 -2 -16
    1 -2 16
    1 -2 16
    -1 2 -17
    1 2 17
    -1 2 -17
    1 -2 17
    1 2 17
    1 -2 17
    -1 2 -17
    1 -2 17
    -1 -2 -17
    -1 2 -18
    1 -2 18
    -1 2 -18
    -1 -2 -18
    -1 2 -18
    1 2 18
    1 -2 18
    1 -2 18
    1 -2 19
    1 -2 19
    -1 -2 -19
    1 -2 19
    -1 2 -19
    1 2 19
    -1 2 -19
    -1 2 -19
    1 2 20
    1 -2 20
    -1 -2 -20
    1 -2 20
    -1 2 -20
    -1 2 -20
    -1 2 -20
    1 -2 20
    -1 2 -21
    1 -2 21
    -1 2 -21
    -1 -2 -21
    1 2 21
    -1 2 -21
    1 -2 21
    -1 2 -22
    1 -2 22
    -1 2 -22
    1 2 22
    -1 2 -22
    -1 -2 -22
    1 -2 22
    1 -2 23
    -1 2 -23
    -1 -2 -23
    1 -2 23
    -1 2 -23
    1 2 23
    -1 2 -23
    -1 2 -24
    1 -2 24
    -1 2 -24
    1 2 24
    -1 -2 -24
    -1 2 -24
    1 -2 24
    -1 -2 -25
    1 2 25
    1 -2 25
    1 -2 25
    1 2 26
    1 -2 26
    -1 -2 -26
    1 -2 26
    1 2 27
    -1 -2 -27
    1 -2 27
    1 -2 27
    1 -2 28
    1 2 28
    -1 -2 -28
    1 -2 28
    1 2 29
    1 -2 29
    -1 -2 -29
    1 -2 30
    -1 -2 -30
    1 2 30
    -1 -2 -31
    1 -2 31
    1 2 31
    -1 -2 -32
    1 -2 32
    1 2 32
    1 2 32
    1 -2 33
    -1 -2 -33
    1 2 33
    1 2 33
    1 2 34
    1 2 34
    1 2 35
    -1 -3 34
    -1 3 34
    -1 3 33
    -1 -3 33
    -1 -3 33
    -1 3 32
    -1 -3 32
    -1 -3 31
    -1 -3 31
    1 -3 -31
    -1 3 31
    -1 -3 30
    -1 3 30
    1 -3 -30
    -1 -3 30
    -1 3 29
    -1 -3 29
    1 -3 -29
    -1 -3 29
    -1 3 28
    1 -3 -28
    -1 -3 28
    -1 -3 28
    -1 3 27
    1 -3 -27
    -1 -3 27
    -1 -3 27
    -1 -3 26
    -1 -3 26
    1 -3 -26
    -1 3 26
    -1 3 25
    -1 -3 25
    -1 -3 25
    1 -3 -25
    1 3 -24
    -1 -3 24
    -1 -3 24
    -1 3 24
    1 -3 -24
    1 -3 -23
    -1 3 23
    -1 -3 23
    -1 -3 23
    1 3 -23
    -1 -3 22
    -1 3 22
    1 3 -22
    1 -3 -22
    -1 -3 22
    -1 3 21
    -1 -3 21
    -1 -3 21
    1 3 -21
    1 -3 -21
    -1 -3 20
    1 3 -20
    1 -3 -20
    -1 -3 20
    -1 3 20
    -1 3 19
    -1 -3 19
    1 -3 -19
    -1 -3 19
    1 3 -19
    1 3 -18
    -1 -3 18
    1 -3 -18
    -1 3 18
    -1 -3 18
    1 -3 -17
    -1 -3 17
    1 3 -17
    -1 -3 17
    -1 3 17
    1 3 -16
    -1 3 16
    -1 -3 16
    1 -3 -16
    -1 -3 16
    -1 3 15
    -1 -3 15
    1 -3 -15
    1 3 -15
    -1 -3 15
    -1 3 14
    1 -3 -14
    1 3 -14
    -1 -3 14
    -1 -3 14
    1 3 -13
    1 -3 -13
    -1 3 13
    -1 -3 13
    -1 -3 13
    -1 -3 12
    1 3 -12
    -1 3 12
    -1 -3 12
    -1 -3 12
    1 -3 -12
    -1 -3 11
    -1 -3 11
    -1 -3 11
    -1 3 11
    1 3 -11
    1 -3 -11
    -1 3 10
    -1 -3 10
    -1 -3 10
    -1 -3 10
    1 3 -10
    1 -3 -10
    -1 -3 9
    -1 -3 9
    -1 3 9
    -1 -3 9
    1 3 -9
    1 -3 -9
    -1 -3 8
    1 -3 -8
    1 -3 -8
    1 3 -8
    -1 -3 8
    -1 3 8
    -1 -3 8
    1 3 -7
    1 -3 -7
    -1 -3 7
    -1 -3 7
    -1 3 7
    1 -3 -7
    -1 -3 7
    -1 -3 6
    1 3 -6
    -1 -3 6
    1 -3 -6
    1 -3 -6
    -1 3 6
    -1 -3 6
    1 3 -5
    -1 -3 5
    -1 -3 5
    -1 3 5
    1 -3 -5
    1 3 -5
    -1 -3 5
    1 -3 -5
    1 -3 -4
    1 3 -4
    1 -3 -4
    -1 -3 4
    1 3 -4
    -1 -3 4
    -1 3 4
    1 3 -4
    -1 -3 4
    -1 -3 4
    1 -3 -3
    1 3 -3
    -1 3 3
    -1 -3 3
    1 -3 -3
    -1 -3 3
    -1 -3 3
    -1 3 3
    -1 -3 3
    1 3 -3
    1 3 -3
    -1 -3 2
    -1 3 2
    1 3 -2
    -1 -3 2
    -1 -3 2
    1 -3 -2
    1 3 -2
    1 3 -2
    -1 -3 2
    1 -3 -2
    -1 3 2
    -1 -3 1
    -1 -3 1
    -1 3 1
    1 -3 -1
    -1 3 1
    1 3 -1
    1 3 -1
    1 -3 -1
    1 3 -1
    -1 -3 1
    -1 3 0
    -1 -3 0
    1 -3 0
    -1 3 0
    1 3 0
    -1 -3 0
    1 3 0
    1 3 0
    1 -3 0
    -1 3 -1
    1 -3 1
    1 3 1
    1 -3 1
    -1 -3 -1
    -1 -3 -1
    1 3 1
    1 3 1
    -1 3 -1
    -1 -3 -2
    1 3 2
    1 -3 2
    1 -3 2
    -1 -3 -2
    1 3 2
    1 -3 3
    -1 -3 -3
    1 -3 3
    -1 -3 -3
    1 3 3
    -1 -3 -3
    1 3 3
    -1 -3 -4
    1 -3 4
    1 -3 4
    -1 -3 -4
    -1 -3 -4
    1 3 4
    1 -3 5
    1 -3 5
    -1 3 -5
    -1 -3 -5
    1 -3 5
    1 -3 5
    -1 3 -5
    1 3 5
    -1 -3 -5
    -1 -3 -5
    1 -3 6
    1 3 6
    -1 -3 -6
    1 -3 6
    -1 -3 -6
    -1 -3 -6
    -1 3 -6
    -1 3 -6
    1 -3 6
    1 -3 6
    -1 3 -7
    1 -3 7
    1 -3 7
    -1 3 -7
    1 -3 7
    -1 -3 -7
    1 -3 7
    -1 -3 -7
    -1 -3 -7
    1 3 7
    1 -3 8
    1 -3 8
    -1 3 -8
    1 3 8
    -1 -3 -8
    1 -3 8
    -1 -3 -8
    -1 3 -8
    -1 -3 -8
    1 -3 8
    1 3 9
    1 -3 9
    1 -3 9
    -1 -3 -9
    1 -3 9
    1 -3 9
    -1 3 -9
    -1 3 -9
    -1 -3 -9
    -1 -3 -10
    1 -3 10
    1 -3 10
    1 -3 10
    1 3 10
    -1 3 -10
    -1 3 -10
    1 -3 10
    1 -3 11
    -1 3 -11
    1 -3 11
    1 -3 11
    -1 -3 -11
    -1 3 -11
    1 3 11
    1 -3 11
    -1 3 -12
    1 3 12
    -1 -3 -12
    -1 3 -12
    1 -3 12
    1 -3 12
    1 -3 12
    1 -3 12
    -1 3 -13
    -1 3 -13
    1 3 13
    1 -3 13
    1 -3 13
    1 -3 13
    1 -3 13
    -1 -3 -13
    1 -3 14
    1 3 14
    1 -3 14
    1 -3 14
    -1 3 -14
    1 -3 14
    -1 3 -14
    -1 -3 -14
    1 3 15
    -1 3 -15
    1 -3 15
    -1 3 -15
    1 -3 15
    -1 -3 -15
    -1 3 -16
    1 -3 16
    -1 -3 -16
    1 -3 16
    -1 3 -16
    1 3 16
    -1 -3 -17
    -1 3 -17
    1 3 17
    1 -3 17
    1 -3 17
    -1 3 -17
    -1 -3 -18
    -1 3 -18
    1 -3 18
    1 3 18
    1 -3 18
    -1 3 -18
    1 3 19
    1 -3 19
    1 -3 19
    -1 3 -19
    -1 -3 -19
    -1 3 -19
    1 3 20
    -1 -3 -20
    1 -3 20
    1 -3 20
    1 -3 21
    1 3 21
    -1 -3 -21
    1 -3 21
    1 3 22
    -1 -3 -22
    1 -3 22
    1 -3 22
    -1 -3 -23
    1 -3 23
    1 3 23
    1 -3 23
    1 3 24
    1 -3 24
    -1 -3 -24
    1 -3 24
    1 3 25
    -1 -3 -25
    1 -3 25
    1 -3 25
    1 3 26
    -1 -3 -26
    1 -3 26
    1 -3 26
    1 3 27
    1 -3 27
    1 -3 27
    -1 -3 -27
    1 -3 28
    1 3 28
    1 -3 28
    -1 -3 -28
    -1 -3 -29
    1 -3 29
    1 3 29
    1 -3 29
    -1 -3 -30
    1 3 30
    1 -3 30
    1 -3 31
    1 -3 31
    -1 -3 -31
    1 3 31
    1 -3 32
    1 3 32
    1 -3 32
    -1 -4 31
    -1 -4 31
    -1 -4 30
    -1 -4 30
    -1 -4 29
    -1 4 29
    -1 -4 29
    -1 4 28
    -1 -4 28
    1 -4 -28
    -1 -4 28
    1 -4 -27
    -1 -4 27
    -1 4 27
    -1 -4 27
    -1 -4 26
    -1 4 26
    -1 -4 26
    1 -4 -26
    1 -4 -25
    -1 -4 25
    -1 4 25
    -1 -4 25
    1 -4 -24
    -1 4 24
    -1 -4 24
    -1 -4 24
    -1 4 23
    -1 -4 23
    1 -4 -23
    -1 -4 23
    -1 -4 22
    -1 4 22
    1 -4 -22
    -1 -4 22
    -1 -4 21
    1 -4 -21
    -1 4 21
    -1 -4 21
    -1 4 20
    -1 -4 20
    1 -4 -20
    -1 -4 20
    1 -4 -19
    -1 -4 19
    -1 4 19
    -1 -4 19
    1 4 -19
    1 -4 -18
    1 4 -18
    -1 4 18
    -1 -4 18
    -1 -4 18
    1 -4 -17
    1 4 -17
    -1 4 17
    -1 -4 17
    -1 -4 17
    1 4 -16
    -1 -4 16
    -1 4 16
    1 -4 -16
    -1 -4 16
    1 -4 -15
    -1 4 15
    1 4 -15
    -1 -4 15
    -1 -4 15
    -1 -4 14
    1 -4 -14
    -1 -4 14
    1 4 -14
    -1 4 14
    -1 -4 13
    1 4 -13
    1 -4 -13
    -1 4 13
    -1 -4 13
    -1 4 12
    -1 -4 12
    1 -4 -12
    -1 -4 12
    1 4 -12
    -1 -4 11
    1 4 -11
    -1 -4 11
    -1 4 11
    1 -4 -11
    -1 4 10
    1 -4 -10
    -1 -4 10
    1 4 -10
    -1 -4 10
    1 -4 -9
    -1 -4 9
    1 4 -9
    -1 4 9
    1 -4 -9
    -1 -4 9
    -1 4 8
    1 -4 -8
    -1 -4 8
    1 -4 -8
    -1 -4 8
    1 4 -8
    -1 -4 8
    1 4 -7
    -1 4 7
    1 -4 -7
    1 -4 -7
    -1 -4 7
    -1 -4 7
    -1 -4 7
    -1 -4 6
    -1 -4 6
    -1 -4 6
    1 -4 -6
    1 4 -6
    1 -4 -6
    -1 4 6
    1 -4 -5
    -1 -4 5
    -1 -4 5
    -1 -4 5
    1 -4 -5
    -1 4 5
    1 4 -5
    1 4 -4
    -1 -4 4
    -1 -4 4
    1 -4 -4
    1 -4 -4
    -1 -4 4
    -1 4 4
    -1 -4 3
    -1 -4 3
    1 4 -3
    -1 4 3
    -1 -4 3
    1 -4 -3
    1 4 -3
    1 -4 -3
    -1 -4 2
    1 -4 -2
    -1 4 2
    -1 -4 2
    1 4 -2
    1 -4 -2
    -1 -4 2
    1 4 -2
    1 4 -2
    1 -4 -1
    -1 -4 1
    -1 4 1
    -1 4 1
    1 4 -1
    -1 -4 1
    1 -4 -1
    1 4 -1
    -1 -4 1
    -1 4 0
    -1 -4 0
    1 -4 0
    -1 -4 0
    1 4 0
    1 4 0
    1 -4 0
    1 -4 1
    1 -4 1
    -1 -4 -1
    1 4 1
    -1 -4 -1
    -1 -4 -2
    1 4 2
    1 -4 2
    -1 -4 -2
    1 -4 2
    -1 -4 -2
    -1 -4 -3
    1 -4 3
    1 -4 3
    1 4 3
    -1 -4 -3
    -1 -4 -3
    1 -4 4
    -1 -4 -4
    1 -4 4
    -1 -4 -4
    -1 -4 -4
    1 4 4
    1 -4 4
    1 -4 5
    1 -4 5
    1 4 5
    1 -4 5
    -1 -4 -5
    -1 -4 -5
    -1 -4 -5
    1 -4 5
    1 4 6
    -1 -4 -6
    1 -4 6
    1 -4 6
    -1 -4 -6
    1 -4 6
    -1 -4 -6
    1 4 7
    -1 -4 -7
    1 -4 7
    -1 -4 -7
    1 -4 7
    1 -4 7
    -1 -4 -8
    -1 -4 -8
    1 -4 8
    1 4 8
    1 -4 8
    1 -4 8
    1 -4 9
    -1 -4 -9
    1 4 9
    -1 4 -9
    1 -4 9
    -1 -4 -9
    1 -4 10
    1 -4 10
    1 4 10
    -1 -4 -10
    -1 4 -10
    -1 4 -11
    1 -4 11
    -1 -4 -11
    1 4 11
    1 -4 11
    -1 -4 -12
    1 -4 12
    1 4 12
    -1 4 -12
    1 -4 12
    1 -4 13
    1 -4 13
    -1 4 -13
    -1 -4 -13
    1 4 13
    -1 4 -13
    1 4 14
    -1 -4 -14
    1 -4 14
    -1 4 -14
    1 -4 14
    -1 4 -14
    1 -4 15
    1 -4 15
    -1 4 -15
    -1 -4 -15
    1 4 15
    1 -4 16
    -1 -4 -16
    1 4 16
    1 -4 16
    -1 -4 -17
    1 -4 17
    1 -4 17
    1 4 17
    1 -4 18
    -1 -4 -18
    1 -4 18
    1 4 18
    1 -4 19
    1 -4 19
    1 4 19
    -1 -4 -19
    1 4 20
    1 -4 20
    1 -4 20
    -1 -4 -20
    1 -4 21
    -1 -4 -21
    1 -4 21
    1 4 21
    -1 -4 -22
    1 4 22
    1 -4 22
    1 -4 22
    1 -4 23
    1 4 23
    1 -4 23
    -1 -4 -23
    -1 -4 -24
    1 4 24
    1 -4 24
    1 -4 24
    1 4 25
    -1 -4 -25
    1 -4 25
    1 -4 25
    1 -4 26
    -1 -4 -26
    1 4 26
    -1 -4 -27
    1 -4 27
    1 4 27
    1 -4 28
    1 4 28
    1 -4 29
    1 -4 30
    1 -5 -24
    -1 -5 23
    1 -5 -23
    -1 5 22
    1 -5 -22
    -1 -5 22
    1 -5 -21
    -1 5 21
    -1 -5 21
    1 -5 -20
    -1 -5 20
    -1 5 20
    1 -5 -19
    -1 -5 19
    -1 5 19
    -1 -5 18
    1 -5 -18
    -1 5 18
    1 -5 -17
    -1 -5 17
    -1 5 17
    -1 -5 16
    1 -5 -16
    -1 5 16
    -1 5 15
    1 -5 -15
    -1 -5 15
    1 -5 -14
    -1 5 14
    -1 -5 14
    1 5 -14
    -1 5 13
    1 5 -13
    -1 -5 13
    1 -5 -13
    -1 -5 13
    1 -5 -12
    -1 -5 12
    -1 5 12
    -1 -5 12
    1 5 -12
    1 -5 -11
    -1 -5 11
    -1 5 11
    -1 -5 11
    1 5 -11
    -1 -5 10
    1 -5 -10
    -1 -5 10
    -1 5 10
    1 5 -10
    1 5 -9
    1 -5 -9
    -1 -5 9
    1 -5 -9
    -1 5 9
    -1 -5 9
    -1 -5 8
    1 5 -8
    -1 5 8
    1 -5 -8
    1 -5 -8
    -1 -5 8
    1 5 -7
    -1 -5 7
    -1 5 7
    1 -5 -7
    -1 -5 7
    1 -5 -7
    -1 5 6
    -1 -5 6
    1 -5 -6
    1 -5 -6
    -1 -5 6
    1 -5 -5
    -1 5 5
    -1 -5 5
    -1 -5 5
    1 -5 -5
    -1 -5 4
    -1 -5 4
    -1 5 4
    1 -5 -4
    1 -5 -4
    -1 -5 3
    1 -5 -3
    1 -5 -3
    -1 5 3
    1 -5 -2
    -1 5 2
    1 -5 -2
    -1 -5 2
    1 5 -1
    1 -5 -1
    -1 -5 1
    -1 -5 0
    1 5 0
    1 -5 0
    1 -5 1
    1 5 1
    -1 -5 -1
    -1 -5 -1
    1 -5 2
    -1 -5 -2
    1 5 2
    1 -5 2
    -1 -5 -2
    1 5 3
    1 -5 3
    -1 -5 -3
    -1 -5 -3
    1 -5 3
    1 -5 4
    1 -5 4
    -1 -5 -4
    -1 -5 -4
    1 -5 4
    1 5 4
    -1 -5 -5
    1 5 5
    1 -5 5
    -1 -5 -5
    1 -5 5
    1 -5 5
    -1 -5 -6
    1 5 6
    1 -5 6
    1 -5 6
    -1 -5 -6
    1 -5 6
    1 5 7
    1 -5 7
    -1 -5 -7
    1 -5 7
    -1 -5 -7
    1 -5 7
    1 -5 8
    -1 -5 -8
    1 -5 8
    1 5 8
    -1 -5 -8
    1 -5 8
    1 -5 9
    1 -5 9
    -1 -5 -9
    1 -5 9
    1 5 9
    -1 -5 -9
    -1 -5 -10
    -1 -5 -10
    1 -5 10
    1 5 10
    1 -5 10
    1 -5 10
    1 5 11
    1 -5 11
    1 -5 11
    -1 -5 -11
    1 -5 11
    -1 -5 -12
    1 -5 12
    1 -5 12
    1 5 12
    1 -5 12
    -1 -5 -13
    1 -5 13
    1 5 13
    1 -5 13
    1 -5 13
    1 5 14
    -1 -5 -14
    1 -5 14
    1 -5 14
    1 -5 14
    1 -5 15
    -1 -5 -15
    1 -5 15
    1 5 15
    1 -5 16
    -1 -5 -16
    1 5 16
    1 -5 16
    1 5 17
    1 -5 17
    -1 -5 -17
    1 5 18
    1 -5 18
    -1 -5 -18
    -1 -5 -19
    1 5 19
    1 5 20
    -1 -5 -20
    1 5 21
    -1 -5 -21
    -1 -5 -22
    1 5 22
    -1 -5 -23
    1 -6 -19
    1 -6 -18
    1 -6 -17
    1 -6 -16
    1 -6 -15
    -1 -6 14
    -1 -6 13
    -1 -6 13
    -1 -6 12
    -1 6 12
    -1 -6 12
    -1 6 11
    -1 -6 11
    -1 -6 11
    -1 -6 10
    -1 6 10
    -1 -6 10
    -1 -6 9
    -1 6 9
    -1 -6 9
    1 -6 -8
    -1 -6 8
    -1 6 8
    -1 -6 8
    -1 6 7
    -1 -6 7
    1 -6 -7
    -1 -6 7
    -1 6 6
    -1 -6 6
    -1 -6 6
    1 -6 -5
    -1 -6 5
    -1 6 5
    -1 -6 5
    -1 -6 4
    -1 -6 4
    1 -6 -4
    1 -6 -3
    -1 -6 3
    -1 -6 2
    1 -6 -2
    -1 -6 2
    -1 -6 1
    1 -6 -1
    -1 -6 0
    1 -6 0
    -1 -6 -1
    1 6 1
    1 -6 1
    1 -6 2
    1 6 2
    -1 -6 -2
    1 -6 2
    1 -6 3
    1 6 3
    -1 -6 -3
    1 -6 3
    1 -6 4
    -1 -6 -4
    1 6 4
    1 -6 4
    1 -6 5
    -1 -6 -5
    1 -6 5
    1 6 5
    -1 -6 -6
    1 -6 6
    1 6 6
    1 6 7
    -1 -6 -7
    1 -6 7
    1 -6 8
    1 6 8
    -1 -6 -8
    1 6 9
    -1 -6 -9
    1 -6 9
    1 6 10
    1 -6 10
    1 6 11
    1 -6 11
    1 -6 12
    1 6 12
    1 -6 13
    1 -6 14
    -1 -6 -14
    -1 -6 -15
    -1 -6 -16
    -1 -6 -17
    -1 -6 -18
    -1 -6 -19
    -1 -7 1
    -1 -7 0
    2 0 -38
    2 0 -37
    2 0 -36
    2 0 -36
    -2 0 35
    2 0 -35
    2 0 -34
    -2 0 34
    2 0 -33
    -2 0 33
    -2 0 32
    2 0 -32
    2 0 -31
    -2 0 31
    -2 0 30
    2 0 -30
    2 0 -29
    -2 0 29
    -2 0 28
    2 0 -28
    2 0 -27
    -2 0 27
    -2 0 26
    2 0 -26
    -2 0 25
    2 0 -25
    2 0 -24
    -2 0 24
    -2 0 24
    -2 0 23
    -2 0 23
    -2 0 22
    2 0 -22
    -2 0 22
    2 0 -21
    -2 0 21
    -2 0 21
    -2 0 20
    -2 0 20
    2 0 -20
    -2 0 19
    -2 0 19
    2 0 -19
    -2 0 18
    -2 0 18
    2 0 -18
    -2 0 17
    2 0 -17
    -2 0 17
    -2 0 16
    2 0 -16
    -2 0 16
    -2 0 15
    2 0 -15
    2 0 -14
    -2 0 14
    -2 0 14
    -2 0 13
    2 0 -13
    -2 0 13
    2 0 -12
    -2 0 12
    -2 0 12
    -2 0 12
    2 0 -11
    2 0 -11
    -2 0 11
    -2 0 11
    -2 0 11
    2 0 -11
    2 0 -10
    -2 0 10
    2 0 -10
    -2 0 10
    2 0 -10
    -2 0 10
    2 0 -9
    2 0 -9
    -2 0 9
    -2 0 9
    -2 0 9
    2 0 -9
    2 0 -9
    2 0 -8
    2 0 -8
    2 0 -8
    -2 0 8
    -2 0 8
    -2 0 8
    2 0 -8
    2 0 -7
    -2 0 7
    2 0 -7
    2 0 -7
    -2 0 7
    2 0 -7
    2 0 -6
    2 0 -6
    2 0 -6
    2 0 -5
    2 0 -5
    -2 0 5
    -2 0 5
    2 0 -5
    -2 0 4
    -2 0 4
    2 0 -4
    2 0 -3
    2 0 -3
    -2 0 3
    2 0 -3
    -2 0 2
    2 0 -2
    -2 0 2
    2 0 -2
    2 0 -2
    -2 0 1
    -2 0 1
    2 0 -1
    2 0 -1
    -2 0 1
    2 0 -1
    2 0 0
    2 0 0
    -2 0 0
    -2 0 0
    -2 0 0
    -2 0 -1
    -2 0 -1
    2 0 1
    2 0 1
    2 0 2
    -2 0 -2
    2 0 2
    2 0 2
    -2 0 -2
    -2 0 -2
    2 0 3
    -2 0 -3
    -2 0 -3
    2 0 3
    -2 0 -3
    2 0 3
    2 0 4
    -2 0 -4
    2 0 4
    -2 0 -4
    -2 0 -4
    -2 0 -4
    2 0 4
    -2 0 -5
    -2 0 -5
    2 0 5
    -2 0 -5
    2 0 5
    -2 0 -6
    2 0 6
    -2 0 -6
    2 0 6
    -2 0 -6
    -2 0 -7
    -2 0 -7
    2 0 7
    -2 0 -7
    2 0 7
    2 0 8
    2 0 8
    -2 0 -8
    -2 0 -8
    2 0 9
    -2 0 -9
    2 0 9
    -2 0 -9
    -2 0 -9
    -2 0 -10
    -2 0 -10
    2 0 10
    2 0 10
    -2 0 -10
    -2 0 -11
    2 0 11
    2 0 11
    -2 0 -11
    -2 0 -12
    2 0 12
    -2 0 -12
    2 0 12
    2 0 13
    -2 0 -13
    -2 0 -14
    2 0 14
    2 0 15
    -2 0 -15
    2 0 16
    -2 0 -16
    2 0 17
    -2 0 -17
    -2 0 -18
    2 0 18
    2 0 19
    -2 0 -19
    -2 0 -20
    2 0 20
    2 0 21
    -2 0 -21
    2 0 22
    -2 0 -22
    -2 0 -23
    2 0 23
    2 0 24
    -2 0 -24
    -2 0 -25
    2 0 25
    -2 0 -26
    2 0 26
    -2 0 -27
    2 0 27
    2 0 28
    -2 0 -28
    -2 0 -29
    2 0 29
    2 0 30
    -2 0 -30
    2 0 31
    -2 0 -31
    2 0 32
    -2 0 -32
    2 0 33
    -2 0 -33
    2 0 34
    -2 0 -34
    -2 0 -35
    -2 0 -36
    -2 0 -37
    2 -1 -36
    2 -1 -35
    -2 -1 35
    -2 1 34
    2 -1 -34
    -2 -1 34
    -2 1 33
    2 -1 -33
    -2 -1 33
    2 1 -33
    2 1 -32
    2 -1 -32
    -2 -1 32
    -2 1 32
    2 1 -32
    2 1 -31
    -2 1 31
    2 -1 -31
    -2 -1 31
    2 1 -31
    -2 -1 31
    -2 1 30
    2 1 -30
    2 -1 -30
    -2 -1 30
    -2 -1 30
    2 1 -30
    2 -1 -29
    2 1 -29
    -2 -1 29
    2 1 -29
    -2 1 29
    -2 -1 29
    2 -1 -28
    2 1 -28
    -2 -1 28
    2 1 -28
    -2 1 28
    -2 -1 28
    -2 -1 27
    -2 1 27
    2 1 -27
    2 1 -27
    -2 -1 27
    2 -1 -27
    -2 1 26
    -2 -1 26
    2 1 -26
    2 1 -26
    -2 -1 26
    2 -1 -26
    -2 1 25
    2 1 -25
    -2 -1 25
    -2 -1 25
    2 -1 -25
    2 1 -25
    2 1 -24
    -2 1 24
    -2 -1 24
    -2 -1 24
    2 -1 -24
    2 1 -24
    2 1 -23
    2 -1 -23
    2 1 -23
    -2 -1 23
    -2 1 23
    -2 -1 23
    -2 1 22
    2 1 -22
    -2 -1 22
    2 1 -22
    2 -1 -22
    -2 -1 22
    -2 -1 21
    2 -1 -21
    -2 -1 21
    -2 1 21
    2 1 -21
    2 1 -21
    2 1 -20
    -2 -1 20
    2 -1 -20
    -2 1 20
    -2 -1 20
    2 1 -20
    2 1 -19
    -2 -1 19
    -2 -1 19
    -2 1 19
    2 1 -19
    2 -1 -19
    2 1 -18
    2 -1 -18
    2 1 -18
    -2 1 18
    -2 -1 18
    -2 -1 18
    2 1 -17
    -2 1 17
    2 -1 -17
    2 1 -17
    -2 -1 17
    -2 -1 17
    2 1 -16
    -2 1 16
    -2 -1 16
    -2 -1 16
    2 1 -16
    2 -1 -16
    2 -1 -15
    -2 -1 15
    2 1 -15
    -2 1 15
    -2 -1 15
    2 1 -15
    -2 -1 15
    -2 1 14
    2 1 -14
    2 -1 -14
    -2 -1 14
    2 1 -14
    -2 1 14
    -2 -1 14
    -2 1 13
    2 1 -13
    2 -1 -13
    2 1 -13
    -2 -1 13
    -2 -1 13
    2 -1 -12
    -2 -1 12
    -2 -1 12
    2 1 -12
    2 1 -12
    -2 1 12
    2 -1 -11
    2 1 -11
    -2 -1 11
    -2 -1 11
    2 1 -11
    -2 1 11
    2 1 -11
    2 1 -11
    -2 -1 10
    2 1 -10
    -2 -1 10
    2 1 -10
    -2 1 10
    2 -1 -10
    2 -1 -10
    2 1 -10
    2 1 -10
    2 -1 -9
    2 1 -9
    2 1 -9
    2 1 -9
    2 -1 -9
    -2 -1 9
    -2 1 9
    2 -1 -9
    2 -1 -9
    -2 1 9
    2 1 -9
    -2 -1 9
    -2 -1 8
    2 -1 -8
    2 -1 -8
    2 1 -8
    2 -1 -8
    2 1 -8
    -2 1 8
    -2 -1 8
    2 1 -8
    -2 1 8
    -2 -1 8
    2 -1 -8
    2 1 -8
    -2 -1 7
    2 -1 -7
    2 -1 -7
    -2 1 7
    -2 -1 7
    2 -1 -7
    2 -1 -7
    2 1 -7
    2 -1 -7
    2 1 -7
    -2 1 7
    -2 -1 7
    2 1 -7
    2 1 -6
    -2 -1 6
    -2 -1 6
    -2 1 6
    2 -1 -6
    2 -1 -6
    -2 -1 6
    2 -1 -6
    2 1 -6
    2 -1 -6
    2 1 -6
    -2 1 6
    -2 -1 6
    2 -1 -5
    -2 -1 5
    -2 -1 5
    2 -1 -5
    2 1 -5
    2 1 -5
    -2 1 5
    2 -1 -5
    2 -1 -5
    -2 1 5
    2 1 -5
    -2 1 5
    -2 -1 5
    -2 -1 5
    2 -1 -4
    -2 1 4
    2 1 -4
    -2 -1 4
    -2 1 4
    -2 -1 4
    2 1 -4
    -2 1 4
    2 -1 -4
    -2 1 4
    2 1 -4
    2 -1 -4
    2 -1 -4
    -2 -1 4
    -2 -1 4
    -2 1 3
    2 -1 -3
    2 -1 -3
    -2 1 3
    2 1 -3
    -2 -1 3
    -2 -1 3
    -2 1 3
    2 -1 -3
    2 1 -3
    2 -1 -3
    -2 -1 3
    -2 -1 3
    -2 1 2
    -2 -1 2
    2 -1 -2
    2 -1 -2
    -2 1 2
    2 1 -2
    -2 -1 2
    2 -1 -2
    2 1 -2
    2 -1 -2
    -2 1 2
    2 1 -2
    -2 -1 1
    2 -1 -1
    2 1 -1
    2 -1 -1
    -2 1 1
    -2 -1 1
    2 1 -1
    2 -1 -1
    2 1 -1
    -2 1 1
    2 1 0
    -2 -1 0
    -2 -1 0
    2 1 0
    -2 1 0
    -2 -1 0
    2 -1 0
    2 -1 0
    2 -1 0
    -2 -1 0
    2 1 0
    -2 1 0
    2 1 1
    2 1 1
    -2 1 -1
    -2 -1 -1
    2 1 1
    -2 -1 -1
    2 1 1
    -2 -1 -1
    2 -1 1
    2 -1 1
    2 -1 2
    -2 -1 -2
    -2 -1 -2
    2 1 2
    -2 1 -2
    -2 -1 -2
    -2 -1 -2
    2 1 2
    2 1 2
    2 1 2
    2 1 2
    -2 -1 -3
    2 -1 3
    2 1 3
    -2 -1 -3
    2 1 3
    -2 1 -3
    -2 -1 -3
    2 1 3
    2 1 3
    2 -1 3
    -2 -1 -3
    2 1 4
    -2 -1 -4
    2 1 4
    -2 -1 -4
    -2 -1 -4
    2 1 4
    -2 -1 -4
    2 1 4
    2 -1 4
    -2 1 -4
    2 -1 4
    2 -1 4
    -2 1 -4
    2 1 5
    2 1 5
    2 1 5
    2 -1 5
    -2 -1 -5
    2 -1 5
    -2 -1 -5
    -2 1 -5
    -2 -1 -5
    2 1 5
    -2 1 -6
    2 -1 6
    2 1 6
    -2 -1 -6
    2 -1 6
    2 -1 6
    -2 -1 -6
    -2 -1 -6
    2 -1 6
    -2 1 -6
    2 1 6
    2 1 6
    2 -1 7
    2 1 7
    2 1 7
    2 -1 7
    2 -1 7
    -2 -1 -7
    -2 1 -7
    2 -1 7
    -2 -1 -7
    2 1 7
    -2 -1 -7
    -2 1 -7
    -2 1 -7
    2 -1 8
    -2 1 -8
    2 1 8
    2 -1 8
    -2 -1 -8
    2 1 8
    -2 1 -8
    2 1 8
    -2 -1 -8
    -2 1 -8
    -2 1 -8
    2 -1 8
    -2 -1 -8
    2 -1 8
    -2 -1 -9
    2 -1 9
    -2 -1 -9
    -2 1 -9
    -2 1 -9
    -2 1 -9
    2 1 9
    -2 1 -9
    -2 1 -9
    2 -1 9
    2 -1 9
    -2 -1 -9
    -2 -1 -10
    2 1 10
    -2 1 -10
    -2 -1 -10
    2 -1 10
    -2 -1 -10
    2 -1 10
    -2 1 -10
    -2 1 -10
    2 -1 10
    -2 1 -10
    -2 1 -11
    -2 -1 -11
    2 1 11
    -2 1 -11
    -2 1 -11
    -2 1 -11
    2 -1 11
    -2 -1 -11
    2 -1 11
    2 -1 11
    -2 -1 -12
    -2 1 -12
    2 -1 12
    -2 1 -12
    2 1 12
    -2 1 -12
    2 -1 12
    2 -1 12
    -2 1 -12
    2 1 13
    -2 1 -13
    -2 -1 -13
    2 -1 13
    2 -1 13
    2 -1 13
    -2 1 -13
    -2 1 -13
    -2 1 -13
    -2 1 -14
    -2 -1 -14
    -2 1 -14
    2 -1 14
    2 -1 14
    2 1 14
    2 -1 14
    -2 1 -14
    -2 1 -14
    -2 1 -15
    -2 1 -15
    2 -1 15
    -2 -1 -15
    2 -1 15
    2 -1 15
    2 1 15
    2 -1 16
    -2 -1 -16
    2 -1 16
    -2 1 -16
    2 1 16
    -2 1 -16
    2 -1 17
    2 1 17
    -2 1 -17
    -2 1 -17
    -2 -1 -17
    2 -1 18
    -2 -1 -18
    -2 1 -18
    -2 1 -18
    2 1 18
    -2 1 -19
    2 -1 19
    2 1 19
    -2 -1 -19
    -2 1 -19
    2 -1 20
    -2 -1 -20
    -2 1 -20
    -2 1 -20
    2 1 20
    2 1 21
    -2 -1 -21
    2 -1 21
    -2 1 -21
    -2 1 -21
    2 1 22
    -2 -1 -22
    -2 1 -22
    2 -1 22
    -2 1 -22
    -2 -1 -23
    2 -1 23
    2 1 23
    -2 1 -23
    -2 1 -23
    2 1 24
    2 -1 24
    -2 1 -24
    -2 -1 -24
    -2 1 -24
    -2 1 -24
    -2 1 -25
    -2 1 -25
    2 1 25
    2 -1 25
    -2 1 -25
    -2 -1 -25
    2 -1 26
    -2 1 -26
    -2 1 -26
    -2 -1 -26
    -2 1 -26
    2 1 26
    2 1 27
    -2 -1 -27
    -2 1 -27
    2 -1 27
    -2 1 -27
    -2 1 -28
    2 1 28
    2 -1 28
    -2 1 -28
    -2 -1 -28
    -2 1 -29
    2 -1 29
    2 1 29
    -2 -1 -29
    -2 1 -29
    -2 1 -30
    2 -1 30
    -2 -1 -30
    -2 1 -30
    2 1 30
    2 -1 31
    -2 1 -31
    2 1 31
    -2 -1 -31
    2 -1 32
    2 1 32
    -2 -1 -32
    -2 1 -32
    2 1 33
    -2 -1 -33
    2 -1 33
    -2 -1 -34
    2 1 34
    2 -1 34
    -2 -1 -35
    -2 -2 35
    -2 -2 34
    2 -2 -34
    -2 2 34
    -2 -2 34
    -2 -2 33
    -2 -2 33
    -2 2 33
    2 -2 -33
    -2 2 32
    -2 -2 32
    -2 -2 32
    2 -2 -32
    -2 2 31
    -2 -2 31
    2 -2 -31
    -2 -2 31
    2 -2 -30
    -2 -2 30
    -2 2 30
    2 2 -30
    -2 -2 30
    2 -2 -29
    -2 2 29
    -2 -2 29
    -2 -2 29
    2 2 -29
    2 2 -28
    -2 -2 28
    -2 2 28
    2 -2 -28
    -2 -2 28
    -2 -2 27
    -2 -2 27
    2 -2 -27
    2 2 -27
    -2 2 27
    -2 -2 26
    2 2 -26
    -2 2 26
    -2 -2 26
    2 -2 -26
    -2 2 25
    2 -2 -25
    2 2 -25
    -2 -2 25
    -2 -2 25
    2 2 -25
    2 2 -24
    2 2 -24
    -2 2 24
    -2 -2 24
    -2 -2 24
    2 -2 -24
    -2 2 23
    2 -2 -23
    2 2 -23
    -2 -2 23
    -2 -2 23
    2 2 -23
    2 2 -22
    2 -2 -22
    2 2 -22
    -2 -2 22
    -2 2 22
    -2 -2 22
    2 2 -21
    -2 2 21
    -2 -2 21
    -2 -2 21
    2 2 -21
    2 -2 -21
    2 2 -20
    2 2 -20
    2 2 -20
    2 -2 -20
    -2 -2 20
    -2 -2 20
    -2 2 20
    2 2 -19
    -2 2 19
    -2 -2 19
    2 2 -19
    2 2 -19
    2 -2 -19
    -2 -2 19
    -2 -2 18
    -2 2 18
    2 2 -18
    2 2 -18
    2 -2 -18
    -2 -2 18
    2 2 -18
    2 2 -17
    -2 -2 17
    2 2 -17
    -2 -2 17
    2 -2 -17
    -2 2 17
    2 -2 -16
    2 2 -16
    -2 -2 16
    -2 2 16
    -2 -2 16
    2 2 -16
    2 2 -15
    -2 -2 15
    2 2 -15
    -2 -2 15
    -2 2 15
    2 -2 -15
    2 2 -14
    -2 -2 14
    2 2 -14
    -2 -2 14
    -2 2 14
    2 -2 -14
    2 2 -13
    -2 2 13
    -2 -2 13
    2 2 -13
    -2 -2 13
    2 -2 -13
    2 2 -12
    2 -2 -12
    -2 -2 12
    2 2 -12
    -2 2 12
    -2 -2 12
    -2 -2 11
    -2 -2 11
    2 2 -11
    2 2 -11
    2 -2 -11
    -2 2 11
    -2 -2 11
    2 2 -11
    -2 -2 10
    -2 2 10
    2 2 -10
    -2 -2 10
    -2 -2 10
    2 2 -10
    2 2 -10
    2 -2 -10
    -2 -2 9
    2 -2 -9
    2 2 -9
    2 2 -9
    2 2 -9
    -2 2 9
    -2 -2 9
    -2 -2 9
    2 2 -8
    -2 -2 8
    -2 -2 8
    -2 2 8
    -2 -2 8
    2 -2 -8
    2 2 -8
    2 2 -7
    -2 -2 7
    -2 2 7
    2 -2 -7
    2 2 -7
    -2 -2 7
    -2 -2 7
    -2 -2 7
    2 2 -7
    -2 -2 6
    -2 -2 6
    2 2 -6
    2 -2 -6
    2 2 -6
    -2 2 6
    2 2 -6
    -2 -2 6
    -2 -2 6
    -2 2 6
    -2 -2 5
    -2 2 5
    2 2 -5
    2 -2 -5
    -2 2 5
    2 2 -5
    -2 -2 5
    -2 -2 5
    -2 -2 5
    -2 -2 5
    2 2 -5
    2 -2 -5
    2 2 -5
    -2 -2 4
    2 -2 -4
    2 2 -4
    -2 -2 4
    -2 -2 4
    2 -2 -4
    -2 2 4
    2 2 -4
    2 2 -4
    -2 2 4
    -2 -2 4
    -2 2 4
    2 -2 -3
    -2 2 3
    2 2 -3
    -2 -2 3
    -2 2 3
    2 2 -3
    -2 -2 3
    -2 2 3
    2 2 -3
    2 -2 -3
    2 -2 -3
    -2 -2 3
    -2 -2 2
    -2 2 2
    -2 2 2
    -2 2 2
    2 -2 -2
    -2 -2 2
    2 2 -2
    2 -2 -2
    2 -2 -2
    -2 -2 2
    2 2 -2
    2 2 -2
    2 -2 -2
    -2 2 1
    -2 2 1
    2 -2 -1
    -2 2 1
    -2 -2 1
    -2 -2 1
    2 -2 -1
    2 -2 -1
    2 2 -1
    2 -2 -1
    2 2 -1
    2 2 -1
    -2 -2 1
    -2 -2 1
    2 2 0
    2 -2 0
    -2 -2 0
    -2 -2 0
    2 2 0
    2 2 0
    -2 -2 0
    2 -2 0
    -2 2 0
    2 -2 0
    2 -2 0
    2 2 1
    -2 2 -1
    2 2 1
    2 -2 1
    -2 -2 -1
    2 -2 1
    2 -2 1
    2 -2 1
    -2 -2 -1
    2 2 1
    -2 -2 -1
    2 -2 2
    2 2 2
    -2 -2 -2
    2 2 2
    -2 2 -2
    2 -2 2
    2 -2 2
    2 -2 2
    -2 -2 -2
    2 2 2
    -2 -2 -2
    -2 -2 -2
    -2 -2 -3
    2 2 3
    2 -2 3
    -2 -2 -3
    2 -2 3
    2 2 3
    2 -2 3
    2 -2 3
    -2 2 -3
    -2 -2 -3
    2 2 3
    2 -2 4
    2 -2 4
    -2 2 -4
    2 2 4
    2 2 4
    2 -2 4
    -2 -2 -4
    -2 -2 -4
    2 -2 4
    2 2 4
    -2 -2 -4
    -2 -2 -5
    -2 -2 -5
    2 2 5
    -2 -2 -5
    -2 2 -5
    2 -2 5
    2 -2 5
    2 2 5
    2 2 5
    2 -2 5
    2 -2 6
    2 -2 6
    2 2 6
    -2 -2 -6
    2 2 6
    -2 -2 -6
    -2 -2 -6
    -2 2 -6
    2 -2 6
    2 -2 6
    2 -2 6
    2 -2 7
    -2 -2 -7
    2 2 7
    -2 2 -7
    2 -2 7
    -2 -2 -7
    2 -2 7
    -2 2 -7
    2 -2 7
    -2 -2 -7
    2 2 7
    2 -2 7
    2 -2 8
    2 -2 8
    -2 -2 -8
    2 2 8
    2 -2 8
    -2 2 -8
    -2 2 -8
    2 2 8
    2 -2 8
    2 -2 8
    -2 -2 -8
    2 2 9
    2 -2 9
    2 -2 9
    -2 -2 -9
    2 -2 9
    -2 2 -9
    -2 2 -9
    2 -2 9
    -2 2 -9
    2 2 9
    2 -2 9
    -2 -2 -9
    -2 -2 -10
    2 -2 10
    -2 -2 -10
    2 2 10
    2 -2 10
    -2 2 -10
    -2 2 -10
    2 2 10
    2 -2 10
    2 -2 10
    -2 2 -10
    2 -2 10
    2 -2 11
    -2 -2 -11
    2 2 11
    2 -2 11
    2 -2 11
    -2 2 -11
    2 2 11
    -2 2 -11
    -2 2 -11
    -2 -2 -11
    2 -2 11
    -2 -2 -12
    -2 2 -12
    2 2 12
    -2 2 -12
    2 -2 12
    -2 2 -12
    2 -2 12
    2 2 12
    2 -2 12
    2 -2 12
    -2 2 -13
    -2 2 -13
    2 2 13
    2 2 13
    -2 2 -13
    2 -2 13
    2 -2 13
    2 -2 13
    -2 -2 -13
    -2 2 -13
    -2 -2 -14
    -2 2 -14
    2 2 14
    -2 2 -14
    -2 2 -14
    2 -2 14
    2 -2 14
    2 -2 14
    -2 -2 -15
    -2 2 -15
    -2 2 -15
    2 2 15
    -2 2 -15
    2 -2 15
    2 -2 15
    2 -2 15
    -2 2 -16
    2 -2 16
    -2 2 -16
    2 2 16
    2 -2 16
    2 -2 16
    -2 2 -16
    -2 -2 -16
    2 -2 17
    -2 2 -17
    2 -2 17
    2 2 17
    -2 2 -17
    -2 -2 -17
    2 -2 17
    -2 2 -17
    2 -2 18
    -2 2 -18
    -2 -2 -18
    2 2 18
    2 -2 18
    2 -2 18
    -2 2 -18
    -2 2 -18
    -2 2 -19
    2 -2 19
    2 -2 19
    -2 2 -19
    2 2 19
    2 -2 19
    -2 -2 -19
    -2 2 -19
    -2 -2 -20
    -2 2 -20
    2 -2 20
    -2 2 -20
    2 2 20
    -2 2 -20
    2 -2 20
    -2 2 -21
    2 2 21
    2 -2 21
    -2 2 -21
    2 -2 21
    -2 2 -21
    -2 -2 -21
    -2 -2 -22
    2 -2 22
    2 2 22
    -2 2 -22
    -2 2 -22
    2 -2 22
    -2 2 -23
    2 -2 23
    2 -2 23
    -2 -2 -23
    2 2 23
    -2 2 -23
    -2 2 -24
    -2 -2 -24
    2 2 24
    -2 2 -24
    2 -2 24
    2 -2 24
    -2 -2 -25
    2 2 25
    2 -2 25
    -2 2 -25
    2 -2 25
    -2 -2 -26
    2 2 26
    2 -2 26
    -2 2 -26
    -2 -2 -27
    2 2 27
    2 -2 27
    2 -2 28
    2 2 28
    -2 -2 -28
    2 -2 29
    -2 -2 -29
    2 2 29
    2 2 30
    -2 -2 -30
    2 -2 30
    -2 -2 -31
    2 2 31
    2 -2 31
    2 -2 32
    -2 -2 -32
    2 2 32
    2 2 33
    -2 -2 -33
    2 -2 33
    2 2 34
    -2 3 34
    -2 -3 33
    -2 -3 33
    -2 3 33
    -2 -3 32
    -2 -3 32
    -2 3 32
    2 -3 -31
    -2 -3 31
    -2 3 31
    -2 -3 31
    2 -3 -30
    -2 3 30
    -2 -3 30
    -2 -3 30
    -2 -3 29
    -2 3 29
    -2 -3 29
    2 -3 -29
    -2 -3 28
    2 -3 -28
    -2 3 28
    -2 -3 28
    2 -3 -27
    -2 -3 27
    -2 -3 27
    -2 3 27
    -2 3 26
    -2 -3 26
    2 -3 -26
    -2 -3 26
    2 3 -26
    -2 -3 25
    2 3 -25
    2 -3 -25
    -2 -3 25
    -2 3 25
    -2 3 24
    -2 -3 24
    2 -3 -24
    2 3 -24
    -2 -3 24
    2 3 -23
    2 -3 -23
    -2 -3 23
    -2 3 23
    -2 -3 23
    2 3 -22
    -2 -3 22
    2 -3 -22
    -2 3 22
    -2 -3 22
    2 3 -21
    -2 -3 21
    -2 3 21
    -2 -3 21
    2 -3 -21
    -2 3 20
    -2 -3 20
    2 3 -20
    2 -3 -20
    -2 -3 20
    2 -3 -19
    -2 -3 19
    2 3 -19
    -2 3 19
    -2 -3 19
    -2 -3 18
    2 -3 -18
    -2 3 18
    2 3 -18
    -2 -3 18
    2 3 -17
    -2 3 17
    2 -3 -17
    -2 -3 17
    -2 -3 17
    2 3 -16
    -2 -3 16
    2 -3 -16
    -2 -3 16
    -2 3 16
    -2 3 15
    2 3 -15
    -2 -3 15
    2 -3 -15
    -2 -3 15
    -2 3 14
    -2 -3 14
    -2 -3 14
    2 3 -14
    2 -3 -14
    -2 -3 13
    2 3 -13
    2 -3 -13
    -2 -3 13
    -2 3 13
    2 3 -12
    2 -3 -12
    -2 -3 12
    -2 3 12
    -2 -3 12
    2 3 -11
    2 -3 -11
    -2 -3 11
    -2 -3 11
    -2 -3 11
    -2 3 11
    2 3 -10
    -2 -3 10
    -2 -3 10
    -2 -3 10
    -2 3 10
    2 -3 -10
    2 -3 -9
    2 3 -9
    2 3 -9
    -2 3 9
    -2 -3 9
    2 3 -9
    -2 -3 9
    -2 -3 9
    -2 -3 8
    -2 -3 8
    2 3 -8
    2 -3 -8
    -2 -3 8
    2 3 -8
    -2 3 8
    -2 -3 7
    2 3 -7
    2 3 -7
    -2 3 7
    -2 -3 7
    2 -3 -7
    -2 -3 7
    2 -3 -7
    -2 -3 6
    -2 -3 6
    2 3 -6
    2 -3 -6
    2 -3 -6
    -2 -3 6
    -2 3 6
    2 3 -6
    -2 -3 5
    -2 -3 5
    -2 3 5
    -2 -3 5
    2 3 -5
    2 3 -5
    2 3 -5
    2 -3 -5
    2 -3 -5
    2 -3 -4
    2 3 -4
    2 3 -4
    -2 -3 4
    2 -3 -4
    2 3 -4
    -2 -3 4
    -2 -3 4
    -2 3 4
    2 3 -3
    2 3 -3
    2 3 -3
    -2 -3 3
    -2 -3 3
    -2 -3 3
    2 -3 -3
    -2 3 3
    2 -3 -3
    -2 -3 3
    -2 3 3
    -2 -3 2
    -2 -3 2
    -2 -3 2
    2 -3 -2
    2 3 -2
    2 -3 -2
    2 3 -2
    -2 -3 2
    -2 3 2
    2 3 -2
    2 -3 -1
    2 3 -1
    -2 -3 1
    -2 -3 1
    -2 -3 1
    -2 3 1
    2 -3 -1
    2 3 -1
    2 3 -1
    2 3 0
    2 -3 0
    -2 -3 0
    2 3 0
    -2 -3 0
    -2 -3 0
    -2 -3 0
    2 -3 0
    2 3 0
    2 -3 1
    2 3 1
    2 3 1
    2 3 1
    2 -3 1
    -2 -3 -1
    -2 3 -1
    -2 -3 -1
    -2 -3 -1
    -2 3 -2
    2 3 2
    2 -3 2
    -2 -3 -2
    2 3 2
    2 3 2
    -2 -3 -2
    -2 -3 -2
    2 -3 2
    -2 -3 -3
    2 -3 3
    -2 -3 -3
    2 3 3
    2 -3 3
    2 -3 3
    -2 -3 -3
    2 3 3
    -2 3 -3
    -2 3 -4
    2 -3 4
    2 -3 4
    -2 -3 -4
    -2 -3 -4
    -2 -3 -4
    2 3 4
    2 -3 4
    2 3 5
    2 -3 5
    -2 -3 -5
    2 -3 5
    -2 -3 -5
    -2 -3 -5
    2 -3 5
    -2 3 -5
    2 -3 5
    -2 3 -6
    2 -3 6
    -2 -3 -6
    2 3 6
    2 -3 6
    -2 -3 -6
    2 -3 6
    2 -3 6
    -2 -3 -6
    2 3 7
    2 -3 7
    2 -3 7
    2 -3 7
    -2 -3 -7
    2 -3 7
    2 -3 7
    -2 -3 -7
    -2 3 -7
    -2 -3 -7
    2 -3 8
    -2 -3 -8
    -2 -3 -8
    2 3 8
    2 -3 8
    -2 -3 -8
    2 -3 8
    -2 3 -8
    -2 3 -9
    2 -3 9
    -2 -3 -9
    -2 -3 -9
    2 -3 9
    -2 -3 -9
    2 3 9
    2 -3 9
    -2 3 -10
    2 -3 10
    -2 -3 -10
    -2 3 -10
    -2 -3 -10
    2 -3 10
    2 3 10
    2 -3 10
    2 -3 11
    -2 3 -11
    2 3 11
    2 -3 11
    2 -3 11
    -2 -3 -11
    -2 3 -11
    -2 3 -12
    2 -3 12
    2 3 12
    -2 -3 -12
    -2 3 -12
    2 -3 12
    2 -3 12
    2 -3 13
    -2 3 -13
    -2 -3 -13
    2 -3 13
    2 -3 13
    -2 3 -13
    2 3 13
    2 -3 14
    -2 3 -14
    -2 -3 -14
    2 -3 14
    2 3 14
    -2 3 -14
    -2 -3 -15
    -2 3 -15
    -2 3 -15
    2 -3 15
    2 -3 15
    2 3 15
    -2 -3 -16
    2 3 16
    -2 3 -16
    2 -3 16
    2 -3 16
    -2 3 -16
    -2 3 -17
    2 -3 17
    2 -3 17
    -2 3 -17
    2 3 17
    -2 -3 -17
    -2 -3 -18
    2 3 18
    2 -3 18
    2 -3 18
    -2 3 -18
    -2 3 -19
    2 3 19
    2 -3 19
    2 3 19
    2 -3 19
    -2 -3 -19
    2 3 20
    2 -3 20
    2 -3 20
    -2 -3 -20
    -2 3 -20
    2 3 20
    2 3 21
    2 -3 21
    2 3 21
    -2 -3 -21
    2 -3 21
    2 3 22
    -2 -3 -22
    2 -3 22
    2 -3 22
    2 3 22
    -2 -3 -23
    2 -3 23
    2 -3 23
    2 3 23
    2 3 23
    -2 -3 -24
    2 -3 24
    2 -3 24
    2 3 24
    2 3 24
    -2 -3 -25
    2 3 25
    2 3 25
    2 -3 25
    2 -3 25
    2 -3 26
    2 3 26
    2 -3 26
    -2 -3 -26
    2 3 26
    -2 -3 -27
    2 3 27
    2 3 27
    2 -3 27
    2 -3 27
    2 3 28
    -2 -3 -28
    2 3 28
    2 -3 28
    2 -3 28
    -2 -3 -29
    2 -3 29
    2 3 29
    2 3 29
    2 3 30
    -2 -3 -30
    2 -3 30
    2 3 30
    2 -3 31
    2 3 31
    2 3 31
    -2 -4 31
    -2 4 30
    -2 -4 30
    -2 4 29
    -2 -4 29
    -2 -4 28
    -2 4 28
    -2 -4 27
    2 -4 -27
    -2 -4 27
    -2 4 27
    -2 4 26
    2 -4 -26
    -2 -4 26
    -2 -4 26
    2 -4 -25
    -2 -4 25
    -2 -4 25
    -2 4 25
    2 -4 -24
    -2 4 24
    -2 -4 24
    -2 -4 24
    -2 4 23
    -2 -4 23
    2 -4 -23
    -2 -4 23
    -2 4 22
    -2 -4 22
    2 -4 -22
    -2 4 21
    2 4 -21
    2 -4 -21
    -2 -4 21
    -2 -4 21
    -2 4 20
    2 4 -20
    -2 -4 20
    2 -4 -20
    -2 -4 20
    2 -4 -19
    -2 -4 19
    -2 4 19
    -2 -4 19
    2 4 -19
    -2 4 18
    -2 -4 18
    2 -4 -18
    2 4 -18
    -2 -4 18
    -2 -4 17
    2 4 -17
    -2 4 17
    -2 -4 17
    2 -4 -17
    -2 -4 16
    -2 -4 16
    2 4 -16
    2 -4 -16
    -2 4 16
    -2 -4 15
    2 4 -15
    2 -4 -15
    -2 4 15
    -2 -4 15
    2 4 -14
    2 -4 -14
    -2 -4 14
    -2 4 14
    -2 -4 14
    -2 -4 13
    2 -4 -13
    -2 4 13
    2 4 -13
    -2 -4 13
    -2 -4 12
    -2 4 12
    2 4 -12
    2 -4 -12
    -2 -4 12
    2 -4 -11
    2 4 -11
    -2 -4 11
    -2 4 11
    -2 -4 11
    2 -4 -10
    -2 -4 10
    -2 4 10
    2 4 -10
    -2 -4 10
    2 -4 -9
    2 4 -9
    -2 -4 9
    -2 4 9
    -2 -4 9
    -2 4 8
    2 4 -8
    2 -4 -8
    -2 -4 8
    -2 -4 8
    2 -4 -8
    2 -4 -7
    -2 -4 7
    -2 -4 7
    -2 4 7
    2 4 -7
    -2 -4 7
    -2 -4 7
    2 -4 -7
    -2 -4 6
    -2 -4 6
    -2 -4 6
    2 4 -6
    2 -4 -6
    -2 4 6
    2 -4 -6
    -2 -4 5
    -2 4 5
    2 -4 -5
    2 4 -5
    2 -4 -5
    -2 -4 5
    -2 -4 5
    2 4 -4
    -2 -4 4
    -2 -4 4
    2 -4 -4
    2 4 -4
    2 -4 -4
    -2 4 4
    2 -4 -3
    2 -4 -3
    2 4 -3
    -2 -4 3
    -2 -4 3
    -2 -4 3
    -2 4 3
    2 4 -3
    -2 -4 2
    2 4 -2
    2 4 -2
    2 -4 -2
    2 -4 -2
    -2 -4 2
    -2 -4 2
    -2 4 2
    -2 -4 1
    2 -4 -1
    -2 -4 1
    2 4 -1
    2 -4 -1
    2 4 -1
    2 4 -1
    -2 -4 1
    2 4 0
    -2 -4 0
    2 -4 0
    -2 -4 0
    -2 -4 0
    2 -4 0
    2 4 0
    -2 -4 0
    2 4 1
    -2 -4 -1
    -2 -4 -1
    -2 -4 -1
    2 4 1
    2 -4 1
    2 -4 1
    -2 -4 -1
    -2 -4 -2
    2 -4 2
    -2 -4 -2
    2 -4 2
    -2 -4 -2
    2 4 2
    2 4 3
    -2 -4 -3
    2 -4 3
    -2 -4 -3
    2 -4 3
    -2 -4 -3
    2 -4 4
    -2 -4 -4
    2 -4 4
    -2 -4 -4
    -2 -4 -4
    2 4 4
    2 -4 5
    2 -4 5
    2 -4 5
    -2 -4 -5
    2 4 5
    -2 -4 -5
    2 -4 5
    -2 -4 -5
    2 -4 6
    2 4 6
    2 -4 6
    -2 -4 -6
    2 -4 6
    2 -4 6
    -2 -4 -6
    2 -4 7
    2 -4 7
    2 4 7
    2 -4 7
    -2 -4 -7
    -2 -4 -7
    -2 4 -8
    2 4 8
    -2 -4 -8
    2 -4 8
    2 -4 8
    2 -4 8
    -2 -4 -8
    2 4 9
    -2 4 -9
    -2 -4 -9
    2 -4 9
    2 -4 9
    2 -4 9
    -2 -4 -9
    2 4 10
    -2 -4 -10
    2 -4 10
    -2 4 -10
    2 -4 10
    -2 -4 -10
    2 -4 11
    2 -4 11
    -2 4 -11
    -2 -4 -11
    2 4 11
    2 -4 12
    2 4 12
    2 -4 12
    -2 -4 -12
    -2 4 -12
    2 -4 13
    -2 -4 -13
    2 4 13
    -2 4 -13
    2 -4 13
    -2 4 -14
    -2 -4 -14
    2 -4 14
    2 4 14
    2 -4 14
    2 -4 15
    2 -4 15
    2 4 15
    -2 -4 -15
    -2 4 -15
    -2 -4 -16
    2 4 16
    2 -4 16
    2 -4 17
    2 4 17
    -2 -4 -17
    2 -4 17
    -2 -4 -18
    2 4 18
    2 -4 18
    2 -4 18
    2 -4 19
    2 -4 19
    2 4 19
    -2 -4 -19
    2 -4 20
    2 4 20
    2 -4 20
    -2 -4 -20
    -2 -4 -21
    2 4 21
    2 -4 21
    2 -4 21
    -2 -4 -22
    2 4 22
    2 -4 22
    2 -4 23
    2 4 23
    -2 -4 -23
    2 -4 24
    2 4 24
    -2 -4 -24
    2 -4 25
    -2 -4 -25
    2 4 25
    -2 -4 -26
    2 4 26
    2 -4 26
    -2 -4 -27
    2 -4 27
    2 4 27
    2 -4 28
    2 -4 29
    -2 -5 26
    -2 -5 25
    2 -5 -24
    -2 5 24
    -2 -5 24
    2 -5 -23
    -2 5 23
    -2 -5 23
    2 -5 -22
    -2 5 22
    -2 -5 22
    -2 5 21
    2 -5 -21
    -2 -5 21
    2 -5 -20
    -2 5 20
    -2 -5 20
    -2 5 19
    2 -5 -19
    -2 -5 19
    -2 5 18
    2 -5 -18
    -2 -5 18
    2 -5 -17
    -2 5 17
    -2 -5 17
    -2 5 16
    2 5 -16
    -2 -5 16
    2 -5 -16
    2 -5 -15
    2 5 -15
    -2 5 15
    -2 -5 15
    2 -5 -14
    2 5 -14
    -2 5 14
    -2 -5 14
    2 -5 -13
    -2 5 13
    2 5 -13
    -2 -5 13
    -2 -5 13
    -2 -5 12
    2 5 -12
    2 -5 -12
    -2 5 12
    -2 -5 12
    -2 5 11
    2 5 -11
    -2 -5 11
    2 -5 -11
    -2 -5 11
    2 5 -10
    2 -5 -10
    -2 -5 10
    -2 5 10
    -2 -5 10
    -2 -5 9
    -2 -5 9
    -2 5 9
    2 5 -9
    2 -5 -9
    -2 -5 8
    2 5 -8
    -2 -5 8
    -2 5 8
    2 -5 -8
    2 -5 -8
    2 -5 -7
    -2 -5 7
    2 -5 -7
    -2 -5 7
    2 5 -7
    -2 5 7
    -2 -5 6
    2 -5 -6
    -2 -5 6
    2 5 -6
    2 -5 -6
    -2 5 6
    -2 5 5
    2 -5 -5
    2 5 -5
    -2 -5 5
    2 -5 -5
    -2 -5 4
    2 -5 -4
    2 -5 -4
    2 5 -4
    -2 5 4
    -2 -5 4
    2 -5 -3
    -2 5 3
    2 -5 -3
    2 -5 -2
    2 -5 -2
    2 5 -2
    -2 -5 2
    2 -5 -1
    2 5 -1
    -2 -5 1
    2 -5 0
    -2 -5 0
    2 5 0
    2 -5 1
    -2 -5 -1
    -2 -5 -1
    2 5 1
    2 5 2
    -2 -5 -2
    -2 -5 -2
    2 -5 2
    -2 -5 -3
    2 5 3
    -2 -5 -3
    2 -5 3
    2 -5 3
    -2 -5 -4
    2 -5 4
    2 -5 4
    -2 -5 -4
    2 -5 4
    2 5 4
    -2 -5 -5
    -2 -5 -5
    2 -5 5
    2 -5 5
    2 -5 5
    2 5 5
    2 -5 6
    2 -5 6
    -2 -5 -6
    -2 -5 -6
    2 -5 6
    2 5 6
    2 -5 7
    2 -5 7
    2 -5 7
    -2 -5 -7
    2 5 7
    -2 -5 -7
    -2 -5 -8
    2 -5 8
    2 5 8
    2 -5 8
    2 -5 8
    -2 -5 -8
    -2 -5 -9
    2 5 9
    2 -5 9
    -2 -5 -9
    2 -5 9
    2 -5 9
    2 5 10
    -2 -5 -10
    2 -5 10
    2 -5 10
    2 -5 10
    -2 -5 -10
    2 -5 11
    2 5 11
    -2 -5 -11
    2 -5 11
    2 -5 11
    2 5 12
    2 -5 12
    -2 -5 -12
    2 -5 12
    2 -5 13
    2 -5 13
    2 5 13
    -2 -5 -13
    2 -5 14
    -2 -5 -14
    2 5 14
    2 -5 14
    2 5 15
    2 -5 15
    -2 -5 -15
    -2 -5 -16
    2 -5 16
    2 5 16
    -2 -5 -17
    2 -5 17
    2 5 18
    2 -5 18
    -2 -5 -18
    2 -5 19
    -2 -5 -19
    2 5 19
    2 -5 20
    2 5 20
    -2 -5 -20
    2 -5 21
    2 5 21
    -2 -5 -21
    2 -5 22
    -2 -5 -22
    -2 -5 -23
    2 -5 23
    2 -6 -19
    2 -6 -18
    -2 -6 18
    -2 -6 17
    2 -6 -17
    2 -6 -16
    -2 -6 16
    -2 -6 15
    2 -6 -15
    -2 -6 14
    -2 -6 13
    -2 6 12
    -2 -6 12
    -2 -6 12
    -2 6 11
    2 6 -11
    -2 -6 11
    -2 -6 11
    -2 -6 10
    -2 -6 10
    -2 -6 9
    -2 6 9
    -2 -6 9
    -2 6 8
    -2 -6 8
    -2 -6 8
    -2 -6 7
    2 -6 -7
    -2 6 7
    -2 -6 7
    -2 -6 6
    2 -6 -6
    -2 -6 6
    -2 -6 5
    2 -6 -5
    -2 -6 5
    -2 -6 4
    2 -6 -4
    -2 -6 4
    2 -6 -3
    -2 -6 3
    -2 -6 3
    -2 -6 2
    2 -6 -2
    -2 -6 2
    -2 -6 1
    2 -6 -1
    2 6 0
    -2 -6 0
    2 -6 0
    2 6 1
    2 -6 1
    -2 -6 -1
    -2 -6 -2
    2 -6 2
    2 6 2
    -2 -6 -3
    2 -6 3
    2 6 3
    2 -6 4
    -2 -6 -4
    2 6 4
    -2 -6 -5
    2 6 5
    2 -6 5
    2 -6 6
    2 6 6
    -2 -6 -6
    2 6 7
    2 -6 7
    -2 -6 -7
    2 6 8
    2 -6 8
    -2 -6 -8
    2 -6 9
    2 6 9
    -2 -6 -9
    2 -6 10
    2 6 10
    2 6 11
    2 -6 11
    2 -6 12
    2 -6 13
    -2 -6 -14
    2 -6 14
    -2 -6 -15
    -2 -6 -16
    -2 -6 -17
    -2 -6 -18
    3 0 -38
    3 0 -38
    3 0 -37
    3 0 -37
    3 0 -36
    3 0 -36
    3 0 -35
    -3 0 35
    3 0 -35
    3 0 -34
    3 0 -34
    -3 0 34
    3 0 -33
    -3 0 33
    3 0 -32
    -3 0 32
    -3 0 31
    3 0 -31
    3 0 -30
    -3 0 30
    -3 0 29
    3 0 -29
    -3 0 28
    3 0 -28
    -3 0 27
    3 0 -27
    3 0 -26
    -3 0 26
    -3 0 26
    3 0 -25
    -3 0 25
    -3 0 25
    -3 0 24
    -3 0 24
    3 0 -24
    -3 0 23
    -3 0 23
    3 0 -23
    -3 0 22
    3 0 -22
    -3 0 22
    -3 0 21
    3 0 -21
    -3 0 21
    -3 0 20
    -3 0 20
    3 0 -20
    3 0 -19
    -3 0 19
    -3 0 19
    3 0 -18
    -3 0 18
    3 0 -17
    3 0 -17
    -3 0 17
    -3 0 17
    -3 0 16
    -3 0 16
    3 0 -16
    3 0 -16
    3 0 -15
    -3 0 15
    -3 0 15
    3 0 -15
    3 0 -14
    -3 0 14
    -3 0 14
    3 0 -14
    -3 0 13
    3 0 -13
    3 0 -13
    -3 0 13
    3 0 -12
    3 0 -12
    3 0 -11
    3 0 -11
    -3 0 11
    3 0 -10
    3 0 -10
    3 0 -10
    3 0 -10
    -3 0 10
    3 0 -9
    3 0 -9
    3 0 -9
    3 0 -9
    -3 0 9
    -3 0 8
    -3 0 8
    3 0 -8
    3 0 -8
    -3 0 8
    3 0 -8
    3 0 -8
    -3 0 7
    3 0 -7
    3 0 -7
    -3 0 7
    3 0 -7
    3 0 -7
    3 0 -6
    -3 0 6
    -3 0 6
    3 0 -6
    3 0 -5
    3 0 -5
    -3 0 5
    3 0 -5
    -3 0 5
    3 0 -4
    -3 0 4
    3 0 -4
    -3 0 4
    3 0 -4
    3 0 -3
    3 0 -3
    3 0 -3
    -3 0 3
    -3 0 3
    3 0 -2
    3 0 -2
    -3 0 2
    3 0 -2
    -3 0 2
    -3 0 2
    -3 0 1
    3 0 -1
    -3 0 1
    3 0 -1
    -3 0 1
    -3 0 0
    3 0 0
    3 0 0
    -3 0 0
    -3 0 0
    3 0 1
    -3 0 -1
    -3 0 -1
    3 0 1
    -3 0 -2
    3 0 2
    3 0 2
    -3 0 -2
    3 0 2
    3 0 3
    -3 0 -3
    3 0 3
    3 0 3
    -3 0 -3
    -3 0 -4
    3 0 4
    3 0 4
    -3 0 -4
    3 0 4
    -3 0 -4
    -3 0 -5
    3 0 5
    3 0 5
    -3 0 -5
    -3 0 -5
    3 0 5
    -3 0 -6
    3 0 6
    -3 0 -6
    3 0 6
    3 0 6
    -3 0 -6
    -3 0 -7
    3 0 7
    -3 0 -7
    -3 0 -7
    3 0 7
    -3 0 -7
    3 0 8
    3 0 8
    -3 0 -8
    -3 0 -8
    -3 0 -8
    -3 0 -9
    -3 0 -9
    3 0 9
    3 0 9
    -3 0 -9
    -3 0 -10
    3 0 10
    3 0 10
    -3 0 -10
    -3 0 -11
    -3 0 -11
    3 0 11
    3 0 12
    -3 0 -12
    -3 0 -12
    -3 0 -12
    3 0 13
    -3 0 -13
    -3 0 -13
    -3 0 -14
    3 0 14
    -3 0 -15
    3 0 15
    3 0 16
    -3 0 -16
    3 0 17
    -3 0 -17
    3 0 18
    -3 0 -18
    3 0 19
    -3 0 -19
    3 0 20
    -3 0 -20
    -3 0 -21
    3 0 21
    3 0 22
    -3 0 -22
    3 0 23
    -3 0 -23
    3 0 24
    -3 0 -24
    3 0 25
    -3 0 -25
    -3 0 -26
    3 0 26
    3 0 27
    -3 0 -27
    -3 0 -28
    3 0 28
    3 0 29
    -3 0 -29
    -3 0 -30
    3 0 30
    -3 0 -31
    3 0 31
    -3 0 -32
    3 0 32
    -3 0 -33
    -3 0 -33
    3 0 33
    -3 0 -34
    3 0 34
    -3 0 -34
    -3 0 -35
    -3 0 -35
    -3 0 -36
    -3 0 -37
    3 -1 -36
    3 1 -35
    3 -1 -35
    -3 -1 35
    3 1 -34
    3 -1 -34
    -3 -1 34
    -3 -1 33
    3 1 -33
    3 1 -33
    3 -1 -33
    -3 -1 33
    3 -1 -32
    3 1 -32
    3 1 -32
    -3 -1 32
    3 1 -31
    3 1 -31
    3 -1 -31
    -3 -1 31
    -3 -1 31
    -3 1 31
    3 1 -30
    -3 -1 30
    3 -1 -30
    -3 -1 30
    -3 1 30
    3 1 -30
    3 1 -29
    -3 -1 29
    3 1 -29
    3 -1 -29
    -3 -1 29
    -3 1 29
    -3 -1 28
    3 1 -28
    3 -1 -28
    -3 1 28
    -3 -1 28
    3 1 -28
    -3 -1 27
    3 1 -27
    -3 1 27
    3 1 -27
    3 -1 -27
    -3 -1 27
    3 1 -26
    -3 1 26
    3 -1 -26
    -3 -1 26
    3 1 -26
    -3 -1 26
    -3 1 25
    3 1 -25
    3 -1 -25
    -3 -1 25
    -3 -1 25
    3 1 -25
    -3 -1 24
    3 1 -24
    3 -1 -24
    -3 -1 24
    -3 1 24
    3 1 -24
    -3 1 23
    3 -1 -23
    3 1 -23
    -3 -1 23
    -3 -1 23
    3 1 -23
    -3 -1 22
    3 1 -22
    -3 -1 22
    -3 1 22
    3 1 -22
    3 -1 -22
    -3 -1 21
    3 1 -21
    3 1 -21
    3 -1 -21
    -3 1 21
    -3 -1 21
    -3 -1 20
    -3 1 20
    3 1 -20
    3 1 -20
    -3 -1 20
    3 -1 -20
    3 1 -20
    -3 -1 19
    3 1 -19
    3 1 -19
    3 1 -19
    3 -1 -19
    -3 -1 19
    3 1 -18
    -3 1 18
    -3 -1 18
    -3 -1 18
    3 -1 -18
    3 1 -18
    3 1 -18
    3 1 -17
    3 -1 -17
    -3 -1 17
    -3 -1 17
    3 1 -17
    3 1 -17
    -3 1 17
    3 1 -16
    3 -1 -16
    3 1 -16
    -3 1 16
    3 1 -16
    -3 -1 16
    -3 -1 16
    3 1 -15
    3 1 -15
    3 -1 -15
    -3 -1 15
    -3 1 15
    -3 -1 15
    3 1 -15
    3 1 -14
    -3 -1 14
    3 -1 -14
    -3 1 14
    -3 -1 14
    3 1 -14
    3 1 -14
    3 1 -13
    3 1 -13
    -3 -1 13
    3 -1 -13
    -3 1 13
    3 1 -13
    -3 -1 13
    -3 -1 12
    -3 -1 12
    3 -1 -12
    3 1 -12
    -3 1 12
    3 1 -12
    3 1 -12
    3 1 -11
    3 -1 -11
    3 1 -11
    3 1 -11
    -3 1 11
    -3 -1 11
    -3 -1 11
    3 1 -11
    -3 -1 10
    -3 -1 10
    3 -1 -10
    3 1 -10
    3 1 -10
    -3 1 10
    3 1 -10
    3 1 -10
    3 1 -9
    3 -1 -9
    -3 -1 9
    3 1 -9
    3 -1 -9
    -3 -1 9
    -3 1 9
    -3 -1 9
    -3 1 9
    3 1 -9
    3 -1 -9
    -3 -1 8
    3 1 -8
    3 -1 -8
    3 -1 -8
    3 -1 -8
    -3 1 8
    -3 1 8
    3 1 -8
    -3 -1 8
    -3 -1 8
    3 1 -8
    3 -1 -8
    3 1 -8
    -3 -1 8
    -3 1 7
    3 1 -7
    -3 -1 7
    -3 -1 7
    3 -1 -7
    3 1 -7
    -3 1 7
    3 1 -7
    3 -1 -7
    -3 1 7
    -3 -1 7
    3 -1 -7
    3 -1 -7
    -3 -1 7
    -3 -1 7
    3 1 -7
    -3 -1 6
    3 1 -6
    -3 -1 6
    -3 1 6
    -3 1 6
    -3 -1 6
    3 1 -6
    3 1 -6
    3 -1 -6
    3 -1 -6
    -3 -1 6
    3 -1 -6
    3 -1 -6
    3 1 -5
    3 -1 -5
    3 -1 -5
    3 -1 -5
    3 1 -5
    3 -1 -5
    3 1 -5
    -3 1 5
    -3 1 5
    -3 -1 5
    -3 -1 5
    -3 -1 5
    3 1 -5
    -3 -1 5
    -3 -1 4
    3 1 -4
    3 -1 -4
    -3 1 4
    -3 -1 4
    3 1 -4
    3 1 -4
    -3 1 4
    -3 1 4
    -3 -1 4
    3 -1 -4
    3 -1 -4
    -3 -1 4
    3 -1 -4
    -3 -1 3
    -3 -1 3
    -3 -1 3
    3 1 -3
    3 1 -3
    3 -1 -3
    3 1 -3
    -3 1 3
    3 -1 -3
    3 -1 -3
    -3 1 3
    -3 -1 3
    -3 -1 2
    3 -1 -2
    -3 -1 2
    3 1 -2
    3 1 -2
    -3 1 2
    3 1 -2
    3 -1 -2
    -3 1 2
    3 -1 -2
    -3 1 1
    3 1 -1
    3 -1 -1
    3 -1 -1
    -3 -1 1
    3 -1 -1
    -3 1 1
    3 1 -1
    3 1 -1
    3 -1 -1
    -3 -1 0
    -3 1 0
    3 -1 0
    3 1 0
    3 1 0
    3 -1 0
    3 1 0
    3 -1 0
    -3 -1 0
    -3 1 0
    -3 -1 -1
    3 1 1
    3 1 1
    3 1 1
    -3 -1 -1
    -3 -1 -1
    3 -1 1
    3 -1 1
    -3 1 -1
    -3 -1 -2
    3 1 2
    3 1 2
    3 1 2
    -3 -1 -2
    -3 -1 -2
    3 -1 2
    3 1 2
    -3 1 -2
    3 -1 2
    -3 -1 -3
    3 1 3
    3 1 3
    3 1 3
    -3 -1 -3
    3 1 3
    -3 -1 -3
    3 -1 3
    -3 1 -3
    -3 -1 -4
    -3 -1 -4
    -3 1 -4
    -3 -1 -4
    3 1 4
    3 1 4
    3 -1 4
    -3 -1 -4
    3 1 4
    3 1 4
    3 -1 4
    3 1 5
    3 -1 5
    3 1 5
    -3 -1 -5
    3 1 5
    -3 -1 -5
    3 -1 5
    -3 1 -5
    -3 -1 -5
    3 1 5
    -3 -1 -6
    3 1 6
    3 1 6
    3 1 6
    3 -1 6
    -3 -1 -6
    3 1 6
    3 -1 6
    -3 -1 -6
    -3 1 -6
    -3 1 -6
    3 -1 6
    -3 -1 -7
    3 1 7
    3 -1 7
    -3 -1 -7
    3 1 7
    3 -1 7
    -3 -1 -7
    3 1 7
    3 1 7
    -3 1 -7
    -3 1 -7
    3 -1 7
    -3 -1 -8
    3 1 8
    3 -1 8
    -3 1 -8
    -3 -1 -8
    3 -1 8
    3 1 8
    -3 1 -8
    3 -1 8
    -3 1 -8
    -3 -1 -8
    -3 1 -9
    -3 -1 -9
    -3 1 -9
    -3 1 -9
    -3 -1 -9
    3 -1 9
    3 1 9
    -3 -1 -9
    3 -1 9
    3 1 9
    -3 1 -10
    3 -1 10
    -3 -1 -10
    3 1 10
    -3 1 -10
    -3 -1 -10
    3 -1 10
    -3 -1 -10
    -3 1 -10
    3 1 10
    3 -1 11
    -3 1 -11
    -3 1 -11
    -3 1 -11
    3 1 11
    -3 -1 -11
    3 -1 11
    3 -1 12
    -3 1 -12
    3 -1 12
    3 1 12
    -3 1 -12
    -3 -1 -12
    -3 1 -12
    -3 1 -12
    -3 1 -13
    -3 1 -13
    -3 1 -13
    -3 1 -13
    3 -1 13
    3 1 13
    3 -1 13
    -3 -1 -13
    3 -1 14
    3 1 14
    -3 1 -14
    -3 -1 -14
    -3 1 -14
    -3 1 -14
    -3 1 -15
    3 1 15
    3 -1 15
    -3 1 -15
    -3 -1 -15
    3 -1 16
    -3 1 -16
    -3 1 -16
    3 1 16
    -3 -1 -16
    3 -1 17
    3 1 17
    -3 -1 -17
    -3 1 -17
    -3 1 -17
    -3 1 -18
    3 1 18
    -3 -1 -18
    3 -1 18
    -3 1 -18
    -3 -1 -19
    3 -1 19
    -3 1 -19
    -3 1 -19
    3 1 19
    3 -1 20
    3 1 20
    -3 -1 -20
    -3 1 -20
    -3 1 -20
    3 -1 21
    -3 -1 -21
    -3 1 -21
    3 1 21
    -3 1 -21
    3 -1 22
    3 1 22
    -3 1 -22
    -3 -1 -22
    -3 1 -22
    -3 1 -23
    3 1 23
    -3 1 -23
    3 -1 23
    -3 -1 -23
    3 -1 24
    3 1 24
    -3 1 -24
    -3 -1 -24
    -3 1 -24
    -3 1 -25
    3 -1 25
    3 1 25
    -3 -1 -25
    -3 1 -25
    -3 -1 -26
    -3 1 -26
    3 -1 26
    3 1 26
    -3 1 -26
    3 -1 27
    -3 1 -27
    3 1 27
    -3 1 -27
    -3 -1 -27
    -3 1 -28
    3 1 28
    -3 1 -28
    3 -1 28
    -3 -1 -28
    3 -1 29
    -3 -1 -29
    -3 1 -29
    -3 1 -29
    3 1 29
    3 1 30
    3 -1 30
    -3 1 -30
    -3 1 -30
    -3 -1 -30
    -3 1 -31
    -3 -1 -31
    -3 1 -31
    3 -1 31
    3 1 31
    3 -1 32
    3 1 32
    -3 -1 -32
    3 1 33
    3 -1 33
    -3 -1 -33
    -3 -1 -34
    3 1 34
    -3 -1 -35
    -3 -2 34
    -3 -2 34
    3 -2 -33
    -3 -2 33
    -3 -2 33
    -3 2 32
    3 -2 -32
    -3 -2 32
    3 2 -31
    3 -2 -31
    -3 -2 31
    -3 -2 31
    -3 2 31
    3 2 -30
    -3 2 30
    -3 -2 30
    3 -2 -30
    -3 -2 30
    3 -2 -29
    -3 2 29
    -3 -2 29
    3 2 -29
    -3 -2 29
    -3 2 28
    3 -2 -28
    3 2 -28
    -3 -2 28
    -3 -2 28
    -3 -2 27
    3 2 -27
    3 -2 -27
    -3 2 27
    -3 -2 27
    3 2 -26
    -3 2 26
    -3 -2 26
    3 -2 -26
    -3 -2 26
    -3 -2 25
    3 2 -25
    -3 2 25
    3 2 -25
    3 -2 -25
    -3 -2 25
    3 2 -24
    -3 -2 24
    3 2 -24
    3 -2 -24
    -3 -2 24
    -3 2 24
    3 2 -23
    -3 -2 23
    3 2 -23
    -3 2 23
    -3 -2 23
    3 -2 -23
    3 2 -22
    -3 -2 22
    -3 -2 22
    3 2 -22
    -3 2 22
    3 -2 -22
    -3 2 21
    -3 -2 21
    3 2 -21
    -3 -2 21
    3 -2 -21
    3 2 -21
    -3 -2 20
    3 2 -20
    -3 2 20
    3 -2 -20
    3 2 -20
    -3 -2 20
    -3 2 19
    -3 -2 19
    3 2 -19
    3 -2 -19
    3 2 -19
    -3 -2 19
    3 2 -18
    3 2 -18
    3 -2 -18
    -3 2 18
    -3 -2 18
    -3 -2 18
    3 2 -17
    3 -2 -17
    -3 -2 17
    -3 -2 17
    -3 2 17
    3 2 -17
    3 2 -16
    3 -2 -16
    -3 -2 16
    -3 -2 16
    3 2 -16
    -3 2 16
    3 2 -15
    -3 2 15
    3 -2 -15
    -3 -2 15
    3 2 -15
    -3 -2 15
    3 2 -14
    -3 2 14
    3 2 -14
    -3 -2 14
    -3 -2 14
    3 -2 -14
    3 2 -13
    -3 -2 13
    -3 -2 13
    -3 -2 13
    3 2 -13
    3 -2 -13
    -3 2 13
    3 2 -12
    3 -2 -12
    -3 -2 12
    3 2 -12
    3 2 -12
    -3 -2 12
    -3 -2 12
    -3 2 12
    3 2 -11
    3 2 -11
    3 2 -11
    3 -2 -11
    -3 2 11
    -3 -2 11
    -3 -2 11
    -3 -2 11
    3 2 -10
    3 -2 -10
    -3 -2 10
    -3 -2 10
    -3 2 10
    3 2 -10
    -3 -2 10
    3 2 -9
    3 -2 -9
    -3 -2 9
    -3 -2 9
    -3 -2 9
    3 2 -9
    -3 2 9
    -3 -2 8
    3 2 -8
    3 -2 -8
    3 2 -8
    -3 -2 8
    -3 2 8
    -3 -2 8
    3 2 -7
    3 -2 -7
    -3 2 7
    3 2 -7
    3 2 -7
    -3 -2 7
    -3 -2 7
    -3 -2 7
    -3 -2 7
    3 -2 -7
    3 2 -6
    -3 2 6
    3 2 -6
    3 -2 -6
    -3 -2 6
    3 2 -6
    3 2 -6
    -3 -2 6
    -3 -2 6
    3 2 -5
    -3 2 5
    3 -2 -5
    3 2 -5
    3 2 -5
    -3 -2 5
    -3 2 5
    -3 2 5
    -3 -2 5
    -3 -2 5
    3 2 -5
    3 2 -4
    3 2 -4
    3 -2 -4
    3 2 -4
    3 2 -4
    -3 2 4
    -3 2 4
    -3 -2 4
    3 -2 -4
    -3 2 4
    -3 -2 4
    3 2 -3
    -3 2 3
    3 2 -3
    -3 -2 3
    -3 2 3
    -3 2 3
    3 2 -3
    3 -2 -3
    3 -2 -3
    -3 2 2
    3 2 -2
    -3 2 2
    3 -2 -2
    3 2 -2
    3 2 -2
    3 -2 -2
    -3 -2 2
    -3 -2 2
    -3 2 1
    -3 -2 1
    -3 -2 1
    3 -2 -1
    3 2 -1
    -3 2 1
    -3 -2 1
    3 -2 -1
    3 2 -1
    3 2 -1
    3 2 0
    -3 -2 0
    -3 -2 0
    3 -2 0
    3 2 0
    -3 2 0
    3 -2 0
    3 2 0
    -3 -2 0
    3 2 1
    3 2 1
    3 -2 1
    -3 -2 -1
    -3 2 -1
    -3 -2 -1
    -3 -2 -1
    3 -2 1
    3 2 1
    3 2 2
    3 2 2
    -3 -2 -2
    3 2 2
    3 -2 2
    -3 2 -2
    -3 -2 -2
    3 2 3
    3 -2 3
    -3 -2 -3
    3 -2 3
    -3 2 -3
    -3 -2 -3
    3 2 3
    3 2 3
    -3 -2 -3
    -3 2 -4
    3 2 4
    3 2 4
    -3 -2 -4
    -3 -2 -4
    -3 -2 -4
    3 -2 4
    3 -2 4
    3 2 4
    3 -2 5
    3 2 5
    3 2 5
    -3 -2 -5
    3 2 5
    -3 -2 -5
    -3 -2 -5
    3 -2 5
    -3 2 -5
    3 -2 6
    3 -2 6
    -3 -2 -6
    3 -2 6
    3 2 6
    -3 -2 -6
    3 2 6
    3 2 6
    -3 2 -6
    -3 -2 -6
    3 -2 7
    3 2 7
    3 -2 7
    -3 -2 -7
    3 2 7
    3 -2 7
    -3 -2 -7
    -3 2 -7
    3 -2 7
    -3 -2 -7
    -3 2 -8
    3 -2 8
    3 2 8
    -3 -2 -8
    3 -2 8
    3 2 8
    3 -2 8
    -3 -2 -8
    3 -2 8
    3 -2 9
    3 -2 9
    -3 -2 -9
    3 2 9
    3 -2 9
    -3 -2 -9
    3 2 9
    3 -2 9
    -3 2 -9
    3 -2 10
    3 2 10
    -3 2 -10
    3 -2 10
    3 2 10
    -3 -2 -10
    3 -2 10
    -3 2 -10
    -3 -2 -10
    -3 2 -11
    3 -2 11
    -3 -2 -11
    3 2 11
    -3 -2 -11
    3 -2 11
    3 -2 11
    -3 2 -11
    -3 2 -12
    3 -2 12
    -3 2 -12
    3 -2 12
    3 -2 12
    3 2 12
    -3 -2 -12
    -3 2 -13
    3 -2 13
    3 -2 13
    3 -2 13
    3 2 13
    -3 -2 -13
    -3 2 -13
    3 -2 14
    -3 2 -14
    -3 2 -14
    3 2 14
    -3 -2 -14
    3 -2 14
    -3 2 -14
    3 -2 14
    3 2 15
    3 -2 15
    -3 2 -15
    -3 2 -15
    3 -2 15
    3 -2 15
    -3 2 -15
    -3 -2 -15
    -3 2 -16
    3 -2 16
    -3 2 -16
    3 2 16
    -3 -2 -16
    3 -2 16
    -3 2 -16
    3 -2 16
    3 2 17
    -3 2 -17
    -3 2 -17
    3 -2 17
    3 -2 17
    -3 2 -17
    -3 -2 -17
    3 -2 17
    3 2 18
    -3 2 -18
    -3 2 -18
    -3 -2 -18
    3 -2 18
    3 -2 18
    -3 2 -18
    3 -2 19
    -3 2 -19
    -3 2 -19
    3 -2 19
    -3 2 -19
    3 2 19
    -3 -2 -19
    -3 2 -20
    3 -2 20
    -3 2 -20
    3 2 20
    -3 -2 -20
    3 -2 20
    -3 2 -21
    3 -2 21
    -3 2 -21
    -3 -2 -21
    3 2 21
    -3 2 -22
    3 -2 22
    -3 2 -22
    3 2 22
    -3 -2 -22
    3 -2 23
    3 2 23
    -3 2 -23
    -3 -2 -23
    -3 2 -23
    -3 2 -24
    3 -2 24
    -3 2 -24
    3 2 24
    -3 -2 -24
    3 2 25
    3 -2 25
    -3 2 -25
    -3 -2 -25
    3 2 26
    -3 -2 -26
    3 -2 26
    -3 2 -26
    3 -2 27
    -3 2 -27
    3 2 27
    -3 -2 -27
    -3 -2 -28
    3 -2 28
    3 2 28
    3 2 29
    3 -2 29
    -3 -2 -29
    3 -2 30
    3 2 30
    -3 -2 -30
    3 -2 31
    3 2 31
    -3 -2 -31
    3 -2 32
    3 2 32
    -3 -2 -32
    3 2 33
    -3 -3 34
    -3 -3 33
    -3 -3 33
    -3 3 32
    -3 -3 32
    -3 -3 32
    -3 -3 31
    -3 -3 31
    -3 3 31
    -3 3 30
    -3 -3 30
    3 -3 -30
    -3 -3 30
    3 -3 -29
    -3 -3 29
    -3 -3 29
    -3 3 29
    -3 -3 28
    3 -3 -28
    -3 3 28
    -3 -3 28
    3 3 -27
    3 -3 -27
    -3 3 27
    -3 -3 27
    -3 -3 27
    3 3 -26
    3 -3 -26
    -3 3 26
    -3 -3 26
    -3 -3 26
    3 3 -25
    -3 3 25
    3 -3 -25
    -3 -3 25
    -3 -3 25
    3 3 -24
    3 -3 -24
    -3 -3 24
    -3 -3 24
    -3 3 24
    3 -3 -23
    -3 -3 23
    -3 3 23
    -3 -3 23
    3 3 -23
    3 3 -22
    3 -3 -22
    -3 3 22
    -3 -3 22
    -3 -3 22
    3 -3 -21
    3 3 -21
    -3 -3 21
    -3 3 21
    -3 -3 21
    3 3 -20
    -3 -3 20
    -3 3 20
    3 -3 -20
    -3 -3 20
    3 3 -19
    3 -3 -19
    -3 -3 19
    -3 -3 19
    -3 3 19
    3 3 -18
    3 -3 -18
    -3 -3 18
    -3 3 18
    -3 -3 18
    3 3 -17
    -3 -3 17
    -3 3 17
    -3 -3 17
    3 -3 -17
    -3 -3 16
    -3 -3 16
    -3 3 16
    3 3 -16
    3 -3 -16
    3 3 -16
    -3 3 15
    3 3 -15
    3 3 -15
    -3 -3 15
    3 -3 -15
    -3 -3 15
    3 3 -14
    3 3 -14
    -3 -3 14
    -3 -3 14
    -3 3 14
    3 -3 -14
    3 3 -13
    3 3 -13
    -3 -3 13
    3 3 -13
    -3 -3 13
    -3 3 13
    3 -3 -13
    3 3 -12
    3 3 -12
    3 3 -12
    -3 -3 12
    -3 -3 12
    3 3 -12
    -3 3 12
    3 -3 -12
    -3 -3 11
    3 3 -11
    3 3 -11
    3 3 -11
    -3 3 11
    3 -3 -11
    3 3 -11
    -3 -3 11
    -3 3 10
    3 3 -10
    -3 -3 10
    3 3 -10
    3 -3 -10
    -3 -3 10
    3 3 -9
    3 -3 -9
    -3 3 9
    -3 -3 9
    -3 -3 9
    3 3 -9
    -3 -3 9
    3 -3 -8
    3 3 -8
    -3 -3 8
    -3 -3 8
    3 3 -8
    -3 -3 8
    -3 3 8
    -3 -3 7
    3 -3 -7
    3 3 -7
    -3 -3 7
    3 3 -7
    -3 3 7
    -3 -3 7
    -3 3 6
    3 -3 -6
    3 3 -6
    -3 -3 6
    -3 -3 6
    3 3 -6
    3 3 -6
    -3 -3 6
    3 -3 -6
    3 -3 -5
    3 -3 -5
    3 3 -5
    -3 -3 5
    -3 -3 5
    -3 -3 5
    3 3 -5
    3 3 -5
    -3 3 5
    3 3 -4
    3 -3 -4
    3 -3 -4
    3 3 -4
    -3 3 4
    3 3 -4
    -3 -3 4
    3 3 -3
    3 3 -3
    3 -3 -3
    -3 -3 3
    -3 3 3
    3 -3 -3
    3 3 -3
    3 -3 -2
    3 3 -2
    3 -3 -2
    -3 -3 2
    -3 3 2
    -3 -3 2
    3 3 -2
    3 3 -2
    3 3 -1
    3 -3 -1
    3 3 -1
    3 -3 -1
    -3 3 1
    -3 -3 1
    -3 -3 1
    3 3 -1
    3 3 0
    3 -3 0
    3 3 0
    -3 -3 0
    -3 -3 0
    3 -3 0
    -3 3 0
    3 3 0
    3 -3 1
    -3 -3 -1
    3 3 1
    -3 -3 -1
    3 3 1
    -3 3 -1
    3 -3 1
    3 3 2
    -3 3 -2
    3 -3 2
    3 3 2
    3 -3 2
    3 -3 2
    -3 -3 -2
    -3 -3 -2
    -3 3 -3
    3 3 3
    3 -3 3
    -3 -3 -3
    3 -3 3
    3 3 3
    -3 -3 -3
    3 -3 3
    3 -3 4
    -3 -3 -4
    3 3 4
    -3 3 -4
    -3 -3 -4
    3 -3 4
    3 -3 4
    -3 -3 -4
    3 3 4
    3 -3 4
    3 -3 5
    3 -3 5
    3 3 5
    3 3 5
    3 -3 5
    3 -3 5
    -3 -3 -5
    -3 -3 -5
    -3 -3 -5
    -3 3 -5
    3 -3 6
    -3 -3 -6
    3 -3 6
    -3 -3 -6
    3 -3 6
    -3 -3 -6
    -3 3 -6
    3 -3 6
    3 3 6
    -3 -3 -7
    3 -3 7
    3 3 7
    3 -3 7
    3 -3 7
    -3 -3 -7
    -3 -3 -7
    3 -3 7
    3 -3 7
    -3 3 -7
    3 -3 8
    -3 3 -8
    3 -3 8
    3 -3 8
    -3 -3 -8
    3 -3 8
    -3 -3 -8
    3 3 8
    -3 -3 -8
    3 -3 8
    3 3 9
    3 -3 9
    -3 -3 -9
    3 -3 9
    3 -3 9
    -3 -3 -9
    3 -3 9
    -3 -3 -9
    3 -3 9
    -3 3 -9
    -3 -3 -10
    3 -3 10
    3 -3 10
    3 -3 10
    -3 3 -10
    -3 -3 -10
    3 3 10
    3 -3 10
    3 3 11
    3 -3 11
    3 -3 11
    3 -3 11
    -3 3 -11
    3 -3 11
    -3 -3 -11
    3 -3 12
    3 -3 12
    3 3 12
    3 -3 12
    3 -3 12
    -3 -3 -12
    -3 3 -12
    -3 3 -13
    3 -3 13
    3 -3 13
    3 3 13
    3 3 13
    3 -3 13
    -3 -3 -13
    3 -3 14
    3 3 14
    -3 3 -14
    3 -3 14
    3 -3 14
    3 3 14
    -3 -3 -14
    3 -3 15
    3 3 15
    -3 -3 -15
    3 -3 15
    3 3 15
    -3 3 -15
    -3 3 -16
    3 3 16
    3 -3 16
    3 3 16
    3 -3 16
    -3 -3 -16
    -3 3 -17
    3 -3 17
    3 -3 17
    3 3 17
    3 3 17
    -3 -3 -17
    3 3 18
    -3 3 -18
    -3 -3 -18
    3 -3 18
    3 -3 18
    3 3 18
    3 3 19
    3 -3 19
    3 3 19
    -3 -3 -19
    -3 3 -19
    3 -3 19
    3 -3 20
    3 3 20
    -3 -3 -20
    3 -3 20
    3 3 20
    -3 3 -20
    3 -3 21
    3 -3 21
    3 3 21
    3 3 21
    -3 3 -21
    -3 -3 -21
    3 -3 22
    3 3 22
    3 -3 22
    3 3 22
    -3 -3 -22
    3 -3 23
    3 -3 23
    3 3 23
    3 3 23
    -3 -3 -23
    3 3 24
    3 3 24
    3 -3 24
    3 -3 24
    -3 -3 -24
    3 3 25
    -3 -3 -25
    3 -3 25
    3 3 25
    -3 -3 -26
    3 3 26
    3 -3 26
    3 3 26
    3 -3 27
    3 3 27
    3 3 27
    -3 -3 -27
    3 -3 28
    3 3 28
    -3 -3 -28
    3 3 28
    -3 -3 -29
    3 -3 29
    3 3 29
    3 3 29
    -3 -3 -30
    3 3 30
    3 -3 30
    3 3 30
    3 3 31
    3 -3 31
    3 3 32
    3 3 33
    -3 4 31
    -3 -4 30
    -3 4 30
    -3 -4 29
    -3 4 29
    -3 4 28
    -3 -4 28
    3 -4 -27
    -3 -4 27
    -3 4 27
    3 -4 -26
    -3 -4 26
    -3 4 26
    3 -4 -25
    -3 -4 25
    -3 4 25
    -3 -4 24
    3 -4 -24
    -3 4 24
    3 -4 -23
    -3 4 23
    3 4 -23
    -3 -4 23
    -3 4 22
    3 4 -22
    3 -4 -22
    -3 -4 22
    -3 -4 21
    3 4 -21
    3 -4 -21
    -3 4 21
    -3 -4 21
    3 4 -20
    -3 -4 20
    -3 4 20
    -3 -4 20
    3 -4 -20
    3 4 -19
    3 -4 -19
    -3 4 19
    -3 -4 19
    -3 -4 19
    -3 -4 18
    3 4 -18
    3 -4 -18
    -3 4 18
    -3 -4 18
    3 4 -17
    -3 4 17
    -3 -4 17
    -3 -4 17
    3 -4 -17
    -3 -4 16
    3 4 -16
    -3 4 16
    3 -4 -16
    -3 -4 16
    3 4 -15
    -3 4 15
    -3 -4 15
    3 -4 -15
    -3 -4 15
    -3 -4 14
    3 4 -14
    3 -4 -14
    -3 4 14
    -3 -4 14
    3 4 -13
    3 -4 -13
    -3 4 13
    -3 -4 13
    -3 -4 13
    3 4 -12
    -3 -4 12
    -3 -4 12
    3 -4 -12
    -3 4 12
    3 4 -11
    -3 -4 11
    -3 4 11
    -3 -4 11
    3 -4 -11
    -3 4 10
    3 4 -10
    -3 -4 10
    -3 -4 10
    3 -4 -10
    -3 -4 9
    3 -4 -9
    -3 -4 9
    3 4 -9
    -3 4 9
    3 4 -8
    -3 -4 8
    3 -4 -8
    -3 4 8
    -3 -4 8
    -3 -4 7
    -3 -4 7
    3 -4 -7
    3 -4 -7
    -3 4 7
    3 4 -7
    -3 -4 7
    -3 -4 6
    -3 -4 6
    -3 4 6
    3 -4 -6
    -3 -4 6
    3 4 -6
    3 -4 -6
    -3 -4 5
    3 4 -5
    -3 4 5
    -3 -4 5
    3 -4 -5
    3 4 -5
    3 -4 -5
    3 4 -4
    -3 -4 4
    -3 4 4
    3 -4 -4
    3 4 -4
    3 -4 -4
    -3 -4 3
    3 4 -3
    3 -4 -3
    3 -4 -3
    3 4 -3
    3 -4 -2
    3 4 -2
    -3 -4 2
    -3 -4 2
    3 4 -2
    3 -4 -2
    3 4 -1
    3 -4 -1
    -3 -4 1
    -3 -4 1
    3 4 -1
    3 -4 -1
    3 -4 0
    3 4 0
    -3 -4 0
    3 -4 0
    3 4 0
    -3 -4 0
    3 4 1
    3 -4 1
    3 4 1
    -3 -4 -1
    -3 -4 -1
    3 -4 1
    3 4 2
    3 4 2
    -3 -4 -2
    3 -4 2
    -3 -4 -2
    3 -4 2
    -3 -4 -3
    3 4 3
    3 -4 3
    -3 -4 -3
    3 -4 3
    3 4 3
    3 4 4
    -3 -4 -4
    -3 4 -4
    3 -4 4
    -3 -4 -4
    3 -4 4
    3 -4 4
    3 -4 5
    -3 -4 -5
    3 -4 5
    3 -4 5
    3 4 5
    -3 4 -5
    -3 -4 -5
    -3 4 -6
    3 4 6
    3 -4 6
    3 -4 6
    3 -4 6
    -3 -4 -6
    3 -4 6
    -3 -4 -6
    -3 4 -7
    3 -4 7
    3 4 7
    3 -4 7
    -3 -4 -7
    3 -4 7
    -3 -4 -7
    3 -4 7
    3 -4 8
    -3 -4 -8
    3 -4 8
    3 4 8
    -3 4 -8
    -3 -4 -8
    3 -4 8
    3 -4 9
    -3 4 -9
    -3 -4 -9
    3 -4 9
    3 4 9
    -3 -4 -9
    3 -4 9
    3 -4 10
    3 -4 10
    -3 -4 -10
    3 4 10
    -3 4 -10
    3 -4 10
    -3 -4 -10
    -3 4 -11
    3 -4 11
    3 4 11
    -3 -4 -11
    3 -4 11
    3 4 12
    -3 4 -12
    3 -4 12
    -3 -4 -12
    3 -4 12
    -3 4 -13
    3 4 13
    3 -4 13
    -3 -4 -13
    3 -4 13
    -3 4 -14
    -3 -4 -14
    3 -4 14
    3 4 14
    3 -4 14
    -3 4 -15
    3 -4 15
    3 4 15
    3 -4 15
    -3 -4 -15
    3 -4 16
    3 4 16
    3 -4 16
    -3 -4 -16
    -3 4 -16
    3 -4 17
    3 4 17
    -3 -4 -17
    -3 -4 -18
    3 -4 18
    3 4 18
    3 -4 19
    3 4 19
    -3 -4 -19
    3 4 20
    3 -4 20
    -3 -4 -20
    3 4 21
    3 -4 21
    -3 -4 -21
    3 4 22
    3 -4 22
    -3 -4 -22
    3 -4 23
    3 4 23
    -3 -4 -23
    3 4 24
    3 -4 24
    -3 -4 -24
    -3 -4 -25
    3 -4 25
    3 4 25
    -3 -4 -26
    3 -4 26
    3 4 26
    3 -4 27
    3 -4 28
    -3 -5 26
    -3 -5 25
    -3 5 24
    -3 -5 24
    3 -5 -23
    -3 5 23
    -3 -5 23
    -3 -5 22
    3 -5 -22
    3 -5 -21
    -3 -5 21
    -3 5 21
    3 -5 -20
    -3 5 20
    -3 -5 20
    3 -5 -19
    -3 5 19
    -3 -5 19
    -3 5 18
    3 5 -18
    -3 -5 18
    3 -5 -17
    3 5 -17
    -3 5 17
    -3 -5 17
    3 -5 -16
    3 5 -16
    -3 -5 16
    -3 5 16
    -3 5 15
    3 5 -15
    3 -5 -15
    -3 -5 15
    -3 5 14
    3 -5 -14
    3 5 -14
    -3 -5 14
    -3 5 13
    3 -5 -13
    3 5 -13
    -3 -5 13
    -3 -5 13
    3 -5 -12
    -3 5 12
    3 5 -12
    -3 -5 12
    -3 -5 12
    3 -5 -11
    3 5 -11
    -3 5 11
    -3 -5 11
    -3 -5 11
    -3 -5 10
    -3 -5 10
    -3 5 10
    3 -5 -10
    3 5 -10
    -3 -5 9
    -3 -5 9
    -3 5 9
    3 -5 -9
    3 5 -9
    -3 -5 8
    3 -5 -8
    -3 5 8
    -3 -5 8
    3 5 -8
    3 -5 -7
    3 -5 -7
    3 5 -7
    -3 5 7
    -3 -5 7
    -3 -5 7
    -3 -5 6
    -3 5 6
    3 -5 -6
    3 5 -6
    -3 -5 6
    3 -5 -6
    3 -5 -5
    3 -5 -5
    3 5 -5
    -3 -5 5
    -3 -5 5
    3 -5 -4
    3 5 -4
    3 -5 -4
    -3 -5 4
    -3 -5 4
    3 -5 -3
    3 5 -3
    -3 -5 3
    3 -5 -3
    3 5 -3
    3 -5 -2
    3 5 -2
    3 5 -2
    -3 -5 2
    3 -5 -2
    3 -5 -1
    3 5 -1
    3 5 -1
    -3 -5 1
    -3 -5 0
    3 -5 0
    3 5 0
    -3 -5 -1
    3 -5 1
    -3 -5 -1
    3 5 1
    3 -5 2
    -3 -5 -2
    -3 -5 -2
    3 5 2
    -3 -5 -3
    -3 -5 -3
    3 -5 3
    3 5 3
    3 -5 3
    3 -5 4
    3 -5 4
    3 -5 4
    -3 -5 -4
    3 5 4
    -3 -5 -4
    3 -5 5
    -3 -5 -5
    3 -5 5
    3 5 5
    3 -5 5
    -3 -5 -5
    -3 -5 -6
    3 -5 6
    3 -5 6
    3 -5 6
    3 5 6
    -3 -5 -6
    3 -5 7
    3 -5 7
    -3 -5 -7
    -3 -5 -7
    3 5 7
    3 -5 8
    -3 -5 -8
    3 -5 8
    3 5 8
    -3 -5 -8
    3 -5 9
    -3 -5 -9
    3 -5 9
    3 5 9
    -3 -5 -9
    3 -5 10
    3 -5 10
    -3 -5 -10
    3 5 10
    -3 -5 -10
    -3 -5 -11
    3 -5 11
    3 -5 11
    3 5 11
    3 -5 12
    3 -5 12
    3 5 12
    -3 -5 -12
    3 -5 13
    -3 -5 -13
    3 5 13
    3 -5 13
    3 -5 14
    -3 -5 -14
    3 -5 14
    3 5 14
    -3 -5 -15
    3 -5 15
    3 5 15
    3 -5 15
    -3 -5 -16
    3 -5 16
    3 5 16
    3 -5 16
    3 -5 17
    -3 -5 -17
    3 5 17
    3 5 18
    -3 -5 -18
    3 -5 18
    3 5 19
    3 -5 19
    -3 -5 -19
    3 5 20
    3 -5 20
    -3 -5 -20
    -3 -5 -21
    3 -5 21
    3 -5 22
    -3 -5 -22
    3 -5 23
    3 -5 24
    3 -5 25
    3 -6 -19
    -3 -6 19
    3 -6 -18
    -3 -6 18
    3 -6 -17
    -3 -6 17
    3 -6 -16
    -3 -6 16
    -3 -6 15
    -3 -6 14
    3 6 -13
    -3 -6 13
    3 6 -12
    -3 6 12
    -3 -6 12
    -3 -6 11
    3 6 -11
    -3 6 11
    -3 6 10
    3 6 -10
    -3 -6 10
    -3 -6 10
    -3 6 9
    3 6 -9
    -3 -6 9
    -3 -6 9
    -3 -6 8
    3 6 -8
    -3 -6 8
    -3 -6 7
    -3 -6 7
    3 -6 -6
    -3 -6 6
    -3 -6 6
    -3 -6 5
    -3 -6 5
    3 -6 -5
    -3 -6 4
    3 -6 -4
    -3 -6 4
    -3 -6 3
    -3 -6 3
    3 -6 -3
    -3 -6 2
    -3 -6 2
    3 -6 -2
    3 -6 -1
    3 6 -1
    -3 -6 1
    -3 -6 0
    3 -6 0
    3 6 0
    3 -6 1
    3 6 1
    3 6 2
    3 -6 2
    -3 -6 -2
    3 -6 3
    3 6 3
    -3 -6 -3
    3 -6 4
    -3 -6 -4
    3 6 4
    3 -6 5
    3 6 5
    -3 -6 -5
    3 6 6
    -3 -6 -6
    3 -6 6
    3 -6 7
    -3 -6 -7
    3 6 7
    -3 -6 -8
    3 6 8
    3 -6 8
    3 6 9
    3 -6 9
    3 -6 10
    3 6 10
    3 -6 11
    3 -6 12
    3 -6 13
    3 -6 14
    -3 -6 -14
    3 -6 15
    -3 -6 -15
    -3 -6 -16
    -3 -6 -17
    -3 -6 -18
    4 0 -37
    4 0 -37
    4 0 -36
    4 0 -36
    4 0 -35
    4 0 -35
    4 0 -34
    4 0 -34
    4 0 -33
    4 0 -33
    4 0 -32
    4 0 -32
    -4 0 32
    4 0 -31
    4 0 -31
    -4 0 31
    4 0 -30
    -4 0 30
    -4 0 29
    4 0 -29
    -4 0 29
    4 0 -28
    -4 0 28
    -4 0 28
    4 0 -27
    -4 0 27
    -4 0 27
    -4 0 26
    4 0 -26
    -4 0 26
    -4 0 25
    4 0 -25
    -4 0 25
    4 0 -24
    -4 0 24
    -4 0 24
    -4 0 23
    -4 0 23
    4 0 -23
    4 0 -22
    -4 0 22
    -4 0 22
    -4 0 21
    4 0 -21
    -4 0 21
    4 0 -20
    -4 0 20
    -4 0 20
    -4 0 19
    4 0 -19
    4 0 -18
    -4 0 18
    -4 0 17
    4 0 -17
    4 0 -16
    4 0 -16
    -4 0 16
    4 0 -15
    -4 0 15
    4 0 -15
    4 0 -14
    4 0 -14
    -4 0 14
    4 0 -13
    4 0 -13
    -4 0 13
    4 0 -12
    -4 0 12
    4 0 -12
    -4 0 12
    4 0 -11
    4 0 -11
    -4 0 11
    -4 0 11
    -4 0 10
    -4 0 10
    4 0 -10
    -4 0 10
    4 0 -10
    -4 0 9
    4 0 -9
    4 0 -9
    4 0 -9
    -4 0 9
    4 0 -8
    -4 0 8
    -4 0 8
    4 0 -8
    4 0 -8
    4 0 -8
    -4 0 7
    4 0 -7
    4 0 -7
    -4 0 7
    4 0 -7
    4 0 -6
    4 0 -6
    -4 0 6
    -4 0 6
    4 0 -6
    -4 0 5
    4 0 -5
    -4 0 5
    4 0 -5
    4 0 -5
    4 0 -4
    -4 0 4
    -4 0 4
    4 0 -4
    4 0 -4
    4 0 -3
    4 0 -3
    -4 0 3
    4 0 -3
    -4 0 3
    4 0 -2
    -4 0 2
    4 0 -2
    -4 0 2
    4 0 -2
    -4 0 2
    -4 0 1
    4 0 -1
    -4 0 1
    4 0 -1
    -4 0 1
    4 0 0
    -4 0 0
    -4 0 0
    -4 0 0
    4 0 0
    -4 0 -1
    4 0 1
    -4 0 -1
    4 0 1
    4 0 2
    4 0 2
    -4 0 -2
    4 0 2
    -4 0 -2
    -4 0 -3
    4 0 3
    -4 0 -3
    4 0 3
    4 0 3
    -4 0 -4
    4 0 4
    4 0 4
    4 0 4
    -4 0 -4
    -4 0 -5
    4 0 5
    -4 0 -5
    4 0 5
    -4 0 -5
    4 0 5
    -4 0 -6
    4 0 6
    4 0 6
    -4 0 -6
    4 0 6
    -4 0 -6
    -4 0 -7
    -4 0 -7
    4 0 7
    -4 0 -7
    4 0 7
    4 0 7
    -4 0 -8
    4 0 8
    -4 0 -8
    -4 0 -8
    -4 0 -9
    -4 0 -9
    -4 0 -9
    4 0 9
    -4 0 -10
    4 0 10
    -4 0 -10
    -4 0 -10
    -4 0 -11
    -4 0 -11
    4 0 11
    -4 0 -11
    -4 0 -12
    -4 0 -12
    4 0 12
    -4 0 -12
    -4 0 -13
    -4 0 -13
    -4 0 -13
    4 0 13
    -4 0 -14
    4 0 14
    -4 0 -14
    -4 0 -15
    -4 0 -15
    -4 0 -16
    4 0 16
    -4 0 -16
    4 0 17
    -4 0 -17
    -4 0 -17
    -4 0 -18
    4 0 18
    -4 0 -18
    -4 0 -19
    4 0 19
    -4 0 -20
    4 0 20
    4 0 21
    -4 0 -21
    4 0 22
    -4 0 -22
    4 0 23
    -4 0 -23
    4 0 24
    -4 0 -24
    -4 0 -25
    4 0 25
    4 0 26
    -4 0 -26
    4 0 27
    -4 0 -27
    -4 0 -27
    -4 0 -28
    -4 0 -28
    4 0 28
    4 0 29
    -4 0 -29
    -4 0 -29
    -4 0 -30
    4 0 30
    -4 0 -30
    -4 0 -31
    4 0 31
    -4 0 -31
    -4 0 -32
    -4 0 -32
    -4 0 -33
    4 0 33
    -4 0 -33
    -4 0 -34
    -4 0 -34
    -4 0 -35
    -4 0 -35
    -4 0 -36
    -4 0 -36
    4 1 -36
    4 -1 -35
    4 1 -35
    -4 -1 35
    -4 -1 34
    4 1 -34
    4 -1 -34
    -4 -1 34
    4 1 -33
    4 1 -33
    4 -1 -33
    -4 -1 33
    -4 -1 33
    4 1 -32
    4 1 -32
    4 -1 -32
    -4 -1 32
    -4 -1 32
    4 1 -31
    4 1 -31
    4 -1 -31
    -4 -1 31
    -4 -1 31
    4 1 -30
    4 1 -30
    4 -1 -30
    -4 -1 30
    -4 -1 30
    4 1 -29
    -4 -1 29
    4 1 -29
    4 -1 -29
    -4 -1 29
    4 1 -28
    -4 -1 28
    4 1 -28
    4 -1 -28
    -4 1 28
    -4 -1 28
    -4 1 27
    4 1 -27
    4 1 -27
    4 -1 -27
    -4 -1 27
    -4 -1 27
    4 1 -26
    -4 -1 26
    4 -1 -26
    4 1 -26
    -4 1 26
    -4 -1 26
    4 1 -25
    -4 1 25
    4 -1 -25
    4 1 -25
    -4 -1 25
    -4 -1 25
    4 1 -24
    -4 -1 24
    -4 -1 24
    -4 1 24
    4 -1 -24
    4 1 -24
    4 -1 -23
    4 1 -23
    -4 -1 23
    -4 -1 23
    4 1 -23
    -4 1 23
    4 -1 -22
    4 1 -22
    -4 -1 22
    -4 1 22
    -4 -1 22
    4 1 -22
    4 1 -21
    4 1 -21
    -4 -1 21
    -4 1 21
    4 -1 -21
    -4 -1 21
    -4 -1 20
    4 1 -20
    4 1 -20
    -4 1 20
    4 -1 -20
    -4 -1 20
    4 1 -19
    -4 1 19
    -4 -1 19
    4 -1 -19
    -4 -1 19
    4 1 -19
    4 1 -19
    4 1 -18
    -4 -1 18
    4 1 -18
    -4 1 18
    -4 -1 18
    4 -1 -18
    4 1 -18
    -4 1 17
    4 1 -17
    4 1 -17
    -4 -1 17
    4 -1 -17
    -4 1 17
    4 1 -17
    -4 -1 17
    4 1 -16
    4 1 -16
    -4 1 16
    4 1 -16
    -4 -1 16
    -4 1 16
    -4 -1 16
    4 -1 -16
    4 1 -15
    4 1 -15
    4 1 -15
    -4 1 15
    -4 -1 15
    4 -1 -15
    -4 1 15
    -4 -1 15
    4 1 -14
    4 1 -14
    4 1 -14
    4 -1 -14
    -4 -1 14
    -4 1 14
    -4 1 14
    -4 -1 14
    4 1 -13
    4 -1 -13
    -4 1 13
    4 1 -13
    -4 -1 13
    -4 1 13
    -4 -1 13
    4 1 -13
    4 1 -12
    -4 -1 12
    -4 1 12
    4 -1 -12
    -4 -1 12
    4 1 -12
    -4 -1 12
    -4 1 12
    4 1 -12
    4 1 -11
    -4 1 11
    -4 -1 11
    4 -1 -11
    4 1 -11
    4 1 -11
    -4 1 11
    -4 -1 11
    4 1 -11
    4 1 -10
    -4 1 10
    -4 -1 10
    4 -1 -10
    4 1 -10
    -4 -1 10
    -4 1 10
    4 1 -10
    -4 -1 9
    -4 1 9
    -4 -1 9
    -4 -1 9
    -4 1 9
    4 -1 -9
    4 1 -9
    4 -1 -9
    4 1 -9
    4 1 -9
    -4 1 9
    4 -1 -9
    -4 1 8
    -4 1 8
    -4 -1 8
    -4 -1 8
    -4 1 8
    4 1 -8
    -4 -1 8
    4 1 -8
    4 -1 -8
    4 -1 -8
    4 -1 -8
    4 1 -8
    4 1 -7
    4 -1 -7
    4 -1 -7
    -4 -1 7
    -4 1 7
    4 1 -7
    -4 1 7
    4 -1 -7
    -4 -1 7
    -4 1 7
    -4 -1 7
    4 1 -7
    -4 1 6
    -4 -1 6
    -4 1 6
    4 -1 -6
    4 1 -6
    -4 -1 6
    4 1 -6
    4 -1 -6
    -4 1 6
    4 1 -6
    4 -1 -6
    4 -1 -6
    -4 -1 6
    4 1 -5
    -4 -1 5
    -4 1 5
    -4 1 5
    4 1 -5
    4 -1 -5
    4 1 -5
    4 -1 -5
    -4 -1 5
    4 -1 -5
    -4 -1 4
    -4 1 4
    4 1 -4
    4 1 -4
    -4 1 4
    4 -1 -4
    4 -1 -4
    -4 1 4
    -4 -1 4
    -4 -1 4
    4 -1 -4
    -4 -1 3
    4 1 -3
    4 1 -3
    4 -1 -3
    -4 1 3
    -4 1 3
    4 -1 -3
    -4 -1 3
    4 -1 -3
    -4 -1 3
    -4 1 3
    -4 -1 2
    4 1 -2
    -4 1 2
    -4 1 2
    4 -1 -2
    4 1 -2
    4 -1 -2
    -4 1 2
    -4 -1 2
    4 -1 -2
    -4 -1 2
    4 -1 -1
    -4 -1 1
    4 1 -1
    -4 1 1
    4 1 -1
    -4 1 1
    -4 1 1
    4 1 -1
    4 -1 -1
    -4 -1 1
    -4 -1 0
    -4 -1 0
    4 1 0
    4 -1 0
    4 -1 0
    -4 1 0
    4 1 0
    -4 1 0
    4 -1 0
    -4 -1 0
    -4 -1 -1
    -4 -1 -1
    4 1 1
    4 1 1
    -4 -1 -1
    4 -1 1
    -4 1 -1
    4 -1 1
    4 1 2
    -4 -1 -2
    4 -1 2
    -4 1 -2
    -4 -1 -2
    4 1 2
    4 -1 2
    4 -1 2
    4 1 2
    -4 -1 -2
    4 -1 3
    -4 -1 -3
    4 1 3
    4 -1 3
    4 1 3
    4 -1 3
    -4 -1 -3
    4 1 3
    4 1 3
    -4 -1 -3
    -4 1 -3
    -4 1 -4
    4 -1 4
    -4 -1 -4
    4 1 4
    4 1 4
    -4 -1 -4
    4 1 4
    -4 -1 -4
    4 1 4
    4 -1 4
    4 -1 5
    -4 -1 -5
    4 1 5
    4 1 5
    4 -1 5
    -4 -1 -5
    4 1 5
    -4 1 -5
    -4 -1 -6
    4 1 6
    -4 1 -6
    -4 -1 -6
    4 1 6
    4 -1 6
    4 1 6
    -4 1 -6
    -4 -1 -7
    -4 1 -7
    4 1 7
    -4 -1 -7
    4 -1 7
    4 1 7
    4 1 7
    4 -1 7
    -4 -1 -7
    -4 1 -7
    4 1 8
    -4 -1 -8
    4 -1 8
    4 1 8
    -4 -1 -8
    4 -1 8
    -4 -1 -8
    4 1 8
    -4 1 -8
    -4 1 -8
    4 1 9
    4 -1 9
    -4 1 -9
    4 1 9
    -4 -1 -9
    -4 1 -9
    -4 -1 -9
    4 -1 10
    4 1 10
    -4 1 -10
    -4 -1 -10
    4 -1 10
    -4 1 -10
    4 1 10
    -4 1 -10
    4 -1 11
    4 1 11
    -4 1 -11
    -4 -1 -11
    -4 1 -11
    -4 1 -11
    4 -1 12
    4 1 12
    -4 1 -12
    -4 -1 -12
    -4 1 -12
    -4 1 -12
    4 -1 13
    4 1 13
    -4 1 -13
    -4 -1 -13
    -4 1 -13
    -4 1 -13
    -4 1 -14
    4 -1 14
    4 1 14
    -4 1 -14
    -4 -1 -14
    -4 1 -14
    -4 1 -14
    -4 1 -15
    -4 -1 -15
    -4 1 -15
    4 -1 15
    -4 1 -15
    4 1 15
    -4 1 -15
    -4 1 -16
    -4 1 -16
    4 -1 16
    -4 1 -16
    -4 -1 -16
    4 1 16
    -4 1 -17
    4 -1 17
    4 1 17
    -4 1 -17
    -4 -1 -17
    -4 1 -17
    4 1 18
    -4 1 -18
    -4 1 -18
    -4 1 -18
    -4 -1 -18
    4 -1 18
    4 -1 19
    4 1 19
    -4 1 -19
    -4 -1 -19
    -4 1 -19
    -4 -1 -20
    4 -1 20
    -4 1 -20
    4 1 20
    -4 1 -20
    4 1 21
    -4 1 -21
    4 -1 21
    -4 1 -21
    -4 -1 -21
    -4 1 -22
    4 1 22
    -4 1 -22
    4 -1 22
    -4 -1 -22
    4 1 23
    4 -1 23
    -4 1 -23
    -4 1 -23
    -4 -1 -23
    4 -1 24
    4 1 24
    -4 1 -24
    -4 -1 -24
    -4 1 -24
    4 -1 25
    4 1 25
    -4 1 -25
    -4 -1 -25
    -4 1 -25
    4 1 26
    -4 1 -26
    4 -1 26
    -4 1 -26
    -4 -1 -26
    4 -1 27
    -4 1 -27
    -4 1 -27
    4 1 27
    -4 -1 -27
    -4 1 -28
    4 -1 28
    4 1 28
    -4 1 -28
    -4 -1 -28
    4 -1 29
    -4 1 -29
    -4 1 -29
    4 1 29
    -4 -1 -29
    4 1 30
    4 -1 30
    -4 1 -30
    -4 1 -30
    -4 -1 -30
    4 -1 31
    4 1 31
    -4 1 -31
    -4 1 -31
    -4 -1 -31
    -4 1 -32
    4 -1 32
    4 1 32
    -4 -1 -32
    4 1 33
    -4 -1 -33
    -4 -1 -34
    -4 -2 34
    4 2 -33
    4 -2 -33
    -4 -2 33
    -4 -2 33
    4 2 -32
    4 -2 -32
    -4 -2 32
    -4 -2 32
    4 2 -31
    4 -2 -31
    -4 -2 31
    -4 -2 31
    4 2 -30
    4 -2 -30
    -4 -2 30
    -4 -2 30
    -4 -2 29
    4 2 -29
    4 -2 -29
    -4 2 29
    -4 -2 29
    4 2 -28
    4 -2 -28
    -4 2 28
    -4 -2 28
    -4 -2 28
    -4 -2 27
    4 2 -27
    4 -2 -27
    -4 2 27
    -4 -2 27
    4 2 -26
    4 -2 -26
    -4 2 26
    -4 -2 26
    -4 -2 26
    4 2 -25
    -4 -2 25
    4 2 -25
    4 -2 -25
    -4 2 25
    -4 -2 25
    4 2 -24
    -4 -2 24
    -4 2 24
    -4 -2 24
    4 2 -24
    4 -2 -24
    4 2 -23
    4 -2 -23
    4 2 -23
    -4 2 23
    -4 -2 23
    -4 -2 23
    4 2 -22
    -4 -2 22
    4 2 -22
    -4 -2 22
    -4 2 22
    4 -2 -22
    4 2 -21
    4 2 -21
    4 -2 -21
    -4 2 21
    -4 -2 21
    -4 -2 21
    4 2 -20
    -4 -2 20
    4 2 -20
    4 -2 -20
    -4 2 20
    -4 -2 20
    4 -2 -19
    4 2 -19
    4 2 -19
    -4 -2 19
    -4 2 19
    -4 -2 19
    4 2 -18
    4 2 -18
    -4 -2 18
    4 -2 -18
    -4 2 18
    -4 -2 18
    4 2 -17
    -4 -2 17
    4 2 -17
    -4 -2 17
    4 -2 -17
    -4 2 17
    -4 -2 16
    4 2 -16
    4 -2 -16
    -4 2 16
    -4 -2 16
    4 2 -16
    -4 -2 16
    4 -2 -15
    -4 -2 15
    -4 -2 15
    4 2 -15
    -4 -2 15
    -4 2 15
    4 2 -15
    4 2 -14
    4 -2 -14
    -4 -2 14
    4 2 -14
    -4 -2 14
    -4 -2 14
    -4 2 14
    4 2 -13
    -4 -2 13
    4 -2 -13
    -4 -2 13
    4 2 -13
    -4 -2 13
    -4 2 13
    4 2 -12
    4 -2 -12
    4 2 -12
    -4 -2 12
    4 2 -12
    -4 -2 12
    -4 2 12
    -4 -2 12
    4 2 -11
    -4 -2 11
    -4 -2 11
    4 -2 -11
    4 2 -11
    -4 -2 11
    -4 2 11
    4 2 -10
    -4 -2 10
    4 -2 -10
    4 2 -10
    -4 -2 10
    -4 2 10
    -4 -2 10
    4 2 -9
    -4 -2 9
    -4 2 9
    4 -2 -9
    4 2 -9
    -4 -2 9
    4 2 -8
    -4 -2 8
    -4 2 8
    -4 -2 8
    4 2 -8
    4 -2 -8
    -4 -2 8
    4 2 -7
    -4 -2 7
    4 2 -7
    4 2 -7
    -4 2 7
    -4 -2 7
    4 -2 -7
    -4 2 7
    4 -2 -7
    -4 -2 7
    -4 -2 6
    4 -2 -6
    -4 2 6
    4 2 -6
    -4 -2 6
    4 2 -6
    -4 -2 6
    4 2 -6
    4 2 -6
    -4 2 6
    4 -2 -6
    -4 -2 5
    4 2 -5
    4 2 -5
    4 -2 -5
    4 2 -5
    4 2 -5
    -4 2 5
    -4 2 5
    -4 2 5
    -4 -2 5
    4 -2 -5
    -4 -2 5
    4 2 -4
    4 2 -4
    4 -2 -4
    4 2 -4
    -4 2 4
    4 2 -4
    -4 2 4
    4 -2 -4
    -4 -2 4
    -4 -2 4
    4 2 -3
    -4 2 3
    4 2 -3
    4 -2 -3
    4 2 -3
    -4 -2 3
    4 -2 -3
    -4 2 3
    4 -2 -3
    4 2 -2
    -4 2 2
    -4 -2 2
    4 2 -2
    -4 2 2
    4 2 -2
    4 -2 -2
    -4 -2 2
    4 -2 -2
    4 -2 -2
    4 2 -1
    4 -2 -1
    4 -2 -1
    -4 -2 1
    4 2 -1
    4 2 -1
    4 -2 -1
    -4 2 1
    4 2 0
    -4 -2 0
    4 2 0
    4 -2 0
    4 2 0
    4 -2 0
    -4 2 0
    -4 2 -1
    4 2 1
    -4 -2 -1
    -4 -2 -1
    4 2 1
    4 -2 1
    4 -2 1
    4 2 2
    -4 2 -2
    4 2 2
    4 2 2
    -4 -2 -2
    4 -2 2
    -4 -2 -2
    4 2 3
    4 2 3
    -4 -2 -3
    4 -2 3
    4 2 3
    -4 -2 -3
    -4 2 -3
    4 2 4
    4 -2 4
    4 -2 4
    4 2 4
    -4 -2 -4
    4 2 4
    -4 -2 -4
    -4 2 -4
    -4 2 -5
    4 -2 5
    4 2 5
    4 2 5
    4 2 5
    -4 -2 -5
    -4 -2 -5
    4 -2 6
    4 2 6
    -4 -2 -6
    4 -2 6
    4 2 6
    -4 -2 -6
    4 2 6
    -4 -2 -6
    -4 2 -6
    4 -2 7
    4 2 7
    4 2 7
    -4 2 -7
    -4 -2 -7
    4 2 7
    4 -2 7
    4 -2 7
    -4 -2 -7
    4 -2 7
    -4 -2 -7
    4 2 8
    -4 2 -8
    4 2 8
    -4 -2 -8
    4 2 8
    4 -2 8
    4 -2 8
    4 -2 8
    -4 -2 -8
    4 -2 9
    -4 2 -9
    -4 -2 -9
    4 2 9
    4 -2 9
    -4 -2 -9
    4 -2 9
    4 -2 10
    4 -2 10
    -4 -2 -10
    4 2 10
    -4 -2 -10
    4 -2 10
    -4 2 -10
    4 -2 11
    4 2 11
    -4 -2 -11
    4 -2 11
    -4 2 -11
    -4 2 -11
    -4 2 -12
    4 -2 12
    4 2 12
    -4 -2 -12
    4 -2 12
    -4 2 -12
    4 -2 13
    4 2 13
    -4 -2 -13
    -4 2 -13
    -4 2 -13
    4 -2 13
    4 -2 14
    -4 2 -14
    4 -2 14
    -4 2 -14
    4 2 14
    -4 -2 -14
    4 -2 15
    4 2 15
    -4 -2 -15
    -4 2 -15
    -4 2 -15
    4 2 16
    4 -2 16
    -4 2 -16
    -4 -2 -16
    -4 2 -16
    4 2 17
    4 -2 17
    -4 -2 -17
    -4 2 -17
    -4 2 -18
    -4 -2 -18
    4 -2 18
    4 2 18
    -4 -2 -19
    4 2 19
    -4 2 -19
    -4 2 -19
    4 -2 19
    -4 2 -20
    -4 -2 -20
    4 2 20
    -4 2 -20
    4 -2 20
    4 2 21
    -4 2 -21
    4 -2 21
    -4 2 -21
    -4 -2 -21
    4 -2 22
    -4 2 -22
    4 2 22
    -4 -2 -22
    -4 2 -22
    4 -2 23
    -4 2 -23
    4 2 23
    -4 2 -23
    -4 -2 -23
    -4 2 -24
    4 -2 24
    4 2 24
    -4 -2 -24
    4 2 25
    -4 2 -25
    4 -2 25
    -4 -2 -25
    4 2 26
    -4 2 -26
    4 -2 26
    -4 -2 -26
    -4 2 -27
    4 -2 27
    4 2 27
    -4 -2 -27
    4 -2 28
    4 2 28
    -4 -2 -28
    4 -2 29
    4 2 29
    -4 -2 -29
    -4 -2 -30
    4 -2 30
    4 2 30
    4 2 31
    4 -2 31
    -4 -2 -31
    4 2 32
    -4 -2 -32
    4 2 33
    -4 -3 34
    -4 -3 33
    -4 -3 32
    -4 -3 31
    -4 -3 31
    4 -3 -30
    -4 -3 30
    -4 -3 30
    -4 -3 29
    4 3 -29
    4 -3 -29
    -4 -3 29
    -4 3 29
    -4 3 28
    4 -3 -28
    -4 -3 28
    4 3 -28
    -4 -3 28
    -4 -3 27
    4 3 -27
    4 -3 -27
    -4 3 27
    -4 -3 27
    4 3 -26
    4 -3 -26
    -4 -3 26
    -4 3 26
    -4 -3 26
    4 3 -25
    4 -3 -25
    -4 3 25
    -4 -3 25
    -4 -3 25
    4 3 -24
    4 -3 -24
    -4 -3 24
    -4 3 24
    -4 -3 24
    4 3 -23
    -4 -3 23
    -4 -3 23
    4 -3 -23
    -4 3 23
    4 3 -22
    -4 -3 22
    4 -3 -22
    -4 3 22
    -4 -3 22
    4 3 -21
    4 -3 -21
    -4 3 21
    -4 -3 21
    -4 -3 21
    4 3 -20
    -4 -3 20
    4 -3 -20
    -4 3 20
    -4 -3 20
    4 3 -19
    -4 -3 19
    4 -3 -19
    -4 3 19
    -4 -3 19
    -4 -3 18
    4 3 -18
    -4 3 18
    4 -3 -18
    -4 -3 18
    -4 -3 17
    4 3 -17
    4 -3 -17
    -4 3 17
    -4 -3 17
    4 3 -16
    -4 3 16
    -4 -3 16
    4 3 -16
    4 -3 -16
    -4 -3 16
    4 -3 -15
    4 3 -15
    4 3 -15
    -4 -3 15
    -4 3 15
    -4 -3 15
    4 -3 -14
    4 3 -14
    -4 3 14
    4 3 -14
    -4 -3 14
    -4 -3 14
    4 3 -13
    4 -3 -13
    -4 3 13
    -4 -3 13
    4 3 -13
    -4 -3 13
    4 -3 -12
    4 3 -12
    -4 3 12
    4 3 -12
    4 3 -12
    -4 -3 12
    4 3 -12
    -4 -3 12
    4 3 -11
    4 -3 -11
    4 3 -11
    4 3 -11
    -4 -3 11
    -4 3 11
    -4 -3 11
    -4 -3 10
    4 3 -10
    4 3 -10
    -4 3 10
    4 -3 -10
    4 3 -10
    -4 -3 10
    -4 -3 9
    4 3 -9
    -4 -3 9
    4 3 -9
    -4 3 9
    4 -3 -9
    4 3 -9
    -4 -3 9
    -4 -3 9
    4 3 -8
    4 -3 -8
    4 3 -8
    -4 3 8
    -4 -3 8
    -4 -3 8
    -4 -3 7
    -4 -3 7
    4 3 -7
    -4 3 7
    4 3 -7
    4 -3 -7
    4 3 -6
    4 -3 -6
    4 3 -6
    4 3 -6
    -4 3 6
    -4 -3 6
    4 3 -5
    -4 -3 5
    4 3 -5
    4 -3 -5
    -4 3 5
    4 3 -5
    4 -3 -5
    4 -3 -4
    4 3 -4
    -4 -3 4
    4 3 -4
    4 3 -4
    -4 3 4
    4 -3 -4
    -4 -3 4
    4 -3 -3
    4 3 -3
    4 -3 -3
    -4 -3 3
    4 3 -3
    4 3 -3
    -4 3 3
    4 3 -2
    4 3 -2
    4 -3 -2
    -4 -3 2
    4 -3 -2
    -4 3 2
    -4 3 1
    4 3 -1
    4 -3 -1
    -4 -3 1
    4 3 -1
    4 -3 -1
    4 -3 0
    4 3 0
    -4 -3 0
    -4 -3 0
    4 3 0
    4 -3 0
    -4 3 0
    4 3 1
    4 3 1
    4 -3 1
    -4 -3 -1
    -4 -3 -1
    4 -3 1
    -4 3 -1
    -4 3 -2
    4 3 2
    4 -3 2
    -4 -3 -2
    4 -3 2
    4 3 2
    4 -3 2
    -4 -3 -2
    4 -3 3
    4 3 3
    4 -3 3
    -4 -3 -3
    4 -3 3
    -4 -3 -3
    4 3 3
    -4 3 -3
    -4 3 -4
    4 -3 4
    4 -3 4
    4 -3 4
    4 3 4
    -4 -3 -4
    -4 -3 -4
    4 3 4
    4 -3 4
    -4 3 -5
    4 -3 5
    4 -3 5
    4 -3 5
    -4 -3 -5
    4 3 5
    -4 -3 -5
    4 3 5
    4 -3 5
    4 3 6
    4 -3 6
    4 -3 6
    -4 -3 -6
    4 3 6
    -4 -3 -6
    4 -3 6
    -4 -3 -6
    4 -3 6
    -4 3 -6
    -4 3 -7
    -4 -3 -7
    4 -3 7
    4 3 7
    4 -3 7
    4 -3 7
    4 -3 7
    4 3 7
    -4 -3 -7
    -4 -3 -7
    4 -3 7
    4 -3 8
    4 -3 8
    -4 -3 -8
    4 -3 8
    -4 -3 -8
    4 3 8
    4 -3 8
    -4 -3 -8
    -4 3 -8
    4 -3 9
    4 3 9
    4 -3 9
    -4 -3 -9
    4 -3 9
    -4 -3 -9
    4 -3 9
    -4 3 -9
    -4 -3 -9
    4 -3 10
    -4 3 -10
    -4 -3 -10
    4 3 10
    4 3 10
    4 -3 10
    -4 -3 -10
    4 -3 10
    4 -3 10
    -4 -3 -11
    4 -3 11
    4 -3 11
    -4 -3 -11
    -4 3 -11
    4 -3 11
    4 3 11
    4 3 11
    4 -3 11
    4 -3 12
    -4 3 -12
    -4 -3 -12
    4 -3 12
    4 3 12
    4 3 12
    4 -3 12
    4 3 13
    4 -3 13
    4 3 13
    -4 -3 -13
    4 -3 13
    -4 3 -13
    4 3 14
    -4 3 -14
    4 -3 14
    4 3 14
    -4 -3 -14
    4 -3 14
    -4 3 -15
    4 3 15
    4 -3 15
    4 3 15
    -4 -3 -15
    4 -3 15
    4 3 16
    4 -3 16
    4 -3 16
    4 3 16
    -4 -3 -16
    -4 3 -16
    4 3 17
    4 -3 17
    4 3 17
    -4 -3 -17
    4 -3 17
    -4 3 -17
    -4 3 -18
    -4 -3 -18
    4 -3 18
    4 -3 18
    4 3 18
    4 3 18
    4 3 19
    -4 3 -19
    4 3 19
    4 -3 19
    4 -3 19
    -4 -3 -19
    4 3 20
    4 3 20
    -4 -3 -20
    4 -3 20
    4 -3 20
    -4 3 -20
    4 3 21
    -4 3 -21
    4 -3 21
    4 3 21
    -4 -3 -21
    -4 3 -22
    4 -3 22
    4 3 22
    4 3 22
    -4 -3 -22
    4 3 23
    -4 3 -23
    4 -3 23
    4 3 23
    -4 -3 -23
    -4 -3 -24
    4 3 24
    4 3 24
    4 -3 24
    4 3 25
    4 3 25
    -4 -3 -25
    4 -3 25
    4 3 26
    4 -3 26
    -4 -3 -26
    4 3 26
    4 -3 27
    4 3 27
    4 3 27
    -4 -3 -27
    -4 -3 -28
    4 -3 28
    4 3 28
    4 3 28
    -4 -3 -29
    4 3 29
    4 -3 29
    4 3 29
    4 3 30
    4 3 31
    4 3 32
    -4 4 29
    -4 -4 29
    -4 -4 28
    -4 4 28
    4 -4 -27
    -4 4 27
    -4 -4 27
    4 -4 -26
    -4 4 26
    -4 -4 26
    -4 4 25
    4 4 -25
    4 -4 -25
    -4 -4 25
    -4 -4 24
    4 4 -24
    4 -4 -24
    -4 4 24
    4 4 -23
    4 -4 -23
    -4 -4 23
    -4 4 23
    4 4 -22
    -4 4 22
    4 -4 -22
    -4 -4 22
    4 4 -21
    -4 4 21
    -4 -4 21
    -4 -4 20
    4 4 -20
    4 -4 -20
    -4 4 20
    4 4 -19
    -4 4 19
    4 -4 -19
    -4 -4 19
    4 -4 -18
    -4 4 18
    -4 -4 18
    4 4 -18
    4 4 -17
    4 -4 -17
    -4 4 17
    -4 -4 17
    4 4 -16
    4 -4 -16
    -4 4 16
    -4 -4 16
    -4 4 15
    4 4 -15
    4 -4 -15
    -4 -4 15
    4 4 -14
    4 -4 -14
    -4 4 14
    -4 -4 14
    4 4 -13
    -4 4 13
    -4 -4 13
    4 -4 -13
    4 4 -12
    4 -4 -12
    -4 4 12
    -4 -4 12
    -4 -4 11
    4 4 -11
    4 -4 -11
    -4 4 11
    4 4 -10
    4 -4 -10
    -4 4 10
    -4 -4 10
    4 4 -9
    -4 4 9
    4 -4 -9
    -4 -4 9
    4 -4 -8
    4 4 -8
    -4 4 8
    -4 -4 8
    -4 -4 8
    -4 -4 7
    -4 -4 7
    4 -4 -7
    4 4 -7
    -4 4 7
    4 -4 -6
    4 4 -6
    4 4 -6
    4 -4 -6
    -4 -4 6
    -4 -4 6
    -4 4 6
    4 -4 -5
    4 4 -5
    -4 -4 5
    -4 -4 5
    4 4 -5
    4 -4 -5
    -4 -4 4
    -4 -4 4
    4 4 -4
    4 -4 -4
    4 4 -4
    4 -4 -4
    4 4 -3
    4 4 -3
    -4 -4 3
    4 -4 -3
    4 -4 -3
    4 4 -2
    -4 -4 2
    4 -4 -2
    4 -4 -2
    4 4 -2
    4 -4 -1
    4 4 -1
    4 4 -1
    -4 -4 1
    4 -4 -1
    4 4 0
    4 4 0
    4 -4 0
    4 -4 0
    -4 -4 0
    -4 -4 0
    -4 4 -1
    4 -4 1
    4 4 1
    -4 -4 -1
    -4 -4 -1
    4 -4 1
    4 4 1
    -4 4 -2
    -4 -4 -2
    4 -4 2
    4 4 2
    -4 -4 -2
    4 4 2
    4 -4 2
    4 -4 3
    4 4 3
    -4 -4 -3
    -4 -4 -3
    4 -4 3
    -4 4 -3
    4 4 3
    4 4 4
    4 -4 4
    -4 -4 -4
    4 -4 4
    -4 -4 -4
    4 4 4
    4 -4 4
    -4 4 -4
    4 -4 5
    4 -4 5
    -4 -4 -5
    4 4 5
    -4 -4 -5
    -4 4 -5
    4 -4 5
    -4 4 -6
    4 -4 6
    -4 -4 -6
    4 -4 6
    4 -4 6
    4 4 6
    -4 -4 -6
    -4 4 -7
    4 -4 7
    4 -4 7
    -4 -4 -7
    4 -4 7
    4 4 7
    -4 -4 -7
    4 -4 7
    -4 4 -8
    4 -4 8
    -4 -4 -8
    4 -4 8
    4 4 8
    -4 -4 -8
    4 -4 8
    4 -4 9
    4 -4 9
    -4 -4 -9
    4 4 9
    4 -4 9
    -4 4 -9
    -4 -4 -9
    4 -4 10
    -4 4 -10
    4 -4 10
    4 4 10
    -4 -4 -10
    4 -4 10
    -4 -4 -10
    4 -4 11
    -4 4 -11
    4 4 11
    -4 -4 -11
    4 -4 11
    -4 4 -12
    4 -4 12
    4 4 12
    -4 -4 -12
    -4 4 -13
    4 4 13
    4 -4 13
    -4 -4 -13
    4 4 14
    4 -4 14
    -4 -4 -14
    -4 4 -14
    -4 4 -15
    4 -4 15
    4 4 15
    -4 -4 -15
    -4 4 -16
    -4 -4 -16
    4 4 16
    4 -4 16
    4 4 17
    -4 4 -17
    4 -4 17
    -4 -4 -17
    4 -4 18
    4 4 18
    -4 -4 -18
    -4 -4 -19
    4 -4 19
    4 4 19
    -4 -4 -20
    4 -4 20
    4 4 20
    4 -4 21
    -4 -4 -21
    4 4 21
    4 -4 22
    4 4 22
    -4 -4 -22
    4 -4 23
    4 4 23
    -4 -4 -23
    4 4 24
    -4 -4 -24
    4 -4 25
    4 4 25
    -4 -4 -25
    4 -4 26
    4 -4 27
    -4 5 24
    -4 -5 24
    4 -5 -23
    -4 -5 23
    -4 5 23
    4 -5 -22
    -4 5 22
    -4 -5 22
    -4 5 21
    -4 -5 21
    4 5 -20
    4 -5 -20
    -4 5 20
    -4 -5 20
    4 5 -19
    4 -5 -19
    -4 5 19
    -4 -5 19
    4 5 -18
    4 -5 -18
    -4 5 18
    -4 -5 18
    -4 5 17
    4 5 -17
    4 -5 -17
    4 -5 -16
    -4 5 16
    -4 -5 16
    4 -5 -15
    4 5 -15
    -4 5 15
    -4 -5 15
    4 5 -14
    4 -5 -14
    -4 5 14
    -4 -5 14
    4 5 -13
    4 -5 -13
    -4 5 13
    -4 -5 13
    -4 -5 13
    -4 -5 12
    4 5 -12
    4 -5 -12
    -4 5 12
    -4 -5 12
    -4 -5 11
    4 5 -11
    4 -5 -11
    -4 5 11
    -4 -5 11
    -4 -5 10
    4 5 -10
    4 -5 -10
    -4 -5 10
    -4 -5 9
    4 5 -9
    4 -5 -9
    -4 5 9
    -4 -5 9
    -4 -5 8
    -4 -5 8
    4 5 -8
    4 -5 -8
    -4 5 8
    -4 -5 7
    -4 -5 7
    4 5 -7
    4 -5 -7
    4 -5 -6
    4 5 -6
    -4 -5 6
    4 -5 -6
    -4 -5 6
    -4 -5 5
    4 5 -5
    4 -5 -5
    -4 -5 5
    4 -5 -5
    -4 -5 4
    4 5 -4
    4 -5 -4
    4 5 -4
    4 -5 -4
    -4 -5 4
    -4 -5 3
    -4 -5 3
    4 5 -3
    4 5 -3
    4 -5 -3
    4 -5 -3
    4 5 -2
    4 5 -2
    -4 -5 2
    4 -5 -2
    4 5 -1
    4 5 -1
    -4 -5 1
    4 -5 -1
    -4 -5 0
    4 -5 0
    4 5 0
    4 5 0
    4 5 1
    4 -5 1
    -4 -5 -1
    4 5 1
    -4 -5 -2
    4 -5 2
    -4 -5 -2
    4 5 2
    4 -5 3
    -4 -5 -3
    -4 -5 -3
    4 5 3
    4 5 4
    -4 -5 -4
    -4 -5 -4
    4 -5 4
    -4 -5 -5
    4 -5 5
    -4 -5 -5
    4 -5 5
    4 5 5
    -4 -5 -6
    4 -5 6
    -4 -5 -6
    4 5 6
    4 -5 6
    -4 -5 -7
    4 -5 7
    4 -5 7
    4 5 7
    -4 -5 -7
    4 5 8
    -4 -5 -8
    4 -5 8
    -4 -5 -8
    4 -5 8
    -4 5 -9
    4 -5 9
    -4 -5 -9
    4 -5 9
    4 5 9
    -4 -5 -9
    -4 5 -10
    -4 -5 -10
    4 -5 10
    4 5 10
    4 -5 10
    -4 5 -11
    4 -5 11
    4 -5 11
    4 5 11
    -4 -5 -11
    4 5 12
    4 -5 12
    4 -5 12
    -4 -5 -12
    4 -5 13
    -4 -5 -13
    4 -5 13
    4 -5 14
    4 -5 14
    4 5 14
    -4 -5 -14
    4 -5 15
    4 -5 15
    4 5 15
    -4 -5 -15
    4 -5 16
    4 5 16
    -4 -5 -16
    4 -5 16
    4 -5 17
    4 5 17
    -4 -5 -17
    4 -5 17
    -4 -5 -18
    4 -5 18
    4 5 18
    4 -5 19
    4 5 19
    -4 -5 -19
    4 -5 20
    -4 -5 -20
    4 -5 21
    -4 -5 -21
    4 -5 22
    4 -5 23
    4 -5 24
    4 -6 -18
    4 -6 -17
    -4 -6 16
    4 6 -15
    -4 -6 15
    4 6 -14
    -4 -6 14
    -4 -6 13
    4 6 -13
    4 6 -12
    -4 -6 12
    4 6 -11
    -4 -6 11
    4 6 -10
    -4 -6 10
    4 6 -9
    -4 -6 9
    -4 -6 9
    -4 -6 8
    4 6 -8
    -4 -6 8
    -4 -6 7
    4 6 -7
    -4 -6 7
    -4 -6 6
    4 6 -6
    -4 -6 6
    -4 -6 5
    -4 -6 5
    4 6 -5
    4 -6 -5
    -4 -6 4
    -4 -6 4
    4 -6 -4
    4 -6 -3
    -4 -6 3
    -4 -6 3
    -4 -6 2
    -4 -6 2
    4 6 -2
    4 -6 -2
    4 6 -1
    -4 -6 1
    4 -6 -1
    4 -6 0
    -4 -6 0
    4 6 0
    -4 -6 -1
    4 6 1
    4 -6 1
    -4 -6 -2
    4 -6 2
    4 6 2
    4 -6 3
    4 6 3
    -4 -6 -3
    -4 -6 -4
    4 -6 4
    4 6 4
    4 6 5
    4 -6 5
    -4 -6 -5
    4 -6 6
    4 6 6
    -4 -6 -6
    -4 -6 -7
    4 6 7
    4 -6 7
    -4 -6 -8
    4 6 8
    4 -6 8
    4 6 9
    -4 -6 -9
    4 -6 9
    4 -6 10
    4 -6 11
    4 -6 12
    4 -6 13
    4 -6 14
    4 -6 15
    -4 -6 -15
    -4 -6 -16
    -4 -6 -17
    5 0 -36
    5 0 -36
    5 0 -35
    5 0 -35
    5 0 -34
    5 0 -34
    5 0 -33
    5 0 -33
    5 0 -32
    5 0 -32
    5 0 -31
    5 0 -31
    5 0 -30
    5 0 -30
    -5 0 30
    5 0 -29
    5 0 -29
    -5 0 29
    5 0 -28
    5 0 -28
    -5 0 28
    5 0 -27
    -5 0 27
    5 0 -26
    5 0 -26
    -5 0 26
    5 0 -25
    -5 0 25
    5 0 -24
    -5 0 24
    -5 0 23
    5 0 -23
    -5 0 22
    5 0 -22
    -5 0 22
    -5 0 21
    5 0 -21
    -5 0 21
    -5 0 20
    5 0 -20
    -5 0 20
    5 0 -19
    -5 0 19
    -5 0 19
    5 0 -18
    -5 0 18
    -5 0 18
    -5 0 17
    5 0 -17
    -5 0 17
    5 0 -16
    -5 0 16
    -5 0 16
    5 0 -15
    -5 0 15
    -5 0 15
    5 0 -14
    5 0 -14
    -5 0 14
    -5 0 14
    5 0 -13
    -5 0 13
    -5 0 13
    5 0 -13
    5 0 -13
    5 0 -12
    5 0 -12
    -5 0 12
    -5 0 12
    5 0 -11
    5 0 -11
    -5 0 11
    -5 0 11
    5 0 -11
    -5 0 10
    5 0 -10
    5 0 -10
    -5 0 10
    5 0 -9
    -5 0 9
    -5 0 9
    5 0 -9
    -5 0 8
    5 0 -8
    -5 0 8
    5 0 -7
    -5 0 7
    -5 0 7
    5 0 -7
    5 0 -7
    -5 0 6
    5 0 -6
    -5 0 6
    5 0 -6
    5 0 -6
    5 0 -5
    5 0 -5
    5 0 -5
    -5 0 5
    5 0 -5
    -5 0 5
    5 0 -4
    -5 0 4
    5 0 -4
    5 0 -4
    -5 0 4
    5 0 -3
    -5 0 3
    -5 0 3
    5 0 -3
    5 0 -3
    5 0 -2
    -5 0 2
    5 0 -2
    -5 0 2
    -5 0 1
    5 0 -1
    -5 0 1
    -5 0 1
    5 0 -1
    -5 0 0
    -5 0 0
    5 0 0
    -5 0 0
    5 0 0
    -5 0 -1
    5 0 1
    -5 0 -1
    -5 0 -1
    5 0 1
    -5 0 -2
    5 0 2
    -5 0 -2
    -5 0 -3
    5 0 3
    -5 0 -3
    -5 0 -4
    5 0 4
    -5 0 -4
    5 0 4
    -5 0 -5
    5 0 5
    5 0 5
    -5 0 -5
    5 0 5
    -5 0 -6
    5 0 6
    -5 0 -6
    5 0 6
    5 0 6
    -5 0 -7
    5 0 7
    5 0 7
    -5 0 -7
    -5 0 -7
    -5 0 -8
    5 0 8
    -5 0 -8
    5 0 8
    -5 0 -8
    -5 0 -9
    5 0 9
    -5 0 -9
    5 0 9
    -5 0 -9
    -5 0 -10
    -5 0 -10
    -5 0 -10
    5 0 10
    -5 0 -11
    -5 0 -11
    -5 0 -11
    5 0 11
    -5 0 -12
    -5 0 -12
    5 0 12
    -5 0 -12
    -5 0 -13
    -5 0 -13
    5 0 13
    -5 0 -13
    -5 0 -14
    -5 0 -14
    -5 0 -14
    5 0 14
    -5 0 -15
    -5 0 -15
    5 0 15
    -5 0 -15
    -5 0 -16
    -5 0 -16
    5 0 16
    -5 0 -16
    -5 0 -17
    -5 0 -17
    5 0 17
    -5 0 -17
    -5 0 -18
    -5 0 -18
    -5 0 -18
    5 0 18
    -5 0 -19
    5 0 19
    -5 0 -19
    -5 0 -20
    5 0 20
    -5 0 -20
    -5 0 -21
    5 0 21
    -5 0 -21
    -5 0 -22
    -5 0 -22
    5 0 22
    -5 0 -23
    5 0 23
    -5 0 -23
    5 0 24
    -5 0 -24
    -5 0 -24
    -5 0 -25
    5 0 25
    -5 0 -25
    -5 0 -26
    5 0 26
    -5 0 -26
    -5 0 -27
    5 0 27
    -5 0 -27
    -5 0 -28
    5 0 28
    -5 0 -28
    -5 0 -29
    5 0 29
    -5 0 -29
    -5 0 -30
    5 0 30
    -5 0 -30
    5 0 31
    -5 0 -31
    -5 0 -31
    -5 0 -32
    5 0 32
    -5 0 -32
    -5 0 -33
    -5 0 -33
    -5 0 -34
    -5 0 -34
    -5 0 -35
    -5 0 -35
    5 1 -36
    5 1 -35
    5 -1 -34
    5 1 -34
    5 1 -33
    5 -1 -33
    -5 -1 33
    5 1 -32
    5 1 -32
    5 -1 -32
    -5 -1 32
    5 1 -31
    5 1 -31
    5 -1 -31
    -5 -1 31
    5 1 -30
    5 1 -30
    5 -1 -30
    -5 -1 30
    5 1 -29
    5 -1 -29
    5 1 -29
    -5 -1 29
    -5 -1 29
    5 1 -28
    5 -1 -28
    5 1 -28
    -5 -1 28
    -5 -1 28
    5 1 -27
    5 -1 -27
    5 1 -27
    -5 -1 27
    -5 -1 27
    5 1 -26
    5 1 -26
    5 -1 -26
    -5 -1 26
    -5 -1 26
    5 -1 -25
    5 1 -25
    5 1 -25
    -5 -1 25
    -5 1 25
    -5 -1 25
    5 1 -24
    5 -1 -24
    5 1 -24
    -5 1 24
    -5 -1 24
    -5 -1 24
    5 1 -23
    5 -1 -23
    -5 1 23
    5 1 -23
    -5 -1 23
    -5 -1 23
    5 1 -22
    5 -1 -22
    5 1 -22
    -5 1 22
    -5 -1 22
    -5 -1 22
    5 1 -21
    5 1 -21
    -5 1 21
    5 -1 -21
    -5 -1 21
    5 1 -20
    5 -1 -20
    5 1 -20
    -5 -1 20
    -5 1 20
    -5 1 20
    5 -1 -19
    5 1 -19
    -5 1 19
    -5 1 19
    -5 -1 19
    5 1 -19
    5 1 -18
    5 -1 -18
    5 1 -18
    -5 1 18
    -5 -1 18
    -5 1 18
    5 1 -18
    -5 -1 17
    5 1 -17
    5 1 -17
    -5 1 17
    -5 1 17
    5 -1 -17
    5 1 -17
    5 1 -16
    -5 1 16
    5 1 -16
    5 -1 -16
    -5 1 16
    5 1 -16
    -5 -1 16
    5 -1 -15
    5 1 -15
    -5 -1 15
    -5 1 15
    -5 1 15
    -5 -1 15
    5 1 -15
    5 1 -15
    5 1 -14
    5 1 -14
    5 1 -14
    -5 -1 14
    -5 1 14
    -5 1 14
    -5 -1 14
    5 -1 -14
    5 1 -13
    5 -1 -13
    -5 -1 13
    -5 -1 13
    5 1 -13
    -5 1 13
    -5 1 13
    5 1 -13
    5 1 -12
    5 1 -12
    5 -1 -12
    -5 -1 12
    -5 1 12
    -5 1 12
    -5 -1 12
    5 1 -12
    -5 1 11
    -5 -1 11
    5 -1 -11
    5 1 -11
    5 1 -11
    -5 1 11
    -5 1 11
    -5 -1 11
    5 1 -10
    5 1 -10
    5 -1 -10
    -5 1 10
    5 -1 -10
    -5 1 10
    -5 1 10
    -5 -1 10
    -5 -1 10
    5 1 -9
    -5 1 9
    5 1 -9
    5 -1 -9
    5 -1 -9
    -5 1 9
    -5 -1 9
    -5 -1 9
    5 1 -9
    -5 1 9
    5 1 -8
    -5 1 8
    5 1 -8
    5 -1 -8
    5 -1 -8
    5 1 -8
    5 -1 -8
    -5 1 8
    -5 -1 8
    -5 -1 8
    -5 1 7
    -5 1 7
    -5 -1 7
    5 1 -7
    5 1 -7
    5 -1 -7
    5 1 -7
    5 -1 -7
    -5 -1 7
    5 1 -6
    5 1 -6
    -5 1 6
    5 1 -6
    5 1 -6
    5 -1 -6
    -5 1 6
    5 -1 -6
    -5 -1 6
    -5 -1 6
    5 1 -5
    5 1 -5
    5 -1 -5
    5 1 -5
    -5 1 5
    5 -1 -5
    -5 -1 5
    -5 1 5
    -5 1 5
    -5 -1 5
    5 1 -4
    5 -1 -4
    5 -1 -4
    5 1 -4
    -5 1 4
    -5 1 4
    -5 -1 4
    -5 1 4
    -5 -1 4
    5 1 -3
    5 -1 -3
    5 1 -3
    -5 1 3
    -5 1 3
    5 -1 -3
    -5 -1 3
    -5 -1 3
    -5 1 3
    5 1 -2
    -5 1 2
    5 1 -2
    5 -1 -2
    -5 1 2
    -5 -1 2
    -5 1 2
    -5 -1 2
    5 1 -1
    -5 -1 1
    -5 1 1
    -5 1 1
    5 -1 -1
    -5 -1 1
    -5 1 1
    -5 -1 1
    5 -1 0
    5 1 0
    -5 1 0
    -5 -1 0
    -5 1 0
    -5 -1 0
    5 1 1
    5 -1 1
    -5 -1 -1
    -5 1 -1
    -5 1 -1
    -5 -1 -1
    -5 -1 -2
    5 -1 2
    5 1 2
    -5 -1 -2
    5 -1 2
    -5 1 -2
    -5 1 -2
    -5 -1 -3
    5 -1 3
    5 1 3
    5 1 3
    5 -1 3
    -5 -1 -3
    -5 1 -3
    -5 -1 -4
    5 -1 4
    5 1 4
    5 -1 4
    5 1 4
    5 1 4
    -5 -1 -4
    -5 -1 -4
    -5 1 -4
    5 -1 5
    -5 1 -5
    5 1 5
    5 1 5
    5 1 5
    -5 -1 -5
    5 -1 6
    5 1 6
    -5 -1 -6
    5 1 6
    5 1 6
    -5 1 -6
    -5 1 -6
    5 -1 7
    -5 1 -7
    5 1 7
    5 -1 7
    5 1 7
    -5 -1 -7
    -5 1 -7
    5 1 7
    5 1 8
    5 1 8
    5 -1 8
    5 1 8
    -5 -1 -8
    -5 1 -8
    -5 1 -8
    -5 1 -9
    5 1 9
    5 -1 9
    5 1 9
    -5 -1 -9
    5 1 9
    -5 1 -9
    -5 1 -10
    5 -1 10
    5 1 10
    -5 -1 -10
    -5 1 -10
    5 1 10
    -5 1 -11
    5 -1 11
    5 1 11
    -5 -1 -11
    -5 1 -11
    -5 1 -12
    5 -1 12
    5 1 12
    -5 -1 -12
    -5 1 -12
    -5 1 -13
    -5 1 -13
    5 -1 13
    -5 1 -13
    5 1 13
    -5 -1 -13
    -5 1 -14
    5 -1 14
    -5 1 -14
    5 1 14
    -5 -1 -14
    -5 1 -14
    -5 1 -15
    5 -1 15
    5 1 15
    -5 1 -15
    -5 -1 -15
    -5 1 -15
    -5 1 -16
    -5 1 -16
    5 -1 16
    5 1 16
    -5 1 -16
    -5 -1 -16
    -5 1 -17
    5 -1 17
    5 1 17
    -5 1 -17
    -5 -1 -17
    -5 1 -17
    5 -1 18
    5 1 18
    -5 1 -18
    -5 -1 -18
    -5 1 -18
    -5 1 -19
    5 -1 19
    -5 1 -19
    5 1 19
    -5 -1 -19
    -5 1 -20
    5 -1 20
    5 1 20
    -5 1 -20
    -5 -1 -20
    -5 1 -21
    -5 -1 -21
    -5 1 -21
    5 -1 21
    5 1 21
    -5 1 -22
    5 -1 22
    5 1 22
    -5 -1 -22
    -5 1 -22
    5 1 23
    -5 1 -23
    -5 1 -23
    5 -1 23
    -5 -1 -23
    -5 1 -24
    -5 -1 -24
    5 1 24
    -5 1 -24
    5 -1 24
    -5 1 -25
    -5 -1 -25
    -5 1 -25
    5 -1 25
    5 1 25
    -5 1 -26
    5 -1 26
    -5 1 -26
    5 1 26
    -5 -1 -26
    -5 1 -27
    -5 1 -27
    -5 -1 -27
    5 -1 27
    5 1 27
    -5 -1 -28
    5 1 28
    -5 1 -28
    5 -1 28
    -5 1 -28
    -5 1 -29
    5 -1 29
    -5 1 -29
    5 1 29
    -5 -1 -29
    -5 1 -30
    5 -1 30
    -5 1 -30
    5 1 30
    -5 -1 -30
    5 1 31
    -5 1 -31
    5 -1 31
    -5 -1 -31
    -5 1 -32
    5 -1 32
    5 1 32
    -5 -1 -32
    5 1 33
    -5 -1 -33
    5 2 -34
    -5 -2 34
    5 2 -33
    -5 -2 33
    5 2 -32
    5 -2 -32
    -5 -2 32
    -5 -2 32
    5 2 -31
    5 -2 -31
    -5 -2 31
    -5 -2 31
    5 2 -30
    5 -2 -30
    -5 -2 30
    -5 -2 30
    5 2 -29
    5 -2 -29
    -5 -2 29
    -5 -2 29
    5 2 -28
    -5 -2 28
    5 -2 -28
    -5 -2 28
    5 2 -27
    5 -2 -27
    -5 -2 27
    -5 -2 27
    5 2 -26
    5 -2 -26
    -5 2 26
    -5 -2 26
    -5 -2 26
    5 2 -25
    5 -2 -25
    5 2 -25
    -5 2 25
    -5 -2 25
    -5 -2 25
    5 2 -24
    5 -2 -24
    5 2 -24
    -5 2 24
    -5 -2 24
    5 -2 -23
    5 2 -23
    5 2 -23
    -5 -2 23
    -5 2 23
    -5 -2 23
    5 2 -22
    5 -2 -22
    -5 2 22
    5 2 -22
    -5 -2 22
    -5 -2 22
    5 2 -21
    -5 -2 21
    5 -2 -21
    -5 2 21
    -5 -2 21
    5 2 -21
    5 2 -20
    5 -2 -20
    5 2 -20
    -5 2 20
    -5 -2 20
    -5 -2 20
    5 2 -19
    5 2 -19
    -5 2 19
    5 -2 -19
    -5 -2 19
    -5 -2 19
    -5 -2 18
    5 -2 -18
    5 2 -18
    -5 2 18
    -5 -2 18
    5 2 -18
    5 2 -17
    5 -2 -17
    -5 -2 17
    -5 2 17
    -5 -2 17
    5 2 -17
    5 2 -16
    5 2 -16
    -5 2 16
    -5 -2 16
    5 -2 -16
    -5 -2 16
    -5 -2 16
    5 2 -15
    5 2 -15
    5 -2 -15
    -5 2 15
    -5 -2 15
    -5 -2 15
    5 2 -14
    5 -2 -14
    5 2 -14
    -5 2 14
    -5 -2 14
    -5 -2 14
    5 2 -13
    5 -2 -13
    5 2 -13
    -5 2 13
    -5 -2 13
    -5 -2 13
    5 2 -12
    -5 2 12
    5 -2 -12
    -5 -2 12
    -5 -2 12
    5 2 -11
    5 -2 -11
    -5 -2 11
    -5 2 11
    5 2 -11
    -5 -2 11
    5 2 -10
    5 -2 -10
    -5 -2 10
    -5 -2 10
    5 2 -10
    -5 2 10
    -5 -2 10
    5 2 -9
    -5 2 9
    -5 2 9
    5 -2 -9
    5 2 -9
    -5 -2 9
    -5 -2 9
    -5 -2 9
    -5 2 8
    5 -2 -8
    5 2 -8
    -5 -2 8
    5 2 -8
    -5 2 8
    -5 -2 8
    -5 -2 8
    -5 2 7
    5 -2 -7
    5 2 -7
    5 2 -7
    -5 -2 7
    5 2 -7
    -5 -2 7
    5 -2 -7
    -5 -2 7
    5 2 -6
    5 2 -6
    5 2 -6
    5 -2 -6
    -5 -2 6
    5 -2 -6
    -5 2 6
    -5 -2 6
    -5 -2 6
    5 2 -5
    5 2 -5
    5 -2 -5
    -5 2 5
    5 2 -5
    5 -2 -5
    -5 2 5
    -5 -2 5
    -5 -2 5
    -5 -2 4
    -5 2 4
    5 -2 -4
    5 2 -4
    -5 -2 4
    -5 2 4
    5 2 -4
    5 2 -4
    5 -2 -4
    -5 -2 3
    -5 2 3
    -5 2 3
    5 2 -3
    5 -2 -3
    -5 -2 3
    5 2 -3
    5 2 -3
    5 -2 -3
    5 2 -2
    -5 -2 2
    -5 2 2
    5 2 -2
    5 2 -2
    5 -2 -2
    -5 2 2
    5 -2 -2
    5 2 -1
    5 2 -1
    5 2 -1
    -5 -2 1
    5 2 -1
    5 -2 -1
    5 -2 -1
    -5 2 1
    5 2 0
    -5 2 0
    -5 -2 0
    5 2 0
    5 -2 0
    5 2 0
    5 -2 0
    5 2 1
    -5 2 -1
    5 2 1
    -5 -2 -1
    5 -2 1
    5 2 1
    -5 2 -2
    5 2 2
    -5 -2 -2
    5 2 2
    5 2 2
    -5 -2 -2
    5 -2 2
    5 2 3
    5 2 3
    -5 2 -3
    5 2 3
    5 -2 3
    -5 -2 -3
    -5 -2 -3
    5 2 4
    5 2 4
    5 -2 4
    5 2 4
    -5 -2 -4
    -5 2 -4
    -5 -2 -4
    5 -2 5
    -5 2 -5
    -5 -2 -5
    5 2 5
    5 2 5
    5 2 5
    -5 -2 -5
    5 -2 6
    5 2 6
    5 2 6
    5 -2 6
    -5 -2 -6
    5 2 6
    -5 2 -6
    -5 -2 -6
    5 2 7
    5 2 7
    -5 -2 -7
    -5 2 -7
    -5 -2 -7
    5 2 8
    5 -2 8
    5 2 8
    -5 -2 -8
    -5 2 -8
    -5 2 -9
    5 2 9
    -5 -2 -9
    5 -2 9
    5 2 9
    -5 -2 -9
    -5 -2 -10
    5 -2 10
    5 2 10
    -5 -2 -10
    -5 2 -10
    5 -2 11
    5 2 11
    -5 -2 -11
    -5 2 -11
    -5 2 -12
    -5 2 -12
    5 -2 12
    5 2 12
    -5 -2 -12
    5 -2 13
    5 2 13
    -5 -2 -13
    -5 2 -13
    -5 2 -13
    -5 2 -14
    5 -2 14
    5 2 14
    -5 -2 -14
    -5 2 -14
    -5 2 -15
    5 -2 15
    5 2 15
    -5 -2 -15
    5 -2 16
    5 2 16
    -5 -2 -16
    -5 2 -16
    -5 2 -17
    5 -2 17
    5 2 17
    -5 -2 -17
    5 2 18
    5 -2 18
    -5 -2 -18
    -5 2 -18
    5 -2 19
    5 2 19
    -5 -2 -19
    -5 2 -19
    5 -2 20
    5 2 20
    -5 -2 -20
    -5 2 -20
    -5 2 -21
    5 -2 21
    5 2 21
    -5 -2 -21
    5 2 22
    -5 -2 -22
    -5 2 -22
    5 -2 22
    5 -2 23
    5 2 23
    -5 -2 -23
    -5 2 -23
    -5 -2 -24
    5 -2 24
    -5 2 -24
    5 2 24
    5 -2 25
    5 2 25
    -5 -2 -25
    -5 2 -25
    -5 2 -26
    5 2 26
    5 -2 26
    -5 -2 -26
    -5 2 -27
    5 -2 27
    5 2 27
    -5 -2 -27
    -5 2 -28
    -5 -2 -28
    5 -2 28
    5 2 28
    5 2 29
    5 -2 29
    -5 -2 -29
    5 -2 30
    5 2 30
    -5 -2 -30
    5 2 31
    -5 -2 -31
    5 2 32
    -5 -3 32
    -5 -3 31
    5 3 -31
    5 3 -30
    -5 -3 30
    -5 -3 30
    5 3 -29
    5 -3 -29
    -5 -3 29
    -5 -3 29
    5 3 -28
    5 -3 -28
    -5 -3 28
    -5 -3 28
    -5 -3 27
    5 3 -27
    -5 -3 27
    5 3 -26
    5 -3 -26
    -5 3 26
    -5 -3 26
    -5 -3 26
    5 3 -25
    -5 3 25
    5 -3 -25
    -5 -3 25
    -5 -3 25
    -5 -3 24
    5 -3 -24
    -5 3 24
    5 3 -24
    -5 -3 24
    -5 3 23
    5 3 -23
    5 -3 -23
    -5 -3 23
    -5 -3 23
    5 3 -22
    5 -3 -22
    -5 3 22
    -5 -3 22
    -5 -3 22
    5 3 -21
    -5 -3 21
    -5 3 21
    -5 -3 21
    5 -3 -21
    5 3 -20
    5 -3 -20
    -5 3 20
    -5 -3 20
    -5 -3 20
    5 3 -19
    5 -3 -19
    -5 3 19
    -5 -3 19
    -5 -3 19
    5 3 -18
    5 -3 -18
    -5 -3 18
    -5 3 18
    -5 -3 18
    5 -3 -17
    5 3 -17
    5 3 -17
    -5 -3 17
    -5 3 17
    -5 -3 17
    5 3 -16
    5 3 -16
    -5 3 16
    5 -3 -16
    -5 -3 16
    -5 -3 16
    5 3 -15
    5 3 -15
    -5 3 15
    5 -3 -15
    -5 -3 15
    -5 -3 15
    5 3 -14
    5 3 -14
    -5 3 14
    5 -3 -14
    -5 -3 14
    5 3 -13
    5 -3 -13
    -5 3 13
    -5 -3 13
    -5 3 12
    5 3 -12
    5 -3 -12
    -5 -3 12
    -5 -3 11
    5 3 -11
    5 -3 -11
    -5 3 11
    5 -3 -10
    5 3 -10
    -5 3 10
    -5 -3 10
    5 3 -9
    5 -3 -9
    5 3 -9
    -5 -3 9
    -5 3 9
    -5 -3 9
    -5 -3 9
    5 3 -8
    5 -3 -8
    5 3 -8
    -5 -3 8
    -5 -3 8
    -5 3 8
    -5 -3 7
    5 3 -7
    5 -3 -7
    5 3 -7
    -5 -3 7
    -5 -3 6
    -5 3 6
    5 3 -6
    5 -3 -6
    5 3 -6
    -5 -3 5
    -5 3 5
    5 3 -5
    5 3 -5
    5 -3 -5
    -5 -3 5
    5 3 -4
    5 -3 -4
    -5 -3 4
    5 3 -4
    5 -3 -4
    -5 3 4
    -5 -3 4
    5 -3 -4
    5 3 -3
    5 3 -3
    5 -3 -3
    -5 -3 3
    5 -3 -3
    -5 3 3
    5 -3 -3
    5 -3 -2
    -5 3 2
    -5 -3 2
    5 3 -2
    5 3 -2
    5 -3 -2
    5 -3 -2
    5 3 -1
    5 -3 -1
    -5 -3 1
    5 3 -1
    5 -3 -1
    5 -3 -1
    -5 3 1
    5 3 0
    5 -3 0
    -5 -3 0
    5 3 0
    5 -3 0
    5 -3 0
    -5 3 0
    5 3 1
    5 3 1
    -5 3 -1
    -5 -3 -1
    5 -3 1
    -5 -3 -1
    5 -3 1
    5 3 2
    5 -3 2
    -5 -3 -2
    5 -3 2
    -5 -3 -2
    5 -3 2
    5 3 2
    -5 3 -2
    5 -3 3
    -5 3 -3
    -5 -3 -3
    5 -3 3
    5 3 3
    5 -3 3
    -5 -3 -3
    5 3 3
    5 -3 3
    -5 3 -4
    5 3 4
    -5 -3 -4
    5 -3 4
    5 -3 4
    5 3 4
    -5 -3 -4
    5 -3 4
    5 -3 4
    5 -3 5
    5 3 5
    5 3 5
    5 -3 5
    -5 -3 -5
    -5 -3 -5
    5 -3 5
    -5 3 -5
    -5 -3 -6
    -5 3 -6
    5 -3 6
    5 -3 6
    -5 -3 -6
    5 3 6
    5 3 6
    5 -3 6
    5 -3 7
    5 3 7
    5 -3 7
    5 -3 7
    -5 -3 -7
    5 3 7
    5 -3 7
    -5 -3 -7
    -5 3 -7
    5 -3 8
    -5 -3 -8
    5 3 8
    5 -3 8
    5 3 8
    5 -3 8
    -5 -3 -8
    5 -3 8
    -5 3 -8
    5 3 8
    5 -3 8
    5 -3 9
    -5 -3 -9
    5 -3 9
    5 -3 9
    5 3 9
    -5 -3 -9
    5 3 9
    5 -3 9
    -5 3 -9
    5 3 10
    -5 3 -10
    -5 -3 -10
    5 -3 10
    -5 -3 -10
    5 3 10
    5 -3 10
    5 -3 10
    -5 3 -11
    -5 -3 -11
    5 -3 11
    5 3 11
    5 3 11
    -5 -3 -11
    5 -3 11
    -5 3 -12
    5 -3 12
    5 3 12
    5 3 12
    -5 -3 -12
    -5 3 -13
    5 -3 13
    5 3 13
    5 3 13
    -5 -3 -13
    -5 3 -14
    5 -3 14
    5 3 14
    5 3 14
    -5 -3 -14
    5 -3 15
    5 3 15
    -5 -3 -15
    5 3 15
    -5 3 -15
    -5 3 -16
    5 3 16
    5 -3 16
    5 3 16
    -5 -3 -16
    -5 -3 -17
    -5 3 -17
    5 -3 17
    5 3 17
    5 3 17
    5 3 18
    5 -3 18
    5 3 18
    -5 -3 -18
    -5 3 -18
    -5 3 -19
    -5 -3 -19
    5 -3 19
    5 3 19
    5 3 19
    -5 3 -20
    5 3 20
    5 -3 20
    5 3 20
    -5 -3 -20
    -5 3 -21
    5 -3 21
    5 3 21
    5 3 21
    -5 -3 -21
    -5 3 -22
    5 3 22
    5 -3 22
    5 3 22
    -5 -3 -22
    -5 3 -23
    5 -3 23
    5 3 23
    5 3 23
    -5 -3 -23
    5 3 24
    5 -3 24
    5 3 24
    -5 -3 -24
    5 -3 25
    5 3 25
    5 3 25
    -5 -3 -25
    5 3 26
    5 -3 26
    5 3 26
    -5 -3 -26
    5 -3 27
    5 3 27
    5 3 27
    -5 -3 -27
    5 -3 28
    5 3 28
    5 3 28
    -5 -3 -28
    5 3 29
    -5 -4 27
    -5 -4 26
    5 4 -26
    5 -4 -26
    -5 4 26
    5 4 -25
    5 -4 -25
    -5 4 25
    -5 -4 25
    -5 -4 24
    5 4 -24
    5 -4 -24
    -5 4 24
    5 4 -23
    5 -4 -23
    -5 4 23
    -5 -4 23
    5 4 -22
    5 -4 -22
    -5 4 22
    -5 -4 22
    5 4 -21
    5 -4 -21
    -5 4 21
    -5 -4 21
    5 4 -20
    5 -4 -20
    -5 4 20
    -5 -4 20
    5 4 -19
    -5 4 19
    -5 -4 19
    5 4 -18
    -5 -4 18
    -5 4 18
    5 -4 -18
    5 4 -17
    5 -4 -17
    -5 4 17
    -5 -4 17
    5 4 -16
    5 -4 -16
    -5 4 16
    -5 -4 16
    5 4 -15
    5 -4 -15
    -5 4 15
    -5 -4 15
    5 4 -14
    5 -4 -14
    -5 4 14
    -5 -4 14
    5 4 -13
    5 -4 -13
    -5 4 13
    -5 -4 13
    5 4 -12
    5 -4 -12
    -5 4 12
    -5 -4 12
    5 4 -11
    5 -4 -11
    -5 4 11
    -5 -4 11
[truncated: 398,545 more chars]
