# Supplementary material for: Synthesis and structure of ethyl 2-[(4-oxo-3-phenyl-3,4-di­hydro­quinazolin-2-yl)sulfan­yl]acetate
Source: Acta Crystallogr E Crystallogr Commun. 2020 Apr 17;76(Pt 5):668–72. doi: 10.1107/S2056989020005071 (PMC7199254; doi:10.1107/S2056989020005071)
Supplement: Supplementary file 2 [file e-76-00668-Isup2.hkl]

#
# h,k,l, Fc-squared, Fo-squared, sigma(Fo-squared), status flag
#
data_I
_shelx_title ' tr1028_a.res in P2(1)/n'
_shelx_refln_list_code          4
_shelx_F_calc_maximum      156.89
_exptl_crystal_F_000       712.00
_reflns_d_resolution_high  0.8002

loop_
 _space_group_symop_operation_xyz
 'x, y, z'
 '-x+1/2, y+1/2, -z+1/2'
 '-x, -y, -z'
 'x-1/2, -y-1/2, z-1/2'

_cell_length_a    11.8865
_cell_length_b     5.1298
_cell_length_c    28.2942
_cell_angle_alpha  90.000
_cell_angle_beta   93.667
_cell_angle_gamma  90.000

_shelx_F_squared_multiplier     1.000

loop_
 _refln_index_h
 _refln_index_k
 _refln_index_l
 _refln_F_squared_calc
 _refln_F_squared_meas
 _refln_F_squared_sigma
 _refln_observed_status
   2   0   0       1996.09       1807.84        12.50 o
   4   0   0        115.39        111.65         2.79 o
   6   0   0       2723.92       2809.37        18.75 o
   8   0   0        944.69        944.81        19.72 o
  10   0   0        273.93        273.95         9.09 o
  12   0   0        554.15        513.17        18.93 o
  14   0   0          3.40          9.13         2.69 o
   1   1   0       1354.10       1241.91         5.16 o
   2   1   0        588.94        608.23         4.26 o
   3   1   0         10.79         12.22         0.58 o
   4   1   0         22.48         26.66         0.85 o
   5   1   0        596.07        679.31         6.66 o
   6   1   0         63.78         80.81         2.36 o
   7   1   0       1204.04       1219.73         9.51 o
   8   1   0          1.97          0.89         0.50 o
   9   1   0         87.26         85.33         2.84 o
  10   1   0         63.18         63.49         2.89 o
  11   1   0         42.04         51.97         3.54 o
  12   1   0          0.64          0.32         0.83 o
  13   1   0          4.00          4.39         1.20 o
  14   1   0          5.49          3.91         1.87 o
   0   2   0         97.03         83.93         2.29 o
   1   2   0         16.99         16.19         0.78 o
   2   2   0        138.21        108.93         2.36 o
   3   2   0         91.00        110.11         2.80 o
   4   2   0       2635.85       2615.47        12.83 o
   5   2   0          4.90          2.89         0.67 o
   6   2   0        435.38        441.45         4.97 o
   7   2   0         16.86         19.04         1.63 o
   8   2   0         75.51         78.17         2.90 o
   9   2   0        802.56        792.74         9.84 o
  10   2   0         32.64         29.75         1.98 o
  11   2   0          1.57          3.86         0.96 o
  12   2   0         82.93         89.73         6.04 o
  13   2   0          0.14         -0.96         0.96 o
  14   2   0         36.00         44.12         4.53 o
   1   3   0         23.32         25.18         1.46 o
   2   3   0        394.01        400.01         4.66 o
   3   3   0        145.70        153.80         4.10 o
   4   3   0         49.98         59.73         2.92 o
   5   3   0        313.94        337.27         5.69 o
   6   3   0          3.93          7.15         0.82 o
   7   3   0        543.85        563.01        10.49 o
   8   3   0        512.15        518.27        11.69 o
   9   3   0          8.27          8.71         1.48 o
  10   3   0         15.13         21.12         2.39 o
  11   3   0          2.39          5.52         1.98 o
  12   3   0         52.86         64.08         5.41 o
  13   3   0         39.52         41.42         7.17 o
   0   4   0        442.85        434.81        10.86 o
   1   4   0         74.03         78.51         3.37 o
   2   4   0          2.19          2.18         0.51 o
   3   4   0          2.59          2.11         0.93 o
   4   4   0         18.84         20.90         2.09 o
   5   4   0        176.99        178.99         6.42 o
   6   4   0         30.17         28.53         2.62 o
   7   4   0          0.39          0.65         1.28 o
   8   4   0         23.13         21.18         2.33 o
   9   4   0          7.27          9.28         1.42 o
  10   4   0          4.07          3.81         1.18 o
  11   4   0          0.09          1.99         1.31 o
   1   5   0         14.14         19.68         5.55 o
   2   5   0          2.12         -0.75         1.53 o
   3   5   0          5.12          6.47         2.44 o
   4   5   0          0.37          0.58         1.68 o
   5   5   0          9.35         13.11         2.61 o
   6   5   0          4.43          3.91         1.68 o
   7   5   0          6.65          4.05         1.43 o
   8   5   0          1.63          0.78         1.25 o
   9   5   0          1.67          3.40         1.45 o
   0   6   0         10.47         10.44         5.30 o
   1   6   0          4.15          6.98         3.67 o
   2   6   0          7.69         15.61         4.21 o
   3   6   0         23.64         27.04         5.24 o
   4   6   0          1.57          4.69         2.46 o
   5   6   0          2.90          1.12         1.85 o
 -13   0   1         20.05         13.35         3.30 o
 -11   0   1        285.89        242.83         8.95 o
  -9   0   1         32.09         19.58         2.22 o
  -7   0   1        521.95        465.33         9.85 o
  -5   0   1         72.65         75.02         2.57 o
  -3   0   1          1.20          0.78         0.45 o
   3   0   1       3859.79       3640.59        19.40 o
   5   0   1       2251.83       2330.49        14.36 o
   7   0   1       1932.51       2008.45        20.53 o
   9   0   1        383.65        386.34        10.26 o
  11   0   1        282.20        285.87         9.74 o
  13   0   1         48.77         40.86         5.70 o
 -14   1   1          1.33          1.30         2.60 o
 -13   1   1         10.10          6.83         1.85 o
 -12   1   1          1.10          2.10         0.78 o
 -11   1   1         14.96         15.15         1.90 o
 -10   1   1         28.86         33.26         2.08 o
  -9   1   1         85.24         80.67         2.79 o
  -8   1   1        244.85        226.22         4.47 o
  -7   1   1          0.12          1.52         0.50 o
  -6   1   1        390.59        379.33         4.94 o
  -5   1   1        218.28        203.14         2.96 o
  -4   1   1       1012.85        987.69         5.46 o
  -3   1   1          1.23          0.19         0.14 o
  -2   1   1         23.54         30.87         1.04 o
  -1   1   1       3958.12       3864.38        12.17 o
   0   1   1       4079.38       3886.89        10.19 o
   1   1   1        604.75        559.92         3.41 o
   2   1   1        332.59        329.30         3.53 o
   3   1   1        598.04        600.95         5.23 o
   4   1   1        966.34       1008.55         8.84 o
   5   1   1        613.91        642.58         6.32 o
   6   1   1         76.50         49.92         1.80 o
   7   1   1          0.97          0.98         0.79 o
   8   1   1        272.16        263.23         4.68 o
   9   1   1          3.14          3.50         0.53 o
  10   1   1         62.30         59.14         2.76 o
  11   1   1        120.79         98.93         4.94 o
  12   1   1        111.72        108.13         5.37 o
  13   1   1          3.12          1.83         0.82 o
  14   1   1         51.22         72.99         6.78 o
 -14   2   1          3.45          3.19         1.55 o
 -13   2   1         26.22         22.55         3.12 o
 -12   2   1          0.79          1.00         1.04 o
 -11   2   1         31.61         35.97         3.07 o
 -10   2   1        152.61        144.71         4.42 o
  -9   2   1          1.30          1.12         0.62 o
  -8   2   1          0.54          0.11         0.69 o
  -7   2   1        119.29        117.97         3.29 o
  -6   2   1        155.50        143.03         3.21 o
  -5   2   1        837.89        869.54         7.35 o
  -4   2   1        942.98        954.98         7.98 o
  -3   2   1         36.79         36.44         1.53 o
  -2   2   1         64.47         77.89         1.84 o
  -1   2   1        461.99        417.56         3.95 o
   0   2   1          5.01          1.81         0.25 o
   1   2   1        179.08        207.45         2.84 o
   2   2   1          0.14         -0.13         0.25 o
   3   2   1       2215.39       2198.68        12.56 o
   4   2   1          1.07          1.58         0.61 o
   5   2   1        480.64        476.15         6.72 o
   6   2   1          0.01          0.16         0.28 o
   7   2   1        330.08        324.24         6.85 o
   8   2   1         17.52         16.69         1.42 o
   9   2   1        111.50        106.96         3.61 o
  10   2   1        289.14        291.37         6.28 o
  11   2   1         40.71         47.31         3.16 o
  12   2   1         43.86         50.60         4.52 o
  13   2   1         13.32         16.49         2.63 o
  14   2   1          0.12          0.38         0.98 o
 -13   3   1         16.25         19.01         4.05 o
 -12   3   1         18.87         19.04         3.08 o
 -11   3   1        301.09        308.78        11.36 o
 -10   3   1         78.15         78.81         3.84 o
  -9   3   1         98.86        102.26         4.91 o
  -8   3   1        272.39        267.93         7.07 o
  -7   3   1        591.12        591.76        10.80 o
  -6   3   1          1.40          1.55         0.49 o
  -5   3   1        375.80        354.42         6.01 o
  -4   3   1        737.05        739.87        11.32 o
  -3   3   1        598.12        615.97         8.79 o
  -2   3   1        444.72        449.16         5.70 o
  -1   3   1        966.83        942.44         8.12 o
   0   3   1         61.41         60.71         2.25 o
   1   3   1        520.63        522.95         6.43 o
   2   3   1        406.12        453.65         5.50 o
   3   3   1         24.88         18.11         1.53 o
   4   3   1        701.70        719.82        10.05 o
   5   3   1        165.14        172.99         5.13 o
   6   3   1         22.21         29.43         1.47 o
   7   3   1        105.95        108.73         5.22 o
   8   3   1         96.77        100.36         5.23 o
   9   3   1         64.32         70.85         3.62 o
  10   3   1        263.01        282.48         8.51 o
  11   3   1          0.03          0.70         1.64 o
  12   3   1          0.82          5.73         2.05 o
  13   3   1         20.30         30.22         3.79 o
 -11   4   1         61.52         60.99         5.51 o
 -10   4   1          0.12          0.36         0.91 o
  -9   4   1         30.37         25.05         2.40 o
  -8   4   1          0.40         -0.79         0.79 o
  -7   4   1         88.94         90.86         4.78 o
  -6   4   1          0.33          0.31         0.68 o
  -5   4   1         48.24         47.10         3.32 o
  -4   4   1         53.96         55.29         3.92 o
  -3   4   1         22.06         21.47         2.06 o
  -2   4   1          2.88          0.66         0.43 o
  -1   4   1         45.53         42.33         2.02 o
   0   4   1         57.85         51.76         2.57 o
   1   4   1        208.19        208.77         6.49 o
   2   4   1         10.94         11.29         0.98 o
   3   4   1          9.88          7.53         1.18 o
   4   4   1         39.87         36.84         2.53 o
   5   4   1         49.12         51.43         3.14 o
   6   4   1        142.12        141.09         5.75 o
   7   4   1        269.12        252.13         7.96 o
   8   4   1          2.29          2.31         0.83 o
   9   4   1          0.00          0.16         0.94 o
  10   4   1          0.11         -0.41         1.25 o
  11   4   1          6.06          4.08         1.79 o
  -9   5   1         14.03         10.48         1.95 o
  -8   5   1          1.75          0.36         1.36 o
  -7   5   1          1.33          0.65         1.67 o
  -6   5   1          0.29          2.99         1.96 o
  -5   5   1        151.33        168.23         9.54 o
  -4   5   1          1.42          2.57         1.45 o
  -3   5   1         13.05         16.36         2.95 o
  -2   5   1         10.14          5.66         2.77 o
  -1   5   1          6.38          0.79         1.47 o
   0   5   1         12.58         10.92         2.88 o
   1   5   1         39.76         34.17         3.62 o
   2   5   1         66.42         69.86         5.32 o
   3   5   1         75.42         76.97         5.74 o
   4   5   1          5.76          5.30         2.06 o
   5   5   1          0.00          1.53         1.16 o
   6   5   1         22.52         27.38         3.76 o
   7   5   1          0.61          0.49         0.81 o
   8   5   1          3.37          2.85         1.24 o
   9   5   1         14.49         10.27         2.50 o
  -5   6   1          0.11         -1.22         1.46 o
  -4   6   1         25.88         27.76         4.91 o
  -3   6   1         13.22         19.27         4.11 o
  -2   6   1         28.99         26.94         6.44 o
  -1   6   1          9.28         16.40         4.85 o
   0   6   1          3.47         -2.39         2.39 o
   1   6   1          4.89          2.26         1.78 o
   2   6   1         96.69         92.88         9.35 o
   3   6   1          7.55          4.47         3.49 o
   4   6   1          4.15          2.09         1.78 o
   5   6   1         15.42          6.78         3.33 o
 -14   0   2         15.91         14.01         4.88 o
 -12   0   2         90.66         94.02         5.81 o
 -10   0   2          4.00          1.83         1.81 o
  -8   0   2         74.89         68.46         2.64 o
  -6   0   2       6432.27       7028.81        35.11 o
  -4   0   2        194.31        192.26         3.33 o
  -2   0   2       1146.28       1093.88         6.41 o
   2   0   2       1504.80       1418.25         7.36 o
   4   0   2       1373.72       1422.20        20.77 o
   6   0   2       3336.63       3697.00        25.57 o
   8   0   2          9.77          9.25         1.53 o
  10   0   2        163.16        148.53         6.74 o
  12   0   2          0.81          1.59         1.21 o
  14   0   2         16.71          7.50         3.71 o
 -14   1   2          8.54          5.79         2.79 o
 -13   1   2          5.17          2.32         1.98 o
 -12   1   2          3.68          2.21         1.02 o
 -11   1   2         15.00          7.91         1.32 o
 -10   1   2         17.64         13.41         1.28 o
  -9   1   2         67.44         60.73         2.46 o
  -8   1   2        515.81        519.60         6.88 o
  -7   1   2         72.39         57.45         1.83 o
  -6   1   2         15.04         19.71         1.00 o
  -5   1   2       1145.11       1145.00         7.20 o
  -4   1   2         32.47         43.14         1.16 o
  -3   1   2        470.19        488.24         4.00 o
  -2   1   2       1850.31       1781.25         7.59 o
  -1   1   2      12660.41      11720.69        58.34 o
   0   1   2       3668.94       3575.53        11.82 o
   1   1   2        510.58        492.03         3.10 o
   2   1   2         33.31         49.05         1.20 o
   3   1   2        686.09        693.43         5.50 o
   4   1   2         18.94         11.20         0.70 o
   5   1   2        969.45        980.14         5.79 o
   6   1   2        144.15        163.02         3.12 o
   7   1   2       1021.28       1012.56        14.35 o
   8   1   2         11.79         11.26         1.18 o
   9   1   2          0.56         -0.04         0.52 o
  10   1   2          2.77          1.40         0.74 o
  11   1   2        488.13        453.08        10.49 o
  12   1   2          7.36          8.25         1.47 o
  13   1   2         31.09         36.15         3.97 o
  14   1   2          0.00          0.11         1.56 o
 -14   2   2          0.60         -0.29         0.88 o
 -13   2   2          6.58         11.84         2.36 o
 -12   2   2          0.98          0.43         0.64 o
 -11   2   2        120.83        123.17         5.60 o
 -10   2   2          2.60          4.08         1.07 o
  -9   2   2         84.48         78.95         3.35 o
  -8   2   2         73.48         70.11         2.55 o
  -7   2   2         16.87         14.16         1.20 o
  -6   2   2         72.90         76.17         2.58 o
  -5   2   2        342.58        325.89         4.13 o
  -4   2   2         78.00         68.90         1.94 o
  -3   2   2        894.31        868.56         8.02 o
  -2   2   2         24.81         26.02         1.08 o
  -1   2   2        116.88        125.27         1.92 o
   0   2   2         85.54        105.21         1.84 o
   1   2   2        856.58        843.16         5.27 o
   2   2   2        538.81        525.34         4.46 o
   3   2   2        538.61        530.34         7.32 o
   4   2   2       1535.69       1607.90        10.26 o
   5   2   2          3.12          0.47         0.39 o
   6   2   2          7.66          7.32         0.89 o
   7   2   2        420.84        419.82         6.00 o
   8   2   2         20.73         20.67         1.57 o
   9   2   2         27.95         30.06         2.01 o
  10   2   2          3.84          5.72         1.53 o
  11   2   2         28.42         30.87         2.97 o
  12   2   2         28.77         30.16         3.61 o
  13   2   2          0.12          1.06         1.24 o
  14   2   2          0.01          0.20         2.39 o
 -13   3   2          5.70         10.99         2.81 o
 -12   3   2         23.37         34.66         4.91 o
 -11   3   2          3.58          9.01         2.25 o
 -10   3   2        604.38        608.42        10.53 o
  -9   3   2         70.41         76.46         3.90 o
  -8   3   2          8.74         10.83         1.51 o
  -7   3   2         58.58         48.25         2.92 o
  -6   3   2        211.46        213.36         4.76 o
  -5   3   2          6.23          9.04         1.28 o
  -4   3   2        869.62        854.92        12.21 o
  -3   3   2        230.84        212.72         4.77 o
  -2   3   2       2063.47       2102.57        19.03 o
  -1   3   2        677.66        713.34         8.15 o
   0   3   2        240.69        231.15         4.15 o
   1   3   2        132.58        143.38         4.13 o
   2   3   2       1011.94       1049.00         8.57 o
   3   3   2        138.06        130.26         3.76 o
   4   3   2          0.16          0.06         0.47 o
   5   3   2        167.95        173.75         4.62 o
   6   3   2        170.10        152.68         5.37 o
   7   3   2         39.14         36.99         3.14 o
   8   3   2        389.39        386.92         8.83 o
   9   3   2         56.07         59.21         4.11 o
  10   3   2        113.98        109.01         5.32 o
  11   3   2         81.94         75.95         5.07 o
  12   3   2          1.06          3.48         2.02 o
  13   3   2         13.33         15.29         2.88 o
 -11   4   2         45.33         50.23         5.10 o
 -10   4   2         48.50         47.25         4.46 o
  -9   4   2         19.08         19.62         2.38 o
  -8   4   2          0.13          0.34         0.60 o
  -7   4   2          7.86          7.24         1.30 o
  -6   4   2         33.54         33.60         2.88 o
  -5   4   2         92.38         87.15         4.50 o
  -4   4   2         22.70         22.34         2.52 o
  -3   4   2        127.07        134.35         5.17 o
  -2   4   2          3.08          1.21         0.88 o
  -1   4   2         13.66         13.39         1.07 o
   0   4   2          3.08          3.82         1.19 o
   1   4   2        265.53        270.49         8.36 o
   2   4   2         12.41          9.63         1.14 o
   3   4   2        108.64        103.47         4.47 o
   4   4   2          7.33          6.71         1.06 o
   5   4   2         37.12         39.63         2.74 o
   6   4   2         14.77         18.96         2.16 o
   7   4   2        158.58        163.62         6.39 o
   8   4   2          5.26          3.54         1.18 o
   9   4   2         49.67         41.83         3.37 o
  10   4   2          3.67          2.46         1.05 o
  11   4   2          0.18         -0.95         1.48 o
  -9   5   2          5.76          2.43         1.31 o
  -8   5   2          2.47          1.13         1.14 o
  -7   5   2         13.96         10.66         2.14 o
  -6   5   2        152.27        154.29         8.10 o
  -5   5   2          6.45          7.45         2.29 o
  -4   5   2        213.35        234.42        11.19 o
  -3   5   2          2.11          2.48         1.29 o
  -2   5   2         35.07         39.09         5.15 o
  -1   5   2          2.97          2.57         0.94 o
   0   5   2         16.06         14.70         2.36 o
   1   5   2          6.57          3.67         1.26 o
   2   5   2        208.95        218.63         9.67 o
   3   5   2         14.19         17.07         3.01 o
   4   5   2         26.59         28.22         3.55 o
   5   5   2          0.13         -1.06         1.32 o
   6   5   2          0.87          0.50         1.16 o
   7   5   2         12.54         11.79         2.19 o
   8   5   2          0.07         -0.05         1.40 o
   9   5   2         14.80         14.45         2.74 o
  -5   6   2         12.16         16.19         3.32 o
  -4   6   2          0.40         -0.38         2.13 o
  -3   6   2         45.89         49.84         6.42 o
  -2   6   2         23.59         25.01         5.04 o
  -1   6   2          0.02          1.24         1.69 o
   0   6   2          0.11         -0.71         1.86 o
   1   6   2         21.30         19.92         3.43 o
   2   6   2         21.58         22.94         4.94 o
   3   6   2        164.69        179.85        12.83 o
   4   6   2          0.32          0.24         2.75 o
   5   6   2          0.42          1.12         2.30 o
 -13   0   3         66.34         60.10         6.77 o
 -11   0   3        186.74        175.32         7.64 o
  -9   0   3        269.19        254.85         6.09 o
  -7   0   3        272.52        294.11         7.77 o
  -5   0   3       2240.68       2462.36        20.94 o
  -3   0   3       6350.20       5792.01        44.95 o
  -1   0   3       5480.92       5517.28        36.21 o
   1   0   3        924.53        878.87         5.87 o
   3   0   3        689.22        789.05        10.92 o
   5   0   3       2546.51       2564.73        27.67 o
   7   0   3        265.94        279.87         7.77 o
   9   0   3         39.14         43.98         3.56 o
  11   0   3          5.03          1.37         0.70 o
  13   0   3         27.44         29.56         4.81 o
 -14   1   3         16.85         16.42         2.98 o
 -13   1   3          7.39          7.42         1.42 o
 -12   1   3          1.64          1.85         1.20 o
 -11   1   3         42.44         40.50         3.07 o
 -10   1   3          0.07          0.11         0.68 o
  -9   1   3         67.98         65.18         2.63 o
  -8   1   3        365.71        360.39         4.93 o
  -7   1   3        699.42        708.94         6.22 o
  -6   1   3         21.77         37.63         1.31 o
  -5   1   3        493.01        478.36         4.55 o
  -4   1   3        240.53        241.05         2.80 o
  -3   1   3         21.53         35.29         0.95 o
  -2   1   3       7106.13       6902.79        19.58 o
  -1   1   3      10522.25       9792.17        58.35 o
   0   1   3      12016.63      11047.91        37.56 o
   1   1   3       5979.63       5487.10        16.68 o
   2   1   3       1203.73       1241.48         5.93 o
   3   1   3       1344.36       1336.07        10.35 o
   4   1   3        549.54        586.06         4.79 o
   5   1   3       1772.35       1956.64        10.88 o
   6   1   3         45.91         56.25         1.70 o
   7   1   3        121.16        115.67         2.77 o
   8   1   3        167.79        186.46         4.43 o
   9   1   3          2.10          2.40         0.99 o
  10   1   3          0.05          0.35         0.55 o
  11   1   3         30.47         29.48         2.49 o
  12   1   3         59.05         53.32         3.54 o
  13   1   3          3.74          4.67         1.58 o
  14   1   3          3.87          0.95         1.40 o
 -14   2   3          1.31          3.10         1.04 o
 -13   2   3          3.78          2.89         1.57 o
 -12   2   3          9.79          8.01         1.60 o
 -11   2   3          8.35          5.70         1.21 o
 -10   2   3         34.76         33.84         2.27 o
  -9   2   3         39.58         36.62         2.25 o
  -8   2   3        670.34        639.57        10.70 o
  -7   2   3          1.11          0.75         0.43 o
  -6   2   3        417.20        425.55         5.24 o
  -5   2   3          0.43         -0.01         0.25 o
  -4   2   3         76.36         63.90         1.96 o
  -3   2   3        958.58       1044.61         8.76 o
  -2   2   3        375.04        378.32         3.95 o
  -1   2   3        673.76        690.61         4.56 o
   0   2   3       3142.81       3161.17        10.76 o
   1   2   3          0.78          0.46         0.19 o
   2   2   3          8.66          4.17         0.46 o
   3   2   3         20.19         21.46         1.12 o
   4   2   3       1557.05       1587.50        11.28 o
   5   2   3         39.77         41.06         1.99 o
   6   2   3        618.79        599.36         8.58 o
   7   2   3         19.97         16.69         1.21 o
   8   2   3        148.59        150.00         4.25 o
   9   2   3        307.72        317.75         6.58 o
  10   2   3        147.44        151.83         4.93 o
  11   2   3         11.68          9.86         1.75 o
  12   2   3          5.93          2.74         1.15 o
  13   2   3          0.78         -1.42         1.42 o
 -13   3   3         10.62          8.98         2.49 o
 -12   3   3         32.74         39.22         4.38 o
 -11   3   3          0.17          1.73         1.16 o
 -10   3   3         16.62         27.61         2.46 o
  -9   3   3         93.11        104.41         4.50 o
  -8   3   3        281.19        295.64         7.32 o
  -7   3   3        146.50        145.84         4.97 o
  -6   3   3         22.85         23.37         1.68 o
  -5   3   3        223.44        207.23         4.84 o
  -4   3   3        104.39        112.55         3.99 o
  -3   3   3        288.97        299.17         8.54 o
  -2   3   3         60.75         62.93         1.90 o
  -1   3   3        700.43        703.31         6.37 o
   0   3   3        109.93        119.32         2.78 o
   1   3   3        137.13        135.86         3.47 o
   2   3   3        114.14        110.77         2.86 o
   3   3   3          0.46          2.45         0.55 o
   4   3   3         68.72         72.45         2.90 o
   5   3   3         16.77         14.02         1.03 o
   6   3   3         14.54         15.75         1.58 o
   7   3   3        792.36        797.35        14.11 o
   8   3   3         56.15         51.78         3.27 o
   9   3   3          0.11          3.76         1.27 o
  10   3   3          2.28          3.06         1.59 o
  11   3   3         12.76         11.40         2.10 o
  12   3   3          6.31         10.81         2.16 o
 -11   4   3         11.09         13.29         2.94 o
 -10   4   3        119.75        111.60         6.52 o
  -9   4   3          0.24          2.52         1.53 o
  -8   4   3         12.88         14.38         1.99 o
  -7   4   3          0.03         -0.06         1.45 o
  -6   4   3        155.97        155.89         5.79 o
  -5   4   3          0.04         -0.56         0.97 o
  -4   4   3        240.48        221.56         8.00 o
  -3   4   3          9.22          8.46         1.57 o
  -2   4   3         41.69         40.82         2.15 o
  -1   4   3         11.71         13.19         1.25 o
   0   4   3        468.00        455.56         8.34 o
   1   4   3         77.01         70.06         3.07 o
   2   4   3        609.34        609.57        10.79 o
   3   4   3         31.81         28.38         2.35 o
   4   4   3         91.42         95.76         4.06 o
   5   4   3         42.64         41.61         2.39 o
   6   4   3        178.19        179.69         6.03 o
   7   4   3         30.64         31.85         2.87 o
   8   4   3         90.11         88.95         4.75 o
   9   4   3         17.17         15.70         2.05 o
  10   4   3          4.20          3.49         1.84 o
  11   4   3         10.42         11.86         2.07 o
  -9   5   3          0.01          0.39         2.04 o
  -8   5   3         19.82         23.12         3.55 o
  -7   5   3         68.46         69.78         6.34 o
  -6   5   3          6.66          8.82         2.09 o
  -5   5   3         85.48         80.36         4.92 o
  -4   5   3         60.81         62.81         4.30 o
  -3   5   3         11.08         12.69         2.20 o
  -2   5   3          3.35          1.30         1.17 o
  -1   5   3          0.62          0.36         1.17 o
   0   5   3          0.04         -0.70         1.23 o
   1   5   3        275.65        280.70         9.72 o
   2   5   3         26.19         30.76         3.33 o
   3   5   3        101.99        111.12         5.96 o
   4   5   3          0.12          1.31         1.36 o
   5   5   3          1.84         -0.91         1.58 o
   6   5   3          3.92          2.46         1.60 o
   7   5   3          1.00         -1.02         1.02 o
   8   5   3          7.63          4.69         1.86 o
   9   5   3          0.60          1.75         1.31 o
  -5   6   3          6.31          6.42         2.97 o
  -4   6   3          1.61          3.73         1.90 o
  -3   6   3          0.78          8.39         2.73 o
  -2   6   3          7.58         20.82         4.11 o
  -1   6   3          0.28          2.23         2.88 o
   0   6   3          9.90          8.62         2.20 o
   1   6   3          0.01          1.87         1.20 o
   2   6   3         38.37         36.57         5.73 o
   3   6   3          7.73          7.65         5.14 o
   4   6   3         72.23         76.60         8.36 o
 -14   0   4          0.71         -0.52         1.65 o
 -12   0   4        284.22        290.82        10.68 o
 -10   0   4        282.05        254.35         8.73 o
  -8   0   4         27.75         15.87         2.76 o
  -6   0   4        316.73        344.77         6.77 o
  -4   0   4        490.73        493.79         5.97 o
  -2   0   4      10848.34      10056.35        25.06 o
   0   0   4       2698.04       2458.35         8.14 o
   2   0   4       2467.71       2600.78        15.78 o
   6   0   4       4132.45       4487.92        45.82 o
   8   0   4        370.53        363.58         9.56 o
  10   0   4         90.70         81.71         5.40 o
  12   0   4          3.32          6.59         3.82 o
  14   0   4          1.09         -1.92         2.05 o
 -14   1   4          1.96          1.62         1.02 o
 -13   1   4        131.08        127.26         6.05 o
 -12   1   4          2.37          3.77         1.01 o
 -11   1   4          8.09          7.41         1.60 o
 -10   1   4          9.35          8.70         1.26 o
  -9   1   4        883.27        852.90         8.61 o
  -8   1   4         23.75         23.21         1.16 o
  -7   1   4        157.24        155.03         2.85 o
  -6   1   4       1595.73       1701.22        12.11 o
  -5   1   4        704.46        726.31         5.73 o
  -4   1   4        147.15        146.49         2.22 o
  -3   1   4       3679.29       3500.93         9.13 o
  -2   1   4       1508.49       1558.03         5.76 o
  -1   1   4      15200.29      14157.13        71.45 o
   0   1   4       3926.80       3514.83        11.20 o
   1   1   4        318.17        321.30         2.22 o
   2   1   4         85.17         91.86         1.35 o
   3   1   4        348.10        358.15         3.96 o
   4   1   4         42.06         50.13         1.50 o
   5   1   4        345.46        336.38         4.25 o
   6   1   4        285.36        366.88         4.04 o
   7   1   4          5.08          4.80         0.50 o
   8   1   4        271.71        239.69         4.74 o
   9   1   4         72.60         74.90         2.86 o
  10   1   4         36.83         36.61         2.65 o
  11   1   4         41.15         33.05         2.69 o
  12   1   4          0.05         -0.92         0.92 o
  13   1   4          0.57          0.78         1.39 o
  14   1   4          0.93          0.77         1.62 o
 -14   2   4         49.89         51.09         5.67 o
 -13   2   4          2.68          3.27         1.55 o
 -12   2   4          0.28          0.51         0.84 o
 -11   2   4          0.17         -0.04         0.74 o
 -10   2   4         31.43         29.76         2.13 o
  -9   2   4         46.94         51.67         2.77 o
  -8   2   4        259.60        261.59         6.67 o
  -7   2   4        219.64        213.59         4.15 o
  -6   2   4         42.54         44.74         1.79 o
  -5   2   4         14.88          8.89         0.87 o
  -4   2   4        351.98        354.75         4.11 o
  -3   2   4        510.17        499.49         4.98 o
  -2   2   4        104.94        124.62         2.35 o
  -1   2   4        542.14        562.78         4.23 o
   0   2   4        286.33        323.08         3.52 o
   1   2   4         11.02          6.78         0.48 o
   2   2   4       1478.30       1527.37         8.35 o
   3   2   4         10.18          5.34         0.53 o
   4   2   4        478.34        511.86         6.05 o
   5   2   4        303.02        274.00         5.33 o
   6   2   4          0.12          0.75         0.40 o
   7   2   4        429.09        420.60         6.00 o
   8   2   4         10.35         11.05         1.16 o
   9   2   4        871.53        879.53        10.90 o
  10   2   4        102.89         99.80         5.10 o
  11   2   4          0.59         -0.51         0.89 o
  12   2   4          1.32          0.66         0.90 o
  13   2   4          7.55          2.92         1.57 o
 -13   3   4          3.79          4.74         1.59 o
 -12   3   4          6.06          5.61         1.54 o
 -11   3   4         42.02         38.78         4.32 o
 -10   3   4         17.38         21.03         2.05 o
  -9   3   4          2.06          2.13         0.87 o
  -8   3   4        111.42        111.38         4.45 o
  -7   3   4        561.94        583.99         9.86 o
  -6   3   4         57.91         61.24         2.52 o
  -5   3   4        154.85        152.52         4.03 o
  -4   3   4        402.57        403.13         7.07 o
  -3   3   4         64.24         61.65         2.86 o
  -2   3   4         36.54         46.41         1.85 o
  -1   3   4         46.03         49.85         1.70 o
   0   3   4        507.60        497.15         6.16 o
   1   3   4          1.77          1.09         0.54 o
   2   3   4         25.07         30.59         1.56 o
   3   3   4        354.70        342.98         4.68 o
   4   3   4          9.20         11.89         0.98 o
   5   3   4         87.50         89.01         2.46 o
   6   3   4        411.40        387.90         8.10 o
   7   3   4         31.85         31.78         2.86 o
   8   3   4        245.43        242.91         5.69 o
   9   3   4         88.70         86.55         5.02 o
  10   3   4         57.18         53.71         4.07 o
  11   3   4          4.82          4.86         1.39 o
  12   3   4         10.73         10.94         2.22 o
 -11   4   4         44.33         46.09         4.86 o
 -10   4   4          2.38          2.92         1.40 o
  -9   4   4         18.47         15.86         1.97 o
  -8   4   4          1.75          0.37         0.85 o
  -7   4   4        115.61        113.05         4.81 o
  -6   4   4         22.84         19.71         2.21 o
  -5   4   4        294.04        281.27         8.38 o
  -4   4   4         21.17         30.26         2.83 o
  -3   4   4         64.04         65.98         3.99 o
  -2   4   4         33.65         40.01         2.42 o
  -1   4   4         21.17         20.00         1.58 o
   0   4   4        165.24        183.17         5.04 o
   1   4   4        611.98        601.88         8.82 o
   2   4   4        127.88        128.56         4.05 o
   3   4   4        240.84        240.36         6.47 o
   4   4   4          3.44          4.47         0.82 o
   5   4   4        165.85        162.73         4.57 o
   6   4   4        177.20        174.22         5.91 o
   7   4   4        349.09        342.73        14.41 o
   8   4   4          0.46          0.19         0.80 o
   9   4   4          7.07          6.91         1.36 o
  10   4   4          9.95          8.56         1.61 o
  11   4   4         48.51         56.89         5.44 o
  -9   5   4          4.20          2.53         2.69 o
  -8   5   4         23.93         22.64         3.63 o
  -7   5   4         24.54         28.50         3.99 o
  -6   5   4         10.90         10.91         3.76 o
  -5   5   4          0.17          2.38         1.09 o
  -4   5   4         23.08         23.41         2.60 o
  -3   5   4         74.11         80.66         5.19 o
  -2   5   4          0.17         -0.70         0.84 o
  -1   5   4         20.44         12.23         1.97 o
   0   5   4         18.59         19.90         2.54 o
   1   5   4         25.50         24.07         2.60 o
   2   5   4        516.24        521.31        11.85 o
   3   5   4         40.70         39.60         3.28 o
   4   5   4         69.94         69.48         5.76 o
   5   5   4          1.40          3.82         1.21 o
   6   5   4          9.77          6.83         1.59 o
   7   5   4         14.58         15.93         2.59 o
   8   5   4          4.15          7.19         1.92 o
   9   5   4          3.13          2.13         1.63 o
  -5   6   4         20.31         21.22         3.75 o
  -4   6   4         11.17         20.74         4.25 o
  -3   6   4          8.25          5.01         2.19 o
  -2   6   4         11.68         10.65         2.78 o
  -1   6   4          3.50          1.46         1.29 o
   0   6   4          0.75          0.07         1.91 o
   1   6   4          6.01          3.65         1.94 o
   2   6   4          9.21          8.34         3.41 o
   3   6   4          8.19          6.70         2.51 o
   4   6   4         19.42         18.09         4.20 o
 -13   0   5          1.40          2.25         2.82 o
 -11   0   5        379.00        347.96        10.79 o
  -9   0   5         37.67         39.41         3.32 o
  -7   0   5          3.21          7.00         1.79 o
  -5   0   5         65.10         52.94         1.79 o
  -3   0   5         91.78         79.20         2.13 o
  -1   0   5        322.85        329.32         3.57 o
   1   0   5        551.37        509.13         6.48 o
   3   0   5        306.39        294.25         4.41 o
   5   0   5       5339.14       5588.39        21.69 o
   7   0   5         51.17         64.12         3.69 o
   9   0   5         72.22         75.49         4.62 o
  11   0   5          3.00          6.51         1.29 o
  13   0   5         42.91         40.86         6.47 o
 -14   1   5         10.24          4.52         1.41 o
 -13   1   5          1.71          2.18         1.14 o
 -12   1   5         28.50         28.76         2.74 o
 -11   1   5          2.31          2.66         0.68 o
 -10   1   5        866.26        848.00         8.97 o
  -9   1   5         74.17         68.81         2.46 o
  -8   1   5         15.61         12.32         0.93 o
  -7   1   5         64.86         70.39         1.92 o
  -6   1   5       1563.08       1505.83         9.75 o
  -5   1   5        127.10        123.28         2.24 o
  -4   1   5        939.77        980.27         6.16 o
  -3   1   5          0.27          0.45         0.24 o
  -2   1   5      13679.45      13009.23        50.97 o
  -1   1   5       9982.41       9385.65        23.72 o
   0   1   5         26.59         35.79         1.41 o
   1   1   5         79.40         96.57         1.24 o
   2   1   5      12083.60      11480.55        44.43 o
   3   1   5       1671.91       1675.05         9.30 o
   4   1   5       2085.35       2103.39        11.51 o
   5   1   5          1.67          0.33         0.37 o
   6   1   5         64.36         57.65         1.61 o
   7   1   5         86.68         95.34         2.73 o
   8   1   5         11.19          7.23         1.10 o
   9   1   5        382.58        368.57         6.35 o
  10   1   5        216.86        208.21         6.33 o
  11   1   5        246.22        216.63         6.83 o
  12   1   5         22.71         19.74         2.39 o
  13   1   5          1.70         -0.04         1.47 o
  14   1   5         18.61         16.43         2.94 o
 -14   2   5         37.68         26.65         4.16 o
 -13   2   5         15.58         21.42         2.61 o
 -12   2   5          6.09          4.39         1.26 o
 -11   2   5          0.45          1.58         0.83 o
 -10   2   5          6.59          4.97         1.62 o
  -9   2   5       1271.75       1278.48        13.35 o
  -8   2   5         87.83         83.79         2.81 o
  -7   2   5         86.09         91.29         2.76 o
  -6   2   5        182.26        178.38         3.50 o
  -5   2   5         60.17         50.66         1.75 o
  -4   2   5        399.44        458.11         4.44 o
  -3   2   5       1244.80       1307.47         9.48 o
  -2   2   5        468.85        508.96         4.21 o
  -1   2   5        417.57        436.89         4.04 o
   0   2   5         16.28         15.90         0.82 o
   1   2   5        178.47        188.30         2.89 o
   2   2   5        203.79        200.90         3.16 o
   3   2   5       1459.82       1578.69         9.07 o
   4   2   5        958.15       1099.61        10.82 o
   5   2   5         15.27         17.55         1.39 o
   6   2   5          6.36          7.99         0.78 o
   7   2   5        178.15        182.02         3.94 o
   8   2   5         10.29          8.89         0.91 o
   9   2   5        978.10        959.69        13.41 o
  10   2   5        183.88        177.77         7.87 o
  11   2   5         36.25         27.17         2.83 o
  12   2   5         14.00         15.30         2.20 o
  13   2   5          0.27          0.25         1.53 o
 -13   3   5          0.06          0.11         1.37 o
 -12   3   5         21.07         17.34         3.01 o
 -11   3   5          1.92          1.63         1.03 o
 -10   3   5         25.03         24.64         2.47 o
  -9   3   5          1.48          0.37         1.06 o
  -8   3   5          0.23          0.36         0.72 o
  -7   3   5        240.89        238.29         6.26 o
  -6   3   5        379.73        367.88         6.20 o
  -5   3   5          5.10          7.88         1.39 o
  -4   3   5         13.86         10.67         1.35 o
  -3   3   5        203.32        181.83         3.38 o
  -2   3   5        918.12        955.66         8.16 o
  -1   3   5          1.86          4.09         0.54 o
   0   3   5         15.13         14.22         1.13 o
   1   3   5          8.90         10.03         0.73 o
   2   3   5        395.54        386.42         5.12 o
   3   3   5         94.63         99.19         2.57 o
   4   3   5          0.56          0.19         0.54 o
   5   3   5        105.83         97.32         2.47 o
   6   3   5        287.83        288.25         6.55 o
   7   3   5        112.07        114.05         4.98 o
   8   3   5          4.80          2.45         0.85 o
   9   3   5         19.53         19.58         2.44 o
  10   3   5        199.01        189.77         7.68 o
  11   3   5          3.23          3.91         1.35 o
  12   3   5          1.30          4.89         1.53 o
 -11   4   5          1.66          7.53         2.60 o
 -10   4   5          4.40          3.07         1.46 o
  -9   4   5          0.07         -0.60         0.93 o
  -8   4   5          0.06         -0.09         1.08 o
  -7   4   5         59.15         58.29         4.00 o
  -6   4   5          2.85          1.30         1.16 o
  -5   4   5        157.43        160.67         6.37 o
  -4   4   5        109.03        108.31         5.14 o
  -3   4   5         40.08         39.71         2.85 o
  -2   4   5         18.57         22.10         1.82 o
  -1   4   5        120.80        133.51         4.77 o
   0   4   5         76.37         81.64         3.76 o
   1   4   5         61.89         64.43         2.38 o
   2   4   5        103.64         93.98         3.00 o
   3   4   5          6.82          5.70         0.92 o
   4   4   5        106.43        104.13         3.78 o
   5   4   5         10.28         10.32         1.41 o
   6   4   5        105.96        113.60         5.01 o
   7   4   5        191.25        188.12         6.32 o
   8   4   5          7.75          5.88         1.57 o
   9   4   5          8.93          7.04         1.29 o
  10   4   5         14.41         13.84         2.30 o
  11   4   5          0.01          1.35         1.34 o
  -9   5   5          9.93          3.70         2.29 o
  -8   5   5          1.56          2.55         1.48 o
  -7   5   5          1.17          1.22         1.26 o
  -6   5   5          0.31          2.23         1.11 o
  -5   5   5          1.52         -0.48         1.76 o
  -4   5   5          1.37          1.95         0.95 o
  -3   5   5          0.51          0.83         0.98 o
  -2   5   5          0.00          0.02         0.96 o
  -1   5   5         20.59         16.93         2.43 o
   0   5   5         10.43          6.05         1.95 o
   1   5   5          5.22          3.14         1.25 o
   2   5   5         17.55         25.02         2.69 o
   3   5   5        248.56        247.52         8.19 o
   4   5   5          4.45          2.80         2.16 o
   5   5   5        102.41        105.77         6.25 o
   6   5   5          0.45          0.96         0.95 o
   7   5   5          8.73          9.16         2.06 o
   8   5   5         17.47         14.57         2.93 o
  -4   6   5         10.28         10.36         2.60 o
  -3   6   5         31.47         28.14         4.83 o
  -2   6   5          4.38          3.35         1.89 o
  -1   6   5          2.23          3.85         2.49 o
   0   6   5          0.12          0.96         1.12 o
   1   6   5          3.11          0.62         2.57 o
   2   6   5          6.85          3.82         2.42 o
   3   6   5          0.63          1.20         2.03 o
   4   6   5          2.05          2.62         1.77 o
 -14   0   6         46.36         44.54        12.12 o
 -12   0   6          7.57          4.02         1.27 o
 -10   0   6        146.28        155.57         6.85 o
  -8   0   6        116.77        128.58         4.23 o
  -6   0   6        525.21        459.59         6.44 o
  -4   0   6       3299.84       3305.33        15.84 o
  -2   0   6      19959.78      18773.22       126.53 o
   0   0   6      24615.97      22141.11       158.11 o
   2   0   6       1297.36       1319.82        12.71 o
   4   0   6       4756.06       4492.48        23.52 o
   6   0   6       1113.79       1052.64        10.35 o
   8   0   6         69.68         61.99         4.61 o
  10   0   6        181.06        163.90         6.65 o
  12   0   6         14.00         27.39         3.96 o
  14   0   6         72.61         77.95         9.42 o
 -14   1   6         27.18         25.11         2.73 o
 -13   1   6         10.19         12.33         1.87 o
 -12   1   6          2.02         -0.37         0.75 o
 -11   1   6         60.11         57.66         3.02 o
 -10   1   6         22.43         22.86         2.03 o
  -9   1   6        224.59        213.82         4.23 o
  -8   1   6        150.33        150.05         3.12 o
  -7   1   6         62.58         90.95         2.17 o
  -6   1   6          0.10          0.81         0.41 o
  -5   1   6        622.93        634.40         5.04 o
  -4   1   6          4.15          4.69         0.38 o
  -3   1   6       1146.39       1057.25         5.35 o
  -2   1   6       5650.57       5527.21        17.68 o
  -1   1   6          3.65          2.61         0.54 o
   0   1   6      16276.14      15290.00        49.13 o
   1   1   6       5687.81       5486.37        16.69 o
   2   1   6         14.20         20.67         0.76 o
   3   1   6        355.48        329.98         3.41 o
   4   1   6         34.75         42.20         1.32 o
   5   1   6       3031.42       3222.82        15.09 o
   6   1   6        118.45        120.50         2.65 o
   7   1   6        219.33        212.57         4.19 o
   8   1   6         43.16         46.93         2.16 o
   9   1   6          0.80          0.49         0.52 o
  10   1   6        166.11        174.84         6.44 o
  11   1   6         10.64          8.07         2.29 o
  12   1   6         17.67          9.53         1.68 o
  13   1   6         29.10         26.75         3.33 o
  14   1   6         32.88         37.57         5.37 o
 -14   2   6          7.37          8.93         2.39 o
 -13   2   6         36.86         42.45         4.08 o
 -12   2   6          9.31         12.01         1.89 o
 -11   2   6        123.47        127.73         5.68 o
 -10   2   6         86.25         78.65         3.86 o
  -9   2   6          0.03          3.17         1.27 o
  -8   2   6       1301.40       1236.58        20.92 o
  -7   2   6        234.28        224.24         4.22 o
  -6   2   6        763.75        711.07         7.38 o
  -5   2   6        512.62        536.85         5.62 o
  -4   2   6          4.49          8.09         0.62 o
  -3   2   6        281.85        313.26         4.28 o
  -2   2   6       6724.91       6722.28        33.43 o
  -1   2   6         17.24         14.42         0.96 o
   0   2   6       1056.47       1006.53         6.48 o
   1   2   6         33.18         44.78         1.43 o
   2   2   6       2712.33       2874.70        10.65 o
   3   2   6         37.21         38.70         1.28 o
   4   2   6        220.49        228.90         3.70 o
   5   2   6        416.75        463.82         5.85 o
   6   2   6         45.38         50.89         1.99 o
   7   2   6         29.02         32.09         1.75 o
   8   2   6        567.82        547.81         7.87 o
   9   2   6          9.26         19.53         3.18 o
  10   2   6        556.66        545.98        13.86 o
  11   2   6         17.31         11.53         2.32 o
  12   2   6         19.55         21.82         2.66 o
  13   2   6          0.01         -1.19         1.19 o
 -13   3   6          0.86          0.16         1.43 o
 -12   3   6         10.22         10.51         2.34 o
 -11   3   6          6.51          8.25         1.64 o
 -10   3   6          1.21          1.73         0.98 o
  -9   3   6          0.98          1.85         1.02 o
  -8   3   6         43.28         43.06         2.70 o
  -7   3   6         10.57          7.86         1.09 o
  -6   3   6        156.13        149.77         4.90 o
  -5   3   6          0.18          2.22         0.75 o
  -4   3   6         67.32         72.04         3.39 o
  -3   3   6         18.77         60.69         5.42 o
  -2   3   6         26.13         25.91         1.38 o
  -1   3   6        113.58        126.80         3.70 o
   0   3   6        132.27        163.27         3.95 o
   1   3   6         16.63         14.66         1.02 o
   2   3   6         51.53         55.95         1.87 o
   3   3   6        116.44        125.07         2.97 o
   4   3   6         34.94         46.16         1.71 o
   5   3   6         26.68         21.92         1.29 o
   6   3   6         84.11         83.15         2.79 o
   7   3   6        203.05        202.56         4.80 o
   8   3   6          2.41          2.33         0.72 o
   9   3   6        277.28        289.43         9.35 o
  10   3   6         18.92         19.60         2.84 o
  11   3   6          8.38         10.01         2.31 o
  12   3   6         17.21         19.99         3.10 o
 -11   4   6         65.50         70.33         6.04 o
 -10   4   6          7.02          5.44         1.45 o
  -9   4   6         10.42         11.74         2.11 o
  -8   4   6         39.71         41.65         3.44 o
  -7   4   6        187.76        183.91         7.89 o
  -6   4   6         75.63         70.98         4.82 o
  -5   4   6          1.60          3.25         1.08 o
  -4   4   6        126.20        122.53         5.13 o
  -3   4   6          0.05         -0.05         0.46 o
  -2   4   6          4.38          4.38         0.97 o
  -1   4   6        244.85        251.11         6.58 o
   0   4   6        169.81        175.56         5.61 o
   1   4   6         24.99         22.98         1.90 o
   2   4   6          6.87          3.47         0.56 o
   3   4   6         35.76         29.44         1.82 o
   4   4   6          7.92          7.36         1.04 o
   5   4   6         24.24         21.20         1.97 o
   6   4   6          0.39          2.15         1.35 o
   7   4   6         32.93         30.05         2.58 o
   8   4   6         15.58         15.82         3.34 o
   9   4   6          0.02          0.44         1.77 o
  10   4   6          0.13         -0.98         0.98 o
  11   4   6          2.32          3.77         1.61 o
  -9   5   6          0.26          6.51         2.61 o
  -8   5   6         10.08          7.86         2.14 o
  -7   5   6         16.09         17.89         3.13 o
  -6   5   6          2.52          2.31         2.25 o
  -5   5   6          0.00          0.34         1.23 o
  -4   5   6          2.58         -0.11         0.77 o
  -3   5   6          4.09          3.78         1.36 o
  -2   5   6          0.37          0.02         1.42 o
  -1   5   6         11.12         18.53         2.75 o
   0   5   6         53.63         62.72         4.58 o
   1   5   6        120.22        125.45         5.84 o
   2   5   6          0.12          0.52         1.13 o
   3   5   6         43.23         49.68         3.73 o
   4   5   6         58.46         55.35         4.71 o
   5   5   6         53.58         47.52         3.87 o
   6   5   6         37.11         37.61         3.62 o
   7   5   6          3.20          1.71         1.14 o
   8   5   6         17.88         14.36         2.83 o
  -4   6   6         38.75         38.46         5.64 o
  -3   6   6          5.73         10.19         3.22 o
  -2   6   6          0.65         -1.12         1.66 o
  -1   6   6          0.79          0.48         1.36 o
   0   6   6          2.30          1.62         1.56 o
   1   6   6          0.92          0.53         1.56 o
   2   6   6          3.86          7.21         5.50 o
   3   6   6          9.85         11.14         3.53 o
   4   6   6          7.46         10.51         3.27 o
 -13   0   7          9.23          8.77         2.73 o
 -11   0   7         14.74         17.43         2.43 o
  -9   0   7        418.55        430.10         8.44 o
  -7   0   7        193.25        199.46         4.29 o
  -5   0   7       1184.73       1264.18        10.98 o
  -3   0   7       3260.81       3228.59        21.86 o
  -1   0   7          5.05          5.17         0.51 o
   1   0   7       4457.17       4484.99        32.29 o
   3   0   7       1621.66       1689.12        16.12 o
   5   0   7       1345.64       1390.17        19.36 o
   7   0   7        407.55        379.32         6.82 o
   9   0   7        288.08        251.68         9.90 o
  11   0   7          0.89          3.43         1.19 o
  13   0   7        107.58        111.56        10.83 o
 -14   1   7          0.35          0.59         1.23 o
 -13   1   7         17.00         13.67         1.98 o
 -12   1   7          0.76          0.38         0.75 o
 -11   1   7          1.81          0.90         0.84 o
 -10   1   7         36.50         30.42         2.13 o
  -9   1   7        733.48        694.56        12.07 o
  -8   1   7          1.36          1.24         0.31 o
  -7   1   7        156.60        181.18         3.04 o
  -6   1   7         10.47         10.06         0.78 o
  -5   1   7          3.05          5.70         0.53 o
  -4   1   7         88.45         64.48         1.39 o
  -3   1   7       1229.44       1314.56         5.10 o
  -2   1   7        711.34        777.86         4.98 o
  -1   1   7       5609.22       5534.72        13.70 o
   0   1   7       3646.59       3600.56         9.79 o
   1   1   7         44.38         56.06         1.14 o
   2   1   7        344.08        350.00         3.15 o
   3   1   7        245.48        243.23         3.10 o
   4   1   7          0.38          0.39         0.40 o
   5   1   7         19.51         20.59         0.96 o
   6   1   7        651.60        689.50         5.75 o
   7   1   7        237.29        247.70         4.40 o
   8   1   7        483.93        482.77         6.97 o
   9   1   7         42.12         35.58         2.77 o
  10   1   7          2.05          4.02         0.78 o
  11   1   7          1.83          0.38         1.03 o
  12   1   7         27.62         29.71         2.90 o
  13   1   7          3.72          4.22         1.54 o
  14   1   7          2.00          5.39         2.02 o
 -13   2   7         27.79         28.35         3.38 o
 -12   2   7         42.15         39.59         3.30 o
 -11   2   7         36.90         39.04         3.16 o
 -10   2   7         41.69         43.67         2.89 o
  -9   2   7         60.48         57.71         3.26 o
  -8   2   7        619.45        623.52        11.13 o
  -7   2   7       1137.72       1086.15        11.84 o
  -6   2   7         24.47         30.11         1.56 o
  -5   2   7          7.25          3.45         0.50 o
  -4   2   7          1.49          3.31         0.41 o
  -3   2   7       1102.09       1163.23         8.01 o
  -2   2   7        412.68        442.22         4.28 o
  -1   2   7       5530.22       5606.78        16.06 o
   0   2   7        246.42        228.91         3.29 o
   1   2   7       2728.45       2840.77        11.83 o
   2   2   7        604.26        644.32         4.81 o
   3   2   7        122.32        112.25         2.16 o
   4   2   7         44.88         49.56         1.20 o
   5   2   7        221.26        253.49         6.43 o
   6   2   7        297.45        301.25         7.24 o
   7   2   7        240.02        234.22         4.62 o
   8   2   7         67.80         62.87         2.60 o
   9   2   7        838.50        858.70        16.67 o
  10   2   7         34.96         44.83         4.05 o
  11   2   7        127.75        122.91         8.33 o
  12   2   7          6.17          3.64         1.15 o
  13   2   7         18.07         18.45         2.69 o
 -12   3   7         23.32         18.86         2.44 o
 -11   3   7          2.89          3.35         1.06 o
 -10   3   7          2.91          1.61         0.92 o
  -9   3   7         45.67         45.77         3.18 o
  -8   3   7          9.05          8.35         1.23 o
  -7   3   7         37.76         34.66         2.40 o
  -6   3   7         47.96         40.59         2.46 o
  -5   3   7        166.19        173.50         5.24 o
  -4   3   7         11.05          7.51         0.95 o
  -3   3   7         31.20         31.84         1.59 o
  -2   3   7          0.14          0.17         0.40 o
  -1   3   7        133.66        150.35         4.02 o
   0   3   7        117.64        115.52         3.33 o
   1   3   7        184.70        150.74         3.31 o
   2   3   7        280.97        305.65         3.48 o
   3   3   7        150.50        155.24         3.60 o
   4   3   7          4.54          7.02         0.69 o
   5   3   7        105.81        104.69         2.17 o
   6   3   7         10.56         10.33         1.24 o
   7   3   7         39.59         38.66         2.92 o
   8   3   7         84.00         88.48         4.86 o
   9   3   7        111.51        121.93         7.02 o
  10   3   7          1.25          1.90         1.12 o
  11   3   7          0.34         -0.02         1.14 o
  12   3   7          1.98          3.22         1.36 o
 -11   4   7          4.57          2.77         1.95 o
 -10   4   7         54.70         54.77         4.73 o
  -9   4   7          0.83          0.11         1.05 o
  -8   4   7        114.56        115.62         5.73 o
  -7   4   7         18.18         18.96         2.62 o
  -6   4   7        236.19        225.29         8.52 o
  -5   4   7        173.34        162.90         9.59 o
  -4   4   7          2.74          2.43         0.91 o
  -3   4   7         34.37         33.18         2.09 o
  -2   4   7         95.71         98.53         3.53 o
  -1   4   7         10.46         15.93         1.70 o
   0   4   7        421.24        431.79         8.78 o
   1   4   7         37.20         39.47         2.90 o
   2   4   7         11.83          7.81         1.26 o
   3   4   7          6.59          5.26         0.76 o
   4   4   7         29.86         27.25         1.77 o
   5   4   7         43.89         42.60         2.76 o
   6   4   7         77.08         78.63         4.66 o
   7   4   7        119.75        102.72         5.38 o
   8   4   7         25.94         22.06         3.17 o
   9   4   7          4.41          2.82         1.38 o
  10   4   7          0.48         -0.41         1.07 o
  11   4   7          3.81          2.52         1.68 o
  -8   5   7          6.03          5.62         2.14 o
  -7   5   7         93.83         91.45         6.87 o
  -6   5   7         20.40         19.63         3.06 o
  -5   5   7         13.52         10.18         2.27 o
  -4   5   7          3.62          2.87         1.41 o
  -3   5   7          2.06          1.62         0.93 o
  -2   5   7          0.30          1.77         1.20 o
  -1   5   7        448.99        469.96        11.62 o
   0   5   7         25.01         30.01         3.45 o
   1   5   7         70.56         73.68         4.50 o
   2   5   7        119.22        108.36         5.50 o
   3   5   7          8.92         10.64         2.89 o
   4   5   7          1.88          1.74         1.11 o
   5   5   7          9.74         10.83         2.04 o
   6   5   7         38.05         32.57         3.34 o
   7   5   7          3.68          1.53         1.28 o
   8   5   7          0.05          1.94         1.38 o
  -4   6   7          0.85         -0.16         1.39 o
  -3   6   7          5.83         -0.17         1.32 o
  -2   6   7          0.01         -0.32         1.71 o
  -1   6   7          4.03          6.80         2.33 o
   0   6   7          7.42          6.06         1.69 o
   1   6   7          0.02         -0.69         2.48 o
   2   6   7          4.12          0.03         2.14 o
   3   6   7         27.14         28.69         5.12 o
   4   6   7          0.71         -2.30         2.30 o
 -14   0   8          3.08          2.64         1.45 o
 -12   0   8         42.99         43.53         4.04 o
 -10   0   8         68.85         71.77         4.72 o
  -8   0   8         88.70        103.32         5.06 o
  -6   0   8         77.57         82.30         4.43 o
  -4   0   8        359.96        380.23         5.21 o
  -2   0   8       3043.19       3044.71        19.09 o
   0   0   8          0.14          1.90         0.34 o
   2   0   8        106.07        102.14         3.85 o
   4   0   8        629.27        569.16         9.22 o
   6   0   8        390.40        342.84         7.79 o
   8   0   8         20.92         21.88         1.86 o
  10   0   8          1.20          1.64         0.76 o
  12   0   8         79.06         72.30         8.46 o
  14   0   8          7.84          7.09         4.96 o
 -14   1   8          0.20          0.93         0.87 o
 -13   1   8         43.71         39.74         3.40 o
 -12   1   8         58.17         56.39         3.82 o
 -11   1   8         24.26         25.99         2.08 o
 -10   1   8         94.55         90.27         3.67 o
  -9   1   8        191.76        191.61         4.60 o
  -8   1   8          4.70          4.05         0.68 o
  -7   1   8         48.20         47.99         2.04 o
  -6   1   8        345.00        329.14         4.71 o
  -5   1   8         42.33         40.20         1.37 o
  -4   1   8       1722.07       1767.34         8.39 o
  -3   1   8        317.39        329.39         3.00 o
  -2   1   8       2248.21       2305.73         8.82 o
  -1   1   8        284.83        260.58         2.55 o
   0   1   8       2366.74       2285.73         9.52 o
   1   1   8        354.47        345.69         3.17 o
   2   1   8        375.28        372.08         3.36 o
   3   1   8       1295.72       1409.49         7.96 o
   4   1   8       1135.52       1242.04        10.48 o
   5   1   8        344.84        359.00         4.98 o
   6   1   8        163.32        156.03         2.84 o
   7   1   8        273.02        283.87         4.20 o
   8   1   8       1155.10       1093.61        10.42 o
   9   1   8        465.93        464.56         9.38 o
  10   1   8          0.82          1.21         0.88 o
  11   1   8          8.27          6.94         1.61 o
  12   1   8          2.51          0.85         0.91 o
  13   1   8         51.94         59.05         4.85 o
  14   1   8          5.02          8.58         2.47 o
 -13   2   8          0.21          1.08         1.06 o
 -12   2   8          1.19          2.31         1.06 o
 -11   2   8          0.38          0.27         0.78 o
 -10   2   8          7.09          8.82         1.44 o
  -9   2   8         43.21         41.91         2.54 o
  -8   2   8        369.33        368.40         7.22 o
  -7   2   8        210.92        196.78         4.59 o
  -6   2   8         38.87         50.63         2.41 o
  -5   2   8          0.14          0.28         0.30 o
  -4   2   8        231.13        266.91         4.06 o
  -3   2   8        855.45        853.86         9.90 o
  -2   2   8        784.06        864.17         8.98 o
  -1   2   8        157.12        141.98         2.67 o
   0   2   8        265.79        296.93         3.91 o
   1   2   8        893.76        904.27         6.94 o
   2   2   8        310.77        306.46         3.39 o
   3   2   8         29.82         42.91         1.35 o
   4   2   8         44.55         41.09         1.42 o
   5   2   8        438.37        410.04         8.73 o
   6   2   8         45.61         48.29         3.19 o
   7   2   8        110.40        117.75         4.54 o
   8   2   8          0.02          0.87         0.66 o
   9   2   8         17.80         22.04         2.73 o
  10   2   8        166.49        169.91         7.36 o
  11   2   8          0.00         -0.25         0.95 o
  12   2   8          1.15          1.32         1.77 o
  13   2   8          4.02          5.23         1.81 o
 -12   3   8          8.68          9.27         1.77 o
 -11   3   8          6.25          4.93         1.19 o
 -10   3   8          7.00          8.22         1.61 o
  -9   3   8         26.22         22.22         2.62 o
  -8   3   8        138.01        143.84         5.09 o
  -7   3   8          0.08          0.51         0.69 o
  -6   3   8        344.53        326.00         7.40 o
  -5   3   8         78.78         74.43         2.77 o
  -4   3   8        279.15        277.93         5.35 o
  -3   3   8         72.98         70.66         2.34 o
  -2   3   8          5.62          4.50         0.73 o
  -1   3   8        120.59        118.26         3.55 o
   0   3   8        260.92        236.25         5.19 o
   1   3   8         14.32         13.03         0.99 o
   2   3   8        252.58        235.68         4.70 o
   3   3   8          0.03          0.11         0.41 o
   4   3   8        739.41        745.13         8.39 o
   5   3   8         37.13         41.73         1.27 o
   6   3   8        371.83        366.94         7.05 o
   7   3   8          9.39          9.00         1.49 o
   8   3   8         26.64         25.48         2.64 o
   9   3   8         32.52         32.69         3.38 o
  10   3   8         11.74         16.41         2.46 o
  11   3   8         27.06         37.03         3.91 o
  12   3   8         27.47         33.46         3.84 o
 -11   4   8         10.50         13.11         2.82 o
 -10   4   8          8.05          5.60         1.61 o
  -9   4   8         64.31         57.13         4.70 o
  -8   4   8         19.80         24.56         3.50 o
  -7   4   8         73.23         77.51         5.86 o
  -6   4   8         13.09         13.44         2.44 o
  -5   4   8        245.47        251.54        10.05 o
  -4   4   8         97.37        118.19         6.09 o
  -3   4   8         30.45         30.55         2.32 o
  -2   4   8          1.47          0.08         0.86 o
  -1   4   8         84.12         80.22         3.43 o
   0   4   8         44.06         57.42         3.27 o
   1   4   8        437.27        447.03         9.89 o
   2   4   8          2.97          2.30         0.95 o
   3   4   8         47.65         44.13         2.75 o
   4   4   8          4.97          5.87         1.13 o
   5   4   8         27.36         28.15         2.77 o
   6   4   8         12.93          8.63         1.60 o
   7   4   8         50.25         56.15         3.87 o
   8   4   8         62.90         59.98         4.43 o
   9   4   8          0.83          1.32         2.07 o
  10   4   8          0.00         -0.64         1.28 o
  -8   5   8        116.58        114.59        10.43 o
  -7   5   8          0.54          2.95         1.33 o
  -6   5   8         17.22         21.03         3.26 o
  -5   5   8          9.39          9.33         2.34 o
  -4   5   8          5.76          3.51         1.40 o
  -3   5   8         11.65         13.89         2.29 o
  -2   5   8        215.01        208.86         7.88 o
  -1   5   8         15.94         23.73         2.80 o
   0   5   8        230.01        235.51         9.05 o
   1   5   8          4.04          3.43         1.14 o
   2   5   8         95.62        104.09         5.34 o
   3   5   8         54.20         52.11         4.48 o
   4   5   8         78.31         91.76         6.21 o
   5   5   8         54.95         57.68         4.42 o
   6   5   8         44.49         48.28         4.04 o
   7   5   8         45.71         44.87         4.01 o
   8   5   8         30.80         29.67         4.16 o
  -4   6   8          0.14          7.68         2.64 o
  -3   6   8          0.66          0.07         1.53 o
  -2   6   8          1.46          1.54         1.33 o
  -1   6   8         23.29         27.49         4.13 o
   0   6   8          4.01          4.37         2.14 o
   1   6   8          0.76          0.35         1.58 o
   2   6   8         15.13         15.44         3.89 o
   3   6   8          2.60          0.05         1.69 o
 -13   0   9         19.80         25.65         3.27 o
 -11   0   9        356.12        379.13        11.44 o
  -9   0   9         44.15         59.53         7.07 o
  -7   0   9        766.21        760.58        24.63 o
  -5   0   9        670.01        648.79         8.86 o
  -3   0   9        308.99        331.78         5.33 o
  -1   0   9       2249.58       2278.94        18.08 o
   1   0   9       1831.32       1820.61        14.05 o
   3   0   9         19.37         31.68         1.98 o
   5   0   9          1.66          1.22         0.43 o
   7   0   9        392.64        391.46         7.18 o
   9   0   9          6.49          7.83         1.59 o
  11   0   9         15.02         12.87         2.40 o
  13   0   9          7.73          6.46         7.43 o
 -14   1   9          1.06         -1.16         1.16 o
 -13   1   9         15.58         14.81         2.18 o
 -12   1   9         57.78         64.63         4.13 o
 -11   1   9         90.25         87.82         3.85 o
 -10   1   9        317.93        321.26         6.98 o
  -9   1   9         19.99         17.56         1.57 o
  -8   1   9        313.45        314.81         5.66 o
  -7   1   9        265.25        255.42         4.71 o
  -6   1   9          0.02         -0.34         0.34 o
  -5   1   9        234.43        242.30         3.43 o
  -4   1   9        522.69        557.74         4.21 o
  -3   1   9       2898.74       2897.24        20.59 o
  -2   1   9       5355.82       5499.57        20.86 o
  -1   1   9       6649.30       6734.97        21.12 o
   0   1   9       1021.40       1035.36         5.79 o
   1   1   9        118.17        125.61         2.01 o
   2   1   9        193.14        203.93         2.46 o
   3   1   9        763.32        791.39         7.48 o
   4   1   9          0.30          0.79         0.36 o
   5   1   9       1716.06       1760.66        18.08 o
   6   1   9        717.50        730.43         7.50 o
   7   1   9        108.42         98.85         2.53 o
   8   1   9          1.84          4.45         0.78 o
   9   1   9        352.39        354.12         8.13 o
  10   1   9        243.90        233.77         8.59 o
  11   1   9         50.17         45.66         3.95 o
  12   1   9          9.10         10.82         2.12 o
  13   1   9          2.13          2.30         1.29 o
 -13   2   9         16.46         20.81         2.74 o
 -12   2   9         11.14         13.27         2.13 o
 -11   2   9         92.35         83.61         4.30 o
 -10   2   9         65.35         64.75         3.59 o
  -9   2   9         30.82         28.53         2.52 o
  -8   2   9         59.59         60.16         3.63 o
  -7   2   9        624.18        627.33        12.44 o
  -6   2   9          1.93          2.80         0.55 o
  -5   2   9        256.79        250.61         4.15 o
  -4   2   9         93.08         75.88         3.07 o
  -3   2   9       3956.11       4198.33        25.34 o
  -2   2   9       5482.25       5362.50        21.22 o
  -1   2   9        290.79        289.97         3.34 o
   0   2   9        103.41        108.99         2.22 o
   1   2   9        881.72        901.83         6.36 o
   2   2   9        142.86        136.96         2.19 o
   3   2   9        461.34        487.43         4.36 o
   4   2   9          2.54          1.36         0.43 o
   5   2   9        171.97        200.15         5.60 o
   6   2   9          0.07          0.49         0.71 o
   7   2   9         99.76         97.93         4.91 o
   8   2   9        106.80         99.59         4.05 o
   9   2   9        195.60        187.46         7.43 o
  10   2   9         48.18         46.96         3.89 o
  11   2   9          4.54          2.00         1.12 o
  12   2   9          0.25          1.23         1.42 o
  13   2   9          5.23         10.53         2.15 o
 -12   3   9          2.86          2.82         1.20 o
 -11   3   9         13.55         11.88         1.93 o
 -10   3   9         22.08         22.59         2.85 o
  -9   3   9         11.73         11.49         2.18 o
  -8   3   9         15.94         14.89         2.53 o
  -7   3   9        165.69        152.34         5.29 o
  -6   3   9         16.10         36.39         2.60 o
  -5   3   9        315.63        326.16         5.58 o
  -4   3   9          2.46          1.79         0.42 o
  -3   3   9          0.49         32.90         3.80 o
  -2   3   9        533.55        535.61         4.74 o
  -1   3   9         25.17         20.96         1.59 o
   0   3   9         81.90        131.92         5.11 o
   1   3   9        223.30        219.06         4.12 o
   2   3   9        216.67        222.22         4.56 o
   3   3   9        321.23        341.53         5.45 o
   4   3   9         49.48         54.33         2.16 o
   5   3   9        301.26        287.62         3.38 o
   6   3   9          0.00          3.75         0.97 o
   7   3   9          1.01          1.76         1.01 o
   8   3   9         29.04         25.05         2.61 o
   9   3   9         25.06         29.62         3.30 o
  10   3   9         40.99         42.28         3.98 o
  11   3   9         82.55         86.31         6.01 o
  12   3   9          4.78          8.29         1.95 o
 -11   4   9         49.78         51.15         5.25 o
 -10   4   9          6.87          5.28         1.39 o
  -9   4   9          0.19         -0.28         1.24 o
  -8   4   9         54.68         63.85         5.54 o
  -7   4   9          5.80          9.71         2.66 o
  -6   4   9         23.84         25.40         3.26 o
  -5   4   9          5.45          5.07         1.62 o
  -4   4   9        222.99        212.33         8.89 o
  -3   4   9          5.25          5.32         1.02 o
  -2   4   9         45.49         49.96         3.31 o
  -1   4   9          0.02          0.02         0.73 o
   0   4   9        132.02        141.52         5.38 o
   1   4   9        129.31        132.19         5.18 o
   2   4   9        427.08        441.83         8.68 o
   3   4   9          8.55          5.34         0.85 o
   4   4   9        267.98        272.86         6.58 o
   5   4   9         28.22         27.82         2.68 o
   6   4   9         95.59         97.32         5.25 o
   7   4   9         45.16         40.14         3.85 o
   8   4   9          5.50          9.44         1.90 o
   9   4   9          1.36          0.93         1.24 o
  10   4   9         22.10         20.29         2.91 o
  -8   5   9          5.94          6.56         2.19 o
  -7   5   9         24.89         30.28         4.05 o
  -6   5   9          6.50          1.59         1.39 o
  -5   5   9         11.82         18.10         3.83 o
  -4   5   9          1.72         -0.14         1.24 o
  -3   5   9         47.01         41.81         3.88 o
  -2   5   9          4.40          7.66         1.86 o
  -1   5   9         44.32         55.99         4.11 o
   0   5   9          3.83          2.50         1.25 o
   1   5   9          4.31          0.58         0.88 o
   2   5   9          1.67          1.87         1.11 o
   3   5   9         52.78         58.32         4.89 o
   4   5   9         11.54         13.02         2.04 o
   5   5   9        157.80        170.99         7.48 o
   6   5   9         22.25         22.88         2.88 o
   7   5   9          9.81          4.66         1.68 o
   8   5   9          4.85          6.86         2.61 o
  -3   6   9          1.14          1.44         1.27 o
  -2   6   9         25.78         23.45         4.46 o
  -1   6   9          2.85          3.63         2.49 o
   0   6   9         20.20         36.08         4.65 o
   1   6   9          4.40          7.54         2.60 o
   2   6   9          5.34          6.68         2.81 o
   3   6   9          5.75          4.48         2.83 o
 -14   0  10         23.01         27.13         4.80 o
 -12   0  10         76.60         72.18         5.23 o
 -10   0  10         77.04         95.30         7.33 o
  -8   0  10       1281.76       1240.78        17.62 o
  -6   0  10        544.23        539.17        10.19 o
  -4   0  10        298.79        286.25         4.44 o
  -2   0  10        923.03        995.25         8.90 o
   0   0  10       4015.32       3848.54        16.39 o
   2   0  10         93.90         72.00         2.74 o
   4   0  10        521.00        554.77         9.63 o
   6   0  10          9.97          3.49         0.76 o
   8   0  10        305.44        278.48         7.48 o
  10   0  10         43.67         43.44         4.41 o
  12   0  10         32.59         24.80         5.06 o
 -14   1  10         24.57         23.40         3.19 o
 -13   1  10          3.82          4.09         1.17 o
 -12   1  10          7.05          9.00         1.63 o
 -11   1  10        170.72        172.62         5.44 o
 -10   1  10        121.99        123.81         4.36 o
  -9   1  10        237.92        248.39         5.90 o
  -8   1  10         33.75         36.16         1.92 o
  -7   1  10        152.27        136.37         3.32 o
  -6   1  10        576.37        591.26         6.43 o
  -5   1  10       1164.21       1287.85        10.89 o
  -4   1  10        196.03        199.89         3.38 o
  -3   1  10         33.17         48.44         1.57 o
  -2   1  10        778.50        787.20         5.48 o
  -1   1  10         67.24         91.89         3.04 o
   0   1  10        139.24        133.94         2.21 o
   1   1  10       1396.55       1440.47         7.32 o
   2   1  10       3477.20       3760.06        14.11 o
   3   1  10        919.62        923.85         7.34 o
   4   1  10        151.83        155.81         3.66 o
   5   1  10          4.51          3.66         0.76 o
   6   1  10        304.39        313.80         5.03 o
   7   1  10       1082.86       1029.86        10.42 o
   8   1  10         65.68         69.66         3.00 o
   9   1  10        279.46        270.97         7.04 o
  10   1  10        116.90        118.17         6.13 o
  11   1  10         18.26         20.30         2.77 o
  12   1  10          1.89          1.67         1.78 o
  13   1  10          7.78         15.88         3.92 o
 -13   2  10          9.19          8.93         3.02 o
 -12   2  10         36.26         36.14         3.43 o
 -11   2  10          6.18          7.18         1.55 o
 -10   2  10         11.62          8.62         1.36 o
  -9   2  10         49.15         50.45         3.35 o
  -8   2  10         41.44         35.90         2.63 o
  -7   2  10          8.88         11.00         1.41 o
  -6   2  10        117.80        108.97         3.06 o
  -5   2  10         87.58         83.07         2.40 o
  -4   2  10        806.34        817.80         9.20 o
  -3   2  10          8.80         15.62         1.38 o
  -2   2  10       2528.38       2518.74        14.02 o
  -1   2  10       1113.62       1202.09         7.57 o
   0   2  10       1234.50       1192.16         7.70 o
   1   2  10       1511.57       1455.99         7.17 o
   2   2  10        130.69        134.58         2.20 o
   3   2  10        420.16        385.34         4.77 o
   4   2  10        687.72        698.99         7.08 o
   5   2  10        152.31        139.76         5.23 o
   6   2  10          2.98          3.26         0.80 o
   7   2  10        326.49        310.75         8.87 o
   8   2  10        252.39        261.56         6.75 o
   9   2  10          3.08          5.54         1.10 o
  10   2  10         40.14         37.42         3.49 o
  11   2  10         77.17         69.38         5.77 o
  12   2  10          0.29          1.88         1.25 o
  13   2  10         25.56         29.60         4.01 o
 -12   3  10          0.02         -0.80         1.29 o
 -11   3  10         10.75         10.34         1.80 o
 -10   3  10          2.09          0.73         1.16 o
  -9   3  10         15.09         13.24         2.49 o
  -8   3  10         45.22         43.80         4.15 o
  -7   3  10         33.60         34.78         4.23 o
  -6   3  10         97.78         99.00         3.52 o
  -5   3  10         21.20         19.79         2.42 o
  -4   3  10          9.77         11.34         1.24 o
  -3   3  10         13.38         11.83         1.19 o
  -2   3  10        191.27        183.95         4.21 o
  -1   3  10        111.27        110.21         3.60 o
   0   3  10        319.62        310.77         5.49 o
   1   3  10         18.88         27.26         1.52 o
   2   3  10        189.42        202.45         4.17 o
   3   3  10         51.92         44.02         1.76 o
   4   3  10         27.82         26.42         1.31 o
   5   3  10         14.28         11.61         0.85 o
   6   3  10          4.98          6.68         1.03 o
   7   3  10        125.60        123.67         5.61 o
   8   3  10         39.43         37.45         3.15 o
   9   3  10         42.01         45.32         4.08 o
  10   3  10         19.60         24.39         3.09 o
  11   3  10          0.51          3.44         1.57 o
  12   3  10         46.87         49.26         4.72 o
 -11   4  10          5.03          7.55         2.14 o
 -10   4  10          9.52         12.40         2.75 o
  -9   4  10          0.58          2.51         1.67 o
  -8   4  10          1.00          0.81         1.23 o
  -7   4  10         71.84         80.35         6.05 o
  -6   4  10          2.91          4.36         1.57 o
  -5   4  10          1.49          1.11         0.87 o
  -4   4  10          1.21          1.10         0.94 o
  -3   4  10         60.38         58.76         3.52 o
  -2   4  10        220.56        223.88         7.13 o
  -1   4  10          9.31          9.92         1.47 o
   0   4  10        491.30        480.33        10.70 o
   1   4  10        229.78        234.80         7.40 o
   2   4  10        178.52        171.47         5.70 o
   3   4  10        287.91        276.91         6.84 o
   4   4  10         19.11         22.05         1.90 o
   5   4  10         86.66         88.33         5.38 o
   6   4  10         36.77         36.37         3.58 o
   7   4  10        147.68        152.55         7.50 o
   8   4  10          2.20          2.22         3.07 o
   9   4  10         53.08         55.44         6.76 o
  10   4  10          3.76          0.24         1.17 o
  -8   5  10          0.39          1.56         1.58 o
  -7   5  10          1.34          4.45         1.87 o
  -6   5  10         52.20         50.88         5.15 o
  -5   5  10          7.62          3.71         1.29 o
  -4   5  10          3.33          1.18         0.94 o
  -3   5  10          2.99          0.86         1.02 o
  -2   5  10          4.03          7.53         1.73 o
  -1   5  10         42.53         42.03         3.81 o
   0   5  10         12.63          8.15         2.23 o
   1   5  10         10.47          5.37         1.20 o
   2   5  10         30.57         31.20         2.91 o
   3   5  10         26.65         24.38         3.23 o
   4   5  10          5.49          2.99         1.15 o
   5   5  10          1.34          0.25         1.20 o
   6   5  10         57.71         56.85         4.84 o
   7   5  10         18.36         14.09         2.76 o
   8   5  10         23.26         26.42         3.98 o
  -3   6  10          6.78          5.13         1.75 o
  -2   6  10          0.69         -0.74         1.92 o
  -1   6  10         33.62         27.61         4.70 o
   0   6  10         14.69         20.89         3.92 o
   1   6  10         21.64         17.27         5.29 o
   2   6  10         12.20         20.56         5.71 o
 -13   0  11          1.68          0.12         1.34 o
 -11   0  11         95.11        139.94         7.00 o
  -9   0  11        204.61        216.20         9.08 o
  -7   0  11         32.72         34.85         2.83 o
  -5   0  11        425.79        389.84         9.17 o
  -3   0  11         10.94         12.16         1.35 o
  -1   0  11        216.69        190.21         3.90 o
   1   0  11       3841.59       3923.14        20.47 o
   3   0  11        365.40        342.94         8.52 o
   5   0  11         38.05         46.04         2.99 o
   7   0  11        333.06        321.43         9.03 o
   9   0  11        233.36        219.33         9.48 o
  11   0  11          3.89          9.00         2.99 o
  13   0  11         11.04         10.90         3.38 o
 -14   1  11         15.92         15.53         2.62 o
 -13   1  11         29.94         30.75         2.99 o
 -12   1  11        101.97        107.59         5.33 o
 -11   1  11         58.08         59.86         3.23 o
 -10   1  11         41.11         43.50         2.61 o
  -9   1  11        566.27        565.20         9.33 o
  -8   1  11        924.11        918.11        12.65 o
  -7   1  11         78.86         76.59         2.47 o
  -6   1  11        544.67        539.49         6.76 o
  -5   1  11         21.31         15.54         1.01 o
  -4   1  11       3848.07       3936.90        21.76 o
  -3   1  11        860.18        949.38         7.19 o
  -2   1  11         70.60         55.23         1.66 o
  -1   1  11         32.75         34.69         1.40 o
   0   1  11       4737.35       4619.07        16.51 o
   1   1  11          3.75          2.88         0.43 o
   2   1  11         22.40         19.24         1.51 o
   3   1  11       1737.11       1953.33        12.73 o
   4   1  11        898.46        987.98         9.98 o
   5   1  11         94.01         90.66         3.29 o
   6   1  11       1355.87       1353.42        12.85 o
   7   1  11         24.62         21.62         1.60 o
   8   1  11        606.34        604.59        11.13 o
   9   1  11        174.87        191.71         7.55 o
  10   1  11         35.65         36.70         3.47 o
  11   1  11          8.65          4.90         1.46 o
  12   1  11         84.57         86.87         5.84 o
  13   1  11         13.25         14.01         3.51 o
 -13   2  11         47.79         49.67         4.20 o
 -12   2  11          3.79          5.51         1.63 o
 -11   2  11         12.60          8.43         1.58 o
 -10   2  11          0.02         -0.44         0.70 o
  -9   2  11        191.16        198.60         6.59 o
  -8   2  11         32.92         29.78         2.33 o
  -7   2  11         23.72         23.57         1.90 o
  -6   2  11          1.60          0.86         0.32 o
  -5   2  11        177.75        197.92         5.16 o
  -4   2  11         11.29          7.45         0.98 o
  -3   2  11         51.97         70.03         2.48 o
  -2   2  11          2.30          3.51         0.72 o
  -1   2  11       2673.43       2662.68        11.01 o
   0   2  11        997.87        998.11         7.00 o
   1   2  11         88.64         85.97         1.88 o
   2   2  11        180.61        216.39         3.22 o
   3   2  11        114.43         87.98         2.45 o
   4   2  11        841.94        899.84        12.10 o
   5   2  11         81.15         82.78         4.64 o
   6   2  11         75.72         67.87         4.43 o
   7   2  11        757.71        767.57        14.18 o
   8   2  11        117.57        116.43         5.31 o
   9   2  11         90.70         79.94         4.94 o
  10   2  11          6.14          4.81         1.25 o
  11   2  11         35.58         29.22         3.81 o
  12   2  11         23.70         19.92         3.32 o
  13   2  11          6.18          8.23         2.32 o
 -12   3  11         11.13         13.16         2.15 o
 -11   3  11         29.54         29.06         3.27 o
 -10   3  11          7.80         12.71         2.72 o
  -9   3  11          9.26          9.98         2.37 o
  -8   3  11        226.18        212.38         9.01 o
  -7   3  11         27.55         23.90         3.40 o
  -6   3  11         66.81         63.72         4.69 o
  -5   3  11         12.07         13.60         2.07 o
  -4   3  11        177.12        174.87         4.51 o
  -3   3  11         23.38         24.19         1.41 o
  -2   3  11        169.40        158.19         3.85 o
  -1   3  11          2.51          1.82         0.60 o
   0   3  11        155.84        142.75         3.72 o
   1   3  11        182.14        180.91         3.96 o
   2   3  11         77.26         84.69         3.26 o
   3   3  11         34.93         32.56         1.74 o
   4   3  11          1.77          0.39         0.46 o
   5   3  11          6.15          4.66         0.78 o
   6   3  11          4.56          2.25         0.96 o
   7   3  11         18.60         19.04         2.34 o
   8   3  11        164.85        167.72         8.66 o
   9   3  11         83.27         80.97         5.07 o
  10   3  11         46.97         56.63         4.80 o
  11   3  11          5.47          6.17         1.68 o
 -10   4  11         34.10         36.42         4.53 o
  -9   4  11          2.28          2.74         1.52 o
  -8   4  11          8.20         11.03         2.47 o
  -7   4  11         29.18         30.29         4.31 o
  -6   4  11         12.33         10.56         2.35 o
  -5   4  11          2.39         -0.22         1.02 o
  -4   4  11         22.10         20.88         3.36 o
  -3   4  11        135.07        154.11         5.85 o
  -2   4  11         87.15         86.75         4.54 o
  -1   4  11         48.22         41.20         3.12 o
   0   4  11          0.12          3.14         1.26 o
   1   4  11        242.02        255.71         7.77 o
   2   4  11         23.55         18.71         2.05 o
   3   4  11          5.48          3.66         1.01 o
   4   4  11          0.09          0.04         1.31 o
   5   4  11         42.37         40.56         3.66 o
   6   4  11         46.92         48.03         4.15 o
   7   4  11          3.50          3.43         1.35 o
   8   4  11         90.70         90.09         6.88 o
   9   4  11          2.36          2.95         1.58 o
  10   4  11          8.36          6.52         2.49 o
  -8   5  11          0.04          2.50         1.36 o
  -7   5  11          1.23         -0.71         1.30 o
  -6   5  11          1.43          2.68         1.80 o
  -5   5  11         26.32         19.61         2.78 o
  -4   5  11          1.86          1.65         1.62 o
  -3   5  11          0.25          0.64         1.18 o
  -2   5  11         18.94         16.35         2.37 o
  -1   5  11          2.53          2.71         0.90 o
   0   5  11         24.16         25.24         2.93 o
   1   5  11          3.54          2.02         1.11 o
   2   5  11          8.34          5.76         1.27 o
   3   5  11          3.66          2.89         1.82 o
   4   5  11          0.63          0.64         1.07 o
   5   5  11          2.33          0.01         1.28 o
   6   5  11          0.06          0.21         1.98 o
   7   5  11         18.48         19.44         3.31 o
  -2   6  11          0.29          2.37         1.72 o
  -1   6  11          8.41          8.60         2.41 o
   0   6  11         25.91         20.37         5.54 o
   1   6  11         39.06         53.55         8.89 o
   2   6  11          0.75          0.62         2.94 o
 -14   0  12          4.61          5.34         2.23 o
 -12   0  12          4.20         15.29         2.49 o
 -10   0  12        989.55        995.26        17.93 o
  -8   0  12        202.28        202.87         7.28 o
  -6   0  12        106.32        136.46        11.13 o
  -4   0  12        282.00        302.81         5.60 o
  -2   0  12        259.59        227.50         5.68 o
   0   0  12         38.62         52.58         2.29 o
   2   0  12       7072.18       7109.80        31.57 o
   4   0  12        304.41        301.92         7.55 o
   6   0  12        441.83        458.92        10.06 o
   8   0  12        380.76        382.89        14.46 o
  10   0  12         21.77         21.05         3.16 o
  12   0  12         68.54         88.95         9.85 o
 -14   1  12          0.20         -0.81         1.20 o
 -13   1  12          0.01         -1.05         1.12 o
 -12   1  12          7.86          7.92         1.27 o
 -11   1  12         22.56         20.66         1.89 o
 -10   1  12         49.83         46.13         2.60 o
  -9   1  12         91.66         98.97         3.69 o
  -8   1  12         16.69         18.13         1.54 o
  -7   1  12        287.20        282.61         5.32 o
  -6   1  12        119.15        116.06         2.92 o
  -5   1  12        513.46        484.52         5.23 o
  -4   1  12        574.43        654.78         5.98 o
  -3   1  12       1637.70       1734.91        11.11 o
  -2   1  12        448.26        442.20         6.45 o
  -1   1  12       1244.21       1272.19        10.38 o
   0   1  12          0.50          2.93         1.19 o
   1   1  12        165.75        174.18         2.93 o
   2   1  12        250.75        245.84         3.40 o
   3   1  12       2067.07       2155.76        10.29 o
   4   1  12         67.77         72.94         2.84 o
   5   1  12        517.11        515.59         8.22 o
   6   1  12         28.87         31.44         2.09 o
   7   1  12         55.07         52.79         2.57 o
   8   1  12        181.08        185.39         6.61 o
   9   1  12        329.26        337.21        10.13 o
  10   1  12          5.17          8.78         2.47 o
  11   1  12        134.15        146.99         7.31 o
  12   1  12          6.47          6.23         2.66 o
  13   1  12         40.95         45.54         5.99 o
 -13   2  12         22.17         25.30         3.08 o
 -12   2  12         42.00         39.86         3.64 o
 -11   2  12          2.52          3.59         1.40 o
 -10   2  12         24.45         26.00         2.67 o
  -9   2  12          6.52          5.47         1.04 o
  -8   2  12        210.35        194.12         5.99 o
  -7   2  12        201.87        216.40         5.78 o
  -6   2  12          2.27          1.01         0.49 o
  -5   2  12        283.52        252.42         6.59 o
  -4   2  12        740.09        709.09         8.29 o
  -3   2  12        475.40        437.77         6.94 o
  -2   2  12        312.91        324.33         5.97 o
  -1   2  12         25.72         23.28         1.34 o
   0   2  12        217.17        223.42         3.55 o
   1   2  12          4.46          3.47         0.47 o
   2   2  12         31.87         41.05         1.50 o
   3   2  12        316.35        304.96         4.90 o
   4   2  12        609.66        576.02        15.22 o
   5   2  12         24.71         34.35         2.19 o
   6   2  12        284.88        280.00         9.22 o
   7   2  12        106.53        106.28         6.10 o
   8   2  12          0.06         -0.05         0.78 o
   9   2  12         34.88         37.99         3.44 o
  10   2  12         28.62         37.80         4.24 o
  11   2  12          9.95          9.78         2.34 o
  12   2  12          7.65          7.65         2.16 o
 -12   3  12          3.04          5.63         1.61 o
 -11   3  12          7.79          5.85         2.07 o
 -10   3  12        124.01        127.40         7.60 o
  -9   3  12         24.02         37.40         4.19 o
  -8   3  12          0.59          1.32         1.55 o
  -7   3  12         79.24         79.01         6.26 o
  -6   3  12         79.75         79.86         5.48 o
  -5   3  12        146.67        150.37         7.57 o
  -4   3  12        137.44        129.47         3.59 o
  -3   3  12        343.26        341.22         9.68 o
  -2   3  12        163.17        160.12         5.68 o
  -1   3  12        479.29        465.23         7.33 o
   0   3  12         26.18         37.43         2.26 o
   1   3  12         50.46         42.20         2.17 o
   2   3  12          4.19          4.34         0.64 o
   3   3  12        177.76        191.63         3.67 o
   4   3  12         17.64         14.66         1.18 o
   5   3  12         19.53         15.97         1.94 o
   6   3  12         91.33         90.62         4.78 o
   7   3  12         54.86         53.49         4.75 o
   8   3  12          6.21          2.95         1.28 o
   9   3  12         26.39         36.96         4.38 o
  10   3  12         28.36         28.89         3.90 o
  11   3  12         25.05         33.86         3.78 o
 -10   4  12         26.08         34.73         4.45 o
  -9   4  12         59.42         73.26         6.24 o
  -8   4  12        114.75        117.72         8.61 o
  -7   4  12          3.66          5.35         3.70 o
  -6   4  12          3.20         -0.01         1.25 o
  -5   4  12         42.23         47.57         4.36 o
  -4   4  12          0.25         15.84         2.62 o
  -3   4  12        218.02        222.47         7.27 o
  -2   4  12         11.01          4.94         1.10 o
  -1   4  12         13.80         15.35         1.87 o
   0   4  12        248.54        246.88         7.81 o
   1   4  12        585.90        618.30        12.04 o
   2   4  12         89.90         98.40         4.59 o
   3   4  12         86.37         91.98         4.39 o
   4   4  12         22.16         29.05         5.46 o
   5   4  12          2.02          3.73         1.46 o
   6   4  12         22.38         21.71         3.31 o
   7   4  12          5.43          3.70         1.51 o
   8   4  12          0.31          2.22         1.68 o
   9   4  12          0.08          1.47         1.43 o
  10   4  12         25.65         25.78         3.85 o
  -8   5  12         11.96         19.28         3.40 o
  -7   5  12          2.72          1.04         1.26 o
  -6   5  12          4.97          3.74         1.25 o
  -5   5  12          0.05          1.16         1.37 o
  -4   5  12          2.74          1.02         0.94 o
  -3   5  12          1.83          3.49         1.18 o
  -2   5  12          8.34          8.64         1.87 o
  -1   5  12          1.58          3.71         1.61 o
   0   5  12          3.16          3.87         1.24 o
   1   5  12         55.64         66.37         4.67 o
   2   5  12          0.00         -1.14         1.17 o
   3   5  12          1.31          3.07         1.53 o
   4   5  12          0.61          2.06         1.57 o
   5   5  12         51.28         44.55         4.24 o
   6   5  12          0.09          1.19         1.36 o
   7   5  12          3.09          4.85         3.14 o
  -1   6  12          0.86         -1.09         2.24 o
   0   6  12         28.41         34.15         6.99 o
   1   6  12          0.23          0.18         3.83 o
 -13   0  13          1.29          3.65         1.39 o
 -11   0  13          0.02          0.84         0.89 o
  -9   0  13        458.83        459.40        11.65 o
  -7   0  13        122.61        132.16         5.12 o
  -5   0  13        680.91        708.60        10.78 o
  -3   0  13        974.24       1008.16        12.93 o
  -1   0  13       1133.65       1169.86        13.04 o
   1   0  13        946.94        946.52        15.24 o
   3   0  13       1323.12       1377.74        18.15 o
   5   0  13        613.68        627.57        11.57 o
   7   0  13       3432.31       3296.79        80.93 o
   9   0  13         96.68        100.90         9.11 o
  11   0  13        177.64        181.27        13.57 o
  13   0  13         68.41         77.59         9.72 o
 -13   1  13          9.93          8.29         1.59 o
 -12   1  13          0.09          0.96         1.38 o
 -11   1  13         44.27         46.76         2.78 o
 -10   1  13        100.25        114.82         4.14 o
  -9   1  13        763.48        769.56        13.11 o
  -8   1  13          1.04          0.84         0.83 o
  -7   1  13         46.82         42.74         2.09 o
  -6   1  13          2.17          3.83         0.61 o
  -5   1  13        264.63        262.29         5.44 o
  -4   1  13         94.50         81.22         2.35 o
  -3   1  13         75.53         90.16         2.53 o
  -2   1  13        316.42        353.52         5.95 o
  -1   1  13         94.25        101.03         2.86 o
   0   1  13          5.03         12.08         0.87 o
   1   1  13         26.94         34.52         1.37 o
   2   1  13          0.23          0.54         0.27 o
   3   1  13         14.43          9.19         1.28 o
   4   1  13        343.38        353.81         6.47 o
   5   1  13          0.01          0.27         0.38 o
   6   1  13         45.45         44.00         2.56 o
   7   1  13         16.03         15.10         2.07 o
   8   1  13          8.83         15.82         2.43 o
   9   1  13         42.82         40.48         4.13 o
  10   1  13         39.45         39.73         3.73 o
  11   1  13          0.02          3.35         1.74 o
  12   1  13          5.10          8.15         2.26 o
  13   1  13          3.14          4.18         1.73 o
 -13   2  13          4.43          6.02         1.52 o
 -12   2  13         28.53         29.73         3.16 o
 -11   2  13         48.57         49.34         3.93 o
 -10   2  13         47.61         44.01         3.55 o
  -9   2  13         58.11         54.52         4.35 o
  -8   2  13          0.60          0.76         0.62 o
  -7   2  13          1.03          1.60         0.65 o
  -6   2  13        184.90        168.89         5.33 o
  -5   2  13        421.79        437.60         7.91 o
  -4   2  13        667.81        646.08         8.67 o
  -3   2  13        166.12        143.33         3.98 o
  -2   2  13       1614.51       1541.41        13.46 o
  -1   2  13        483.45        465.20         5.50 o
   0   2  13        168.71        151.80         2.85 o
   1   2  13        122.13        102.95         2.44 o
   2   2  13        763.16        803.43         8.61 o
   3   2  13        496.20        537.75         6.74 o
   4   2  13        434.21        385.29         6.98 o
   5   2  13        267.48        257.69         6.21 o
   6   2  13         44.87         38.44         3.51 o
   7   2  13         40.37         40.53         3.74 o
   8   2  13        211.83        216.13         8.19 o
   9   2  13         28.20         31.29         3.23 o
  10   2  13         19.66         16.98         3.22 o
  11   2  13         25.14         35.53         5.57 o
  12   2  13         12.98          9.95         2.45 o
 -12   3  13          2.66          5.05         1.44 o
 -11   3  13         30.30         39.79         4.42 o
 -10   3  13         20.14         24.98         4.04 o
  -9   3  13        169.20        170.54        10.05 o
  -8   3  13          2.10          1.03         1.38 o
  -7   3  13          8.70         10.07         2.19 o
  -6   3  13        104.97         84.91         7.00 o
  -5   3  13        281.47        272.44         9.49 o
  -4   3  13         20.97         15.54         1.52 o
  -3   3  13        186.42        188.23         4.22 o
  -2   3  13         22.76         26.11         2.50 o
  -1   3  13        144.07        130.42         5.15 o
   0   3  13       1071.91        961.74         9.74 o
   1   3  13        176.13        163.44         4.03 o
   2   3  13         43.96         52.08         2.21 o
   3   3  13         19.06         18.24         1.40 o
   4   3  13         92.22         77.91         3.14 o
   5   3  13          1.74          0.26         0.83 o
   6   3  13          1.82          1.41         1.02 o
   7   3  13         11.92          9.21         2.12 o
   8   3  13         10.83          3.90         1.71 o
   9   3  13          5.13          4.71         1.69 o
  10   3  13         20.13         20.78         3.91 o
  11   3  13          2.29          8.62         2.25 o
 -10   4  13         83.14         94.83         7.29 o
  -9   4  13         62.63         54.69         6.11 o
  -8   4  13         27.16         40.05         5.03 o
  -7   4  13         64.51         65.83         6.33 o
  -6   4  13         20.34         25.83         3.38 o
  -5   4  13         14.75          8.83         2.09 o
  -4   4  13         71.43         75.25         5.39 o
  -3   4  13         10.37         10.60         1.71 o
  -2   4  13         10.86          9.31         1.99 o
  -1   4  13         93.91         85.61         4.61 o
   0   4  13         44.62         59.95         3.86 o
   1   4  13        230.68        217.72         6.12 o
   2   4  13        465.67        459.16         9.92 o
   3   4  13          2.80          3.45         1.16 o
   4   4  13         27.94         27.35         3.34 o
   5   4  13         10.41          8.58         1.77 o
   6   4  13         50.80         60.44         4.72 o
   7   4  13         34.59         24.70         3.26 o
   8   4  13         41.70         45.98         5.07 o
   9   4  13         52.45         60.80         6.03 o
  -7   5  13         17.93         21.23         3.40 o
  -6   5  13          4.88          2.64         2.61 o
  -5   5  13         39.47         43.19         4.31 o
  -4   5  13          7.10          6.80         2.00 o
  -3   5  13         34.50         35.12         3.66 o
  -2   5  13          2.23          0.64         1.07 o
  -1   5  13         12.74          7.80         1.77 o
   0   5  13          0.34         -1.37         1.37 o
   1   5  13          8.93         12.38         2.07 o
   2   5  13         21.73         17.06         3.06 o
   3   5  13         21.33         27.05         3.78 o
   4   5  13          8.90          6.97         2.28 o
   5   5  13          0.14         -0.08         2.28 o
   6   5  13         13.85         16.94         2.66 o
   7   5  13          3.79          1.18         1.34 o
 -12   0  14          2.96          1.89         1.90 o
 -10   0  14          8.02          9.25         3.77 o
  -8   0  14         69.28         75.94         4.14 o
  -6   0  14         64.46         80.45         4.58 o
  -4   0  14       3404.07       3637.51        34.62 o
  -2   0  14         71.23         62.67         3.59 o
   0   0  14       1152.70       1165.80        15.02 o
   2   0  14         28.19         36.61         4.05 o
   4   0  14        279.05        283.27         8.75 o
   6   0  14         79.95         74.55         4.24 o
   8   0  14       3467.37       3376.74        51.41 o
  10   0  14         56.29         55.28         7.07 o
  12   0  14         20.09         21.50         4.84 o
 -13   1  14          0.42         -0.73         0.87 o
 -12   1  14          1.07          0.81         0.66 o
 -11   1  14         22.53         19.77         1.82 o
 -10   1  14         28.33         29.37         2.13 o
  -9   1  14        496.89        518.35         8.49 o
  -8   1  14          0.93          0.32         0.67 o
  -7   1  14         95.89        102.11         3.48 o
  -6   1  14         81.32         82.61         2.86 o
  -5   1  14         19.72         14.83         1.01 o
  -4   1  14         39.45         45.09         1.80 o
  -3   1  14         88.63         85.22         2.54 o
  -2   1  14          1.67          2.56         0.58 o
  -1   1  14        143.15        157.95         3.70 o
   0   1  14         46.90         67.68         2.35 o
   1   1  14        350.97        397.90         5.17 o
   2   1  14        238.58        223.79         3.56 o
   3   1  14         70.34         92.65         3.37 o
   4   1  14        229.74        213.64         3.93 o
   5   1  14         25.46         25.33         1.84 o
   6   1  14         28.58         39.03         2.49 o
   7   1  14        215.96        192.30         7.44 o
   8   1  14        232.01        243.56         8.78 o
   9   1  14          0.58         -0.40         1.54 o
  10   1  14         81.21         84.78         6.35 o
  11   1  14          0.65          3.05         1.68 o
  12   1  14          8.48         10.18         2.29 o
  13   1  14          4.68          4.21         1.67 o
 -13   2  14         20.46         24.12         2.99 o
 -12   2  14          1.16          0.70         1.20 o
 -11   2  14         14.28         14.51         2.24 o
 -10   2  14          1.09          1.68         1.08 o
  -9   2  14         50.75         44.72         3.95 o
  -8   2  14         59.16         65.30         5.51 o
  -7   2  14          0.35          1.79         1.06 o
  -6   2  14        114.71        109.23         5.50 o
  -5   2  14        124.39        134.68         4.49 o
  -4   2  14        352.52        349.66         6.51 o
  -3   2  14          8.43          8.85         1.05 o
  -2   2  14        246.44        242.08         5.47 o
  -1   2  14        399.49        423.84         5.49 o
   0   2  14        201.44        188.38         3.36 o
   1   2  14        545.65        496.14         5.57 o
   2   2  14         58.43         66.40         2.51 o
   3   2  14        259.89        232.38         4.56 o
   4   2  14         18.53         12.25         1.31 o
   5   2  14          1.44          1.08         0.73 o
   6   2  14          1.16          2.49         1.12 o
   7   2  14         66.33         65.09         5.64 o
   8   2  14         14.10         16.44         2.44 o
   9   2  14          4.56          4.79         1.41 o
  10   2  14          8.41          4.28         4.17 o
  11   2  14         38.64         37.83         5.10 o
  12   2  14         33.47         41.92         5.80 o
 -12   3  14         33.93         39.83         3.92 o
 -11   3  14         10.85         11.47         3.76 o
 -10   3  14         20.29         19.55         3.55 o
  -9   3  14          0.10          0.82         1.21 o
  -8   3  14        256.11        254.81        11.80 o
  -7   3  14          5.81          1.48         1.04 o
  -6   3  14          9.97         12.77         2.12 o
  -5   3  14         31.15         29.74         2.67 o
  -4   3  14        359.87        386.77         7.76 o
  -3   3  14        180.13        186.67         5.04 o
  -2   3  14        655.01        654.28        11.81 o
  -1   3  14         41.91         43.46         3.01 o
   0   3  14       1194.80       1176.23        12.41 o
   1   3  14        474.69        439.28         8.14 o
   2   3  14        312.06        321.53         6.51 o
   3   3  14        177.71        163.79         3.93 o
   4   3  14          2.92          2.64         0.62 o
   5   3  14          5.68          6.99         1.47 o
   6   3  14        156.59        156.66         6.56 o
   7   3  14         14.51         16.13         2.78 o
   8   3  14        137.25        150.38         8.45 o
   9   3  14          1.58          0.60         1.29 o
  10   3  14         16.46         20.32         3.35 o
  11   3  14          2.02          2.04         1.28 o
 -10   4  14          7.72          6.80         2.56 o
  -9   4  14         49.00         60.06         6.45 o
  -8   4  14         26.25         24.08         4.00 o
  -7   4  14         44.50         49.26         5.49 o
  -6   4  14          9.88         12.80         2.45 o
  -5   4  14          0.53         -1.03         1.21 o
  -4   4  14          0.93          0.96         1.28 o
  -3   4  14          1.80          1.94         0.99 o
  -2   4  14         12.93          9.43         1.71 o
  -1   4  14         47.82         54.53         3.76 o
   0   4  14          0.04          0.08         0.88 o
   1   4  14          0.20          0.41         0.61 o
   2   4  14         71.70         75.34         4.83 o
   3   4  14         56.74         56.63         3.47 o
   4   4  14          1.12          0.57         1.21 o
   5   4  14          2.70          5.37         1.74 o
   6   4  14         24.38         20.88         2.86 o
   7   4  14        173.79        187.79         8.60 o
   8   4  14         55.07         44.94         5.01 o
   9   4  14          0.15          0.42         1.36 o
  -7   5  14         21.71         26.81         3.83 o
  -6   5  14         59.51         70.40         6.23 o
  -5   5  14          2.25          5.62         1.77 o
  -4   5  14         71.47         67.00         5.70 o
  -3   5  14         14.06         13.09         2.53 o
  -2   5  14         20.10         21.10         3.02 o
  -1   5  14         28.10         28.67         3.50 o
   0   5  14          8.17          8.72         2.39 o
   1   5  14          0.01          1.51         1.27 o
   2   5  14         59.27         77.49         6.45 o
   3   5  14          5.08          5.07         1.96 o
   4   5  14         24.99         27.92         4.11 o
   5   5  14          7.47          0.96         1.63 o
   6   5  14         19.63         25.66         4.01 o
 -13   0  15         42.37         47.90         4.23 o
 -11   0  15         83.30         86.43         5.21 o
  -9   0  15        620.87        601.31        12.50 o
  -7   0  15        258.40        247.92         8.64 o
  -5   0  15        957.80        937.69        12.63 o
  -3   0  15        375.25        368.94         7.60 o
  -1   0  15          0.05          1.38         1.11 o
   1   0  15        560.95        617.46        16.38 o
   3   0  15        363.96        387.06        13.89 o
   5   0  15        314.45        283.20         8.21 o
   7   0  15         47.09         56.12         5.39 o
   9   0  15          1.11          0.90         1.59 o
  11   0  15          1.71          1.17         2.10 o
  13   0  15         35.21         31.64         6.32 o
 -13   1  15          0.13          0.08         0.79 o
 -12   1  15          4.86          6.37         1.74 o
 -11   1  15          1.32          1.25         0.87 o
 -10   1  15         38.06         37.19         2.40 o
  -9   1  15          2.72          2.09         1.07 o
  -8   1  15        128.01        113.47         3.90 o
  -7   1  15         58.73         56.77         2.85 o
  -6   1  15        167.37        163.30         4.09 o
  -5   1  15        260.69        258.20         4.32 o
  -4   1  15          0.34          0.12         0.34 o
  -3   1  15        464.77        478.93         6.64 o
  -2   1  15        229.77        246.21         4.95 o
  -1   1  15         11.17          9.44         0.94 o
   0   1  15         50.96         48.51         2.07 o
   1   1  15          1.13          2.87         0.54 o
   2   1  15         21.60         17.99         1.42 o
   3   1  15        795.05        799.49        12.28 o
   4   1  15         11.00          7.64         0.78 o
   5   1  15        218.69        198.51         5.31 o
   6   1  15          1.10          2.42         0.98 o
   7   1  15        444.75        453.47        11.60 o
   8   1  15        132.66        152.35         7.01 o
   9   1  15          5.19          2.93         1.66 o
  10   1  15          0.47          0.90         1.29 o
  11   1  15         17.83         18.79         3.16 o
  12   1  15          8.72         10.45         2.70 o
 -13   2  15          8.22         11.17         2.16 o
 -12   2  15          1.23          1.77         1.55 o
 -11   2  15          1.36          0.78         1.05 o
 -10   2  15         11.45         15.26         2.49 o
  -9   2  15         33.19         31.84         4.00 o
  -8   2  15         11.66          3.16         1.19 o
  -7   2  15          0.93          2.02         0.84 o
  -6   2  15         40.93         36.91         2.81 o
  -5   2  15          6.66          8.03         1.19 o
  -4   2  15        100.52        104.75         3.62 o
  -3   2  15          0.01         -0.07         0.60 o
  -2   2  15         70.28         64.13         2.95 o
  -1   2  15         18.53         16.58         1.15 o
   0   2  15         50.11         49.59         1.79 o
   1   2  15         17.48         13.68         0.95 o
   2   2  15         82.95         86.69         2.53 o
   3   2  15         29.00         35.97         1.49 o
   4   2  15        232.69        238.32         6.55 o
   5   2  15        236.71        225.56         8.43 o
   6   2  15         60.33         63.97         4.67 o
   7   2  15          7.08          8.18         1.69 o
   8   2  15          1.21          0.84         1.43 o
   9   2  15         22.79         29.34         3.27 o
  10   2  15         14.48         14.92         4.62 o
  11   2  15         15.30         12.55         3.32 o
  12   2  15         44.24         53.66         6.63 o
 -11   3  15         12.31         12.22         2.62 o
 -10   3  15          0.59         -1.28         2.44 o
  -9   3  15         28.76         22.98         3.69 o
  -8   3  15          0.23          0.82         1.38 o
  -7   3  15          0.78          0.36         1.19 o
  -6   3  15         33.58         66.49         5.00 o
  -5   3  15          0.91         -0.31         0.69 o
  -4   3  15        114.42        115.55         4.31 o
  -3   3  15       1191.08       1181.95        12.91 o
  -2   3  15       1388.12       1353.04        18.26 o
  -1   3  15        132.27        131.51         5.27 o
   0   3  15        191.24        167.08         4.71 o
   1   3  15        532.44        533.27         8.60 o
   2   3  15          7.84          8.91         1.29 o
   3   3  15        368.48        376.04         7.41 o
   4   3  15          4.22          3.72         1.16 o
   5   3  15        202.64        187.81         7.11 o
   6   3  15         47.95         61.75         4.29 o
   7   3  15        249.90        239.03        10.49 o
   8   3  15          6.34          5.59         1.91 o
   9   3  15        148.77        150.03         8.88 o
  10   3  15         14.46         18.77         3.55 o
  11   3  15          1.15          0.06         1.57 o
 -10   4  15          2.58          3.61         2.85 o
  -9   4  15          0.02          1.22         3.04 o
  -8   4  15         31.68         23.64         4.13 o
  -7   4  15          8.51          9.99         2.38 o
  -6   4  15         13.65         12.38         2.12 o
  -5   4  15          4.90          1.70         1.24 o
  -4   4  15         17.41         18.29         2.65 o
  -3   4  15          9.82          6.88         1.40 o
  -2   4  15         34.88         33.45         2.99 o
  -1   4  15          0.01         -0.27         0.83 o
   0   4  15          0.57         -0.74         0.87 o
   1   4  15         52.07         55.74         3.67 o
   2   4  15          0.02          0.65         0.99 o
   3   4  15         55.73         57.66         3.49 o
   4   4  15          0.04         -1.04         1.04 o
   5   4  15         33.61         33.14         3.83 o
   6   4  15         12.69         13.23         2.38 o
   7   4  15          4.57          8.04         1.79 o
   8   4  15         47.13         44.33         5.02 o
   9   4  15          0.41          0.97         1.39 o
  -7   5  15         23.36         25.15         3.83 o
  -6   5  15         15.11         15.99         3.05 o
  -5   5  15         20.03         22.23         3.46 o
  -4   5  15         26.48         27.29         3.73 o
  -3   5  15         14.80         18.68         2.91 o
  -2   5  15         20.69         22.09         2.98 o
  -1   5  15         34.14         31.27         5.22 o
   0   5  15         18.47         20.73         3.32 o
   1   5  15         42.67         45.45         4.17 o
   2   5  15          0.39          1.91         2.21 o
   3   5  15         95.44         97.49         7.37 o
   4   5  15         21.51         18.10         3.29 o
   5   5  15          4.94          5.69         2.79 o
   6   5  15          0.12         -1.63         3.41 o
 -12   0  16          0.78          1.20         0.82 o
 -10   0  16       1341.45       1420.90        20.31 o
  -8   0  16         54.67         65.23         5.21 o
  -6   0  16        577.69        587.15        11.06 o
  -4   0  16       3628.50       3640.21        68.62 o
  -2   0  16       1076.09        993.30        15.27 o
   0   0  16         15.22         53.02         5.12 o
   2   0  16       4717.88       5008.79       134.07 o
   4   0  16        478.44        440.82        23.68 o
   6   0  16        136.21        125.51         5.69 o
   8   0  16       1386.27       1438.20        34.27 o
  10   0  16         30.18         34.40         5.78 o
  12   0  16         24.85         33.41         6.96 o
 -13   1  16         13.48         14.32         2.33 o
 -12   1  16         11.28          9.65         2.01 o
 -11   1  16         35.91         36.32         2.79 o
 -10   1  16         15.61         13.67         1.52 o
  -9   1  16         24.04         24.95         1.79 o
  -8   1  16          0.71          2.16         1.06 o
  -7   1  16        139.93        147.27         5.39 o
  -6   1  16         59.47         63.28         2.60 o
  -5   1  16         16.29         27.16         1.62 o
  -4   1  16          3.86          3.05         0.75 o
  -3   1  16        287.91        283.58         4.97 o
  -2   1  16        287.37        295.61         6.60 o
  -1   1  16         44.58         39.21         1.99 o
   0   1  16          7.06          8.64         0.94 o
   1   1  16        298.29        284.11         4.71 o
   2   1  16        755.40        830.39        10.10 o
   3   1  16          2.04          5.23         1.22 o
   4   1  16         31.24         28.75         1.88 o
   5   1  16        356.16        315.35         7.99 o
   6   1  16          0.49          1.36         1.00 o
   7   1  16        604.10        586.32        13.39 o
   8   1  16         13.20         13.30         2.09 o
   9   1  16        148.30        151.51         7.43 o
  10   1  16          1.41          0.62         0.90 o
  11   1  16          3.16          2.03         1.11 o
  12   1  16         10.79          7.60         2.64 o
 -12   2  16          9.83          8.95         1.61 o
 -11   2  16          0.71          1.79         1.08 o
 -10   2  16         23.83         23.70         3.67 o
  -9   2  16          0.30         -1.27         1.27 o
  -8   2  16        168.27        162.32         7.53 o
  -7   2  16         82.10         75.78         4.27 o
  -6   2  16        203.65        208.57         6.84 o
  -5   2  16          6.98          9.84         1.12 o
  -4   2  16          0.19          0.51         0.56 o
  -3   2  16         67.49         60.17         3.00 o
  -2   2  16        179.96        167.08         4.78 o
  -1   2  16         15.24         13.34         1.09 o
   0   2  16          0.07          1.10         0.49 o
   1   2  16          3.92          4.23         0.59 o
   2   2  16        150.29        134.80         3.52 o
   3   2  16        111.47        107.80         2.73 o
   4   2  16         51.00         60.28         3.35 o
   5   2  16        240.91        218.74         8.42 o
   6   2  16          6.82         11.86         2.21 o
   7   2  16         10.45         12.57         2.28 o
   8   2  16          1.74          3.30         1.48 o
   9   2  16         12.42          9.53         1.71 o
  10   2  16         40.30         39.93         6.54 o
  11   2  16         46.07         54.59         6.46 o
 -11   3  16          5.05          1.88         1.57 o
 -10   3  16          1.11          3.35         1.68 o
  -9   3  16          2.77          6.20         2.25 o
  -8   3  16         28.38         31.90         4.20 o
  -7   3  16         16.46         15.14         2.10 o
  -6   3  16        154.26        137.96         5.98 o
  -5   3  16         12.59          5.38         0.92 o
  -4   3  16         12.70          9.69         1.32 o
  -3   3  16         73.63         77.79         3.45 o
  -2   3  16        949.70        910.88        14.36 o
  -1   3  16        110.65        106.32         4.83 o
   0   3  16        523.49        511.05         8.25 o
   1   3  16         58.78         63.36         3.04 o
   2   3  16         58.52         65.48         2.98 o
   3   3  16         29.57         32.02         2.25 o
   4   3  16        177.81        159.84         4.84 o
   5   3  16         42.49         45.42         3.60 o
   6   3  16         92.17         94.09         5.29 o
   7   3  16         30.35         19.88         3.13 o
   8   3  16         62.60         72.94         6.04 o
   9   3  16          7.92         15.75         3.09 o
  10   3  16         48.42         45.85         4.44 o
  -9   4  16          9.25          3.93         1.89 o
  -8   4  16          0.13          2.08         1.86 o
  -7   4  16          0.04         -0.17         1.25 o
  -6   4  16          5.47          5.94         1.50 o
  -5   4  16         64.55         46.54         4.50 o
  -4   4  16         35.98         48.71         4.54 o
  -3   4  16        125.96        122.40         5.84 o
  -2   4  16         83.90         75.51         4.56 o
  -1   4  16         42.77         49.30         3.64 o
   0   4  16         42.30         45.32         3.41 o
   1   4  16          2.98          2.88         1.05 o
   2   4  16          1.24          0.52         1.03 o
   3   4  16          4.37          6.56         1.21 o
   4   4  16          0.06          0.48         1.10 o
   5   4  16         34.10         33.93         3.92 o
   6   4  16         21.42         18.54         2.96 o
   7   4  16          1.57          4.71         1.72 o
   8   4  16          8.48         10.88         2.76 o
   9   4  16         56.97         69.74         9.30 o
  -6   5  16          0.30          0.91         1.58 o
  -5   5  16          8.70          9.84         2.26 o
  -4   5  16          0.81         -1.54         1.78 o
  -3   5  16          9.97          9.46         2.21 o
  -2   5  16          1.31         -0.08         0.95 o
  -1   5  16         14.03         15.10         3.05 o
   0   5  16          5.14          1.08         2.46 o
   1   5  16          3.25          4.47         2.49 o
   2   5  16         35.80         36.74         5.16 o
   3   5  16         19.03         16.90         3.10 o
   4   5  16         19.15         16.11         3.03 o
   5   5  16          0.48         -1.11         1.36 o
 -13   0  17         35.44         38.32         4.54 o
 -11   0  17        147.35        152.04         7.33 o
  -9   0  17        103.23        105.85         6.43 o
  -7   0  17        213.46        221.44         8.42 o
  -5   0  17        544.21        556.30        10.63 o
  -3   0  17       1926.93       2030.12        28.44 o
  -1   0  17        194.27        182.97         6.63 o
   1   0  17          1.70          6.66         2.00 o
   3   0  17        529.66        549.70        17.42 o
   5   0  17        669.83        635.68        23.59 o
   7   0  17        285.11        283.18        12.03 o
   9   0  17        191.52        191.40        14.33 o
  11   0  17         26.84         23.34         5.22 o
 -13   1  17         10.00         11.85         2.08 o
 -12   1  17         27.56         29.69         2.53 o
 -11   1  17          0.27          0.88         0.97 o
 -10   1  17         21.68         24.46         2.27 o
  -9   1  17         99.15         97.97         4.38 o
  -8   1  17        116.00        109.82         4.91 o
  -7   1  17         13.87         14.08         1.54 o
  -6   1  17        429.64        405.37         6.64 o
  -5   1  17          0.15          2.19         0.70 o
  -4   1  17          4.28          3.23         0.55 o
  -3   1  17          3.83          7.08         0.83 o
  -2   1  17        482.28        457.03         7.77 o
  -1   1  17        326.63        311.89         6.55 o
   0   1  17         82.62         81.01         3.11 o
   1   1  17        236.18        245.52         4.84 o
   2   1  17        930.64        911.56        13.22 o
   3   1  17         87.28         92.44         4.42 o
   4   1  17        353.10        344.86         6.80 o
   5   1  17         75.09         71.60         3.64 o
   6   1  17        375.87        389.72        10.50 o
   7   1  17         20.89         27.21         3.30 o
   8   1  17         47.27         44.36         3.92 o
   9   1  17          1.75          0.57         1.11 o
  10   1  17         13.65         18.45         3.41 o
  11   1  17         28.46         35.09         4.36 o
  12   1  17          5.96          5.77         1.81 o
 -12   2  17          2.26          2.08         1.96 o
 -11   2  17         21.77         29.33         3.41 o
 -10   2  17          0.13         -1.13         1.57 o
  -9   2  17         56.43         62.07         4.89 o
  -8   2  17         14.38         13.36         2.15 o
  -7   2  17        371.66        353.34         9.28 o
  -6   2  17         74.49         82.86         4.39 o
  -5   2  17         19.22         17.00         1.75 o
  -4   2  17         37.94         43.63         2.68 o
  -3   2  17          5.42          4.66         0.86 o
  -2   2  17         89.49         83.51         3.45 o
  -1   2  17        309.14        292.98         5.15 o
   0   2  17          2.71          3.66         0.55 o
   1   2  17        463.82        449.81         5.85 o
   2   2  17        121.50        125.31         3.57 o
   3   2  17          0.07         -0.19         0.32 o
   4   2  17         40.50         48.15         6.31 o
   5   2  17         12.58         17.51         2.55 o
   6   2  17         22.52         18.37         2.53 o
   7   2  17         37.85         37.62         3.91 o
   8   2  17         11.76          9.79         1.91 o
   9   2  17         35.83         40.14         3.85 o
  10   2  17          0.48         -0.96         1.76 o
  11   2  17         18.41         21.89         4.42 o
 -11   3  17         27.86         28.20         4.43 o
 -10   3  17         53.86         50.09         5.70 o
  -9   3  17         37.85         48.85         5.44 o
  -8   3  17          0.01          1.29         1.37 o
  -7   3  17         79.10         80.06         4.78 o
  -6   3  17          8.37          8.89         1.48 o
  -5   3  17        123.31        112.38         4.62 o
  -4   3  17          5.36          7.05         1.32 o
  -3   3  17         80.07         76.74         4.49 o
  -2   3  17         29.89         39.15         3.25 o
  -1   3  17         81.09         69.74         3.97 o
   0   3  17        902.03        868.38        10.87 o
   1   3  17        303.62        304.62         6.66 o
   2   3  17          0.43          1.00         0.86 o
   3   3  17          4.47          4.52         0.82 o
   4   3  17        127.31        125.30         4.39 o
   5   3  17         21.12         16.67         2.25 o
   6   3  17         62.08         59.89         4.33 o
   7   3  17         10.24         11.22         2.48 o
   8   3  17         12.03         20.53         3.25 o
   9   3  17          0.03          0.10         1.61 o
  10   3  17          0.82          1.12         1.00 o
  -9   4  17          8.20          5.54         2.35 o
  -8   4  17          0.05         -1.22         1.22 o
  -7   4  17          2.40          1.59         1.23 o
  -6   4  17          5.01          3.45         1.25 o
  -5   4  17         15.50         14.02         2.72 o
  -4   4  17         20.09         11.63         2.14 o
  -3   4  17        245.87        233.93         8.14 o
  -2   4  17        123.74        126.85         5.98 o
  -1   4  17          3.24          4.51         1.22 o
   0   4  17         12.74         12.80         1.97 o
   1   4  17         26.12         22.90         2.79 o
   2   4  17         59.90         69.10         4.71 o
   3   4  17          8.93          4.76         2.29 o
   4   4  17         41.79         35.80         3.91 o
   5   4  17         14.23          7.47         1.92 o
   6   4  17          4.20          4.04         2.41 o
   7   4  17          1.29         -0.48         1.30 o
   8   4  17         31.93         32.62         4.31 o
  -6   5  17          0.27          1.73         1.79 o
  -5   5  17          0.46          1.22         1.41 o
  -4   5  17          4.54          1.73         0.94 o
  -3   5  17          0.82         -1.34         1.62 o
  -2   5  17          4.92          5.29         2.12 o
  -1   5  17          3.67          6.76         1.80 o
   0   5  17          5.02          8.45         2.44 o
   1   5  17          7.97          4.16         1.25 o
   2   5  17          1.61          4.07         3.20 o
   3   5  17          0.99          0.28         1.19 o
   4   5  17          6.13          7.02         2.93 o
   5   5  17          1.44          0.23         0.93 o
 -12   0  18         21.82         28.91         3.55 o
 -10   0  18        812.97        789.49        18.42 o
  -8   0  18          1.59          2.17         1.08 o
  -4   0  18        350.43        380.65        26.32 o
  -2   0  18        265.40        232.99         7.89 o
   0   0  18          0.30         79.44         9.49 o
   2   0  18        371.60        442.62        15.64 o
   4   0  18        195.40        184.39         7.90 o
   6   0  18        209.72        218.74        10.24 o
   8   0  18         65.75         64.07         6.21 o
  10   0  18         16.43         20.33         4.70 o
  12   0  18          5.17         16.77         4.61 o
 -13   1  18         22.20         19.85         2.46 o
 -12   1  18         46.43         47.64         3.49 o
 -11   1  18         18.71         19.18         2.31 o
 -10   1  18          3.19          1.08         0.67 o
  -9   1  18         57.98         59.90         3.46 o
  -8   1  18         11.17          7.52         1.78 o
  -7   1  18        211.32        223.70         5.83 o
  -6   1  18          0.90          1.90         0.84 o
  -5   1  18        541.76        508.98         7.25 o
  -4   1  18         82.33         87.13         2.99 o
  -3   1  18        275.03        257.83         5.05 o
  -2   1  18         24.09         27.33         2.03 o
  -1   1  18        440.26        414.70         7.39 o
   0   1  18        634.57        634.39         8.88 o
   1   1  18        567.18        578.21         7.67 o
   2   1  18        119.40        124.94         5.05 o
   3   1  18        310.91        304.45        11.22 o
   4   1  18         15.05         17.76         1.64 o
   5   1  18        420.24        400.90        10.29 o
   6   1  18         34.36         31.79         3.12 o
   7   1  18        720.05        746.77        15.60 o
   8   1  18         72.62         74.66         5.16 o
   9   1  18        117.97        142.56         7.43 o
  10   1  18          3.83          1.69         1.91 o
  11   1  18         40.89         45.80         5.03 o
  12   1  18          0.14          0.99         1.35 o
 -12   2  18          0.81          1.77         1.41 o
 -11   2  18          8.64          5.40         1.82 o
 -10   2  18         11.69         10.84         1.97 o
  -9   2  18         44.12         47.59         4.39 o
  -8   2  18         91.11         79.21         5.37 o
  -7   2  18         41.28         40.07         3.21 o
  -6   2  18        154.01        137.62         5.70 o
  -5   2  18         35.92         32.09         2.43 o
  -4   2  18         86.42         88.25         3.86 o
  -3   2  18         32.59         35.02         2.37 o
  -2   2  18        329.76        294.59         4.44 o
  -1   2  18        467.76        453.61         8.17 o
   0   2  18        618.23        621.59         7.90 o
   1   2  18         29.14         25.39         1.49 o
   2   2  18        155.81        143.18         4.30 o
   3   2  18          6.48          4.03         0.65 o
   4   2  18          6.31          4.73         1.42 o
   5   2  18         46.52         50.40         4.22 o
   6   2  18          1.07          2.68         1.23 o
   7   2  18          5.42          5.46         1.39 o
   8   2  18          6.36          5.69         2.38 o
   9   2  18          0.46         -0.36         1.08 o
  10   2  18         27.78         29.01         4.05 o
  11   2  18          8.99         11.43         3.10 o
 -11   3  18         40.73         51.70         6.11 o
 -10   3  18          3.04          8.44         2.39 o
  -9   3  18         57.00         73.13         6.76 o
  -8   3  18         94.05         98.85         7.59 o
  -7   3  18         28.33         32.81         3.56 o
  -6   3  18          9.89         36.84         3.87 o
  -5   3  18          8.89          7.30         1.39 o
  -4   3  18         11.44         16.79         2.34 o
  -3   3  18         27.08         19.04         2.16 o
  -2   3  18        304.82        298.44         8.44 o
  -1   3  18         11.20          3.22         1.38 o
   0   3  18         97.00        135.57         5.54 o
   1   3  18        414.75        422.64         7.93 o
   2   3  18        127.28        127.09         4.95 o
   3   3  18          0.35         16.96         1.77 o
   4   3  18          6.29          9.44         1.34 o
   5   3  18        117.12        121.00         5.98 o
   6   3  18        161.70        154.95         7.05 o
   7   3  18         72.52         74.68         5.99 o
   8   3  18          0.56          0.75         1.17 o
   9   3  18          0.14          0.77         1.49 o
  10   3  18          1.66          1.56         1.45 o
  -9   4  18         27.08         30.60         4.69 o
  -8   4  18          0.25         -1.82         1.82 o
  -7   4  18         16.79         19.60         3.23 o
  -6   4  18          6.51          4.11         2.22 o
  -5   4  18        104.75        109.91         6.94 o
  -4   4  18          0.06          5.19         1.90 o
  -3   4  18          1.44          1.70         1.07 o
  -2   4  18         65.39         64.65         4.85 o
  -1   4  18         53.64         51.06         3.82 o
   0   4  18          9.40          9.02         2.50 o
   1   4  18         17.26         11.16         2.03 o
   2   4  18          0.89          0.56         1.24 o
   3   4  18         53.39         46.26         5.70 o
   4   4  18          8.30          4.34         4.19 o
   5   4  18         22.75         23.91         3.39 o
   6   4  18          0.36          1.70         1.36 o
   7   4  18          3.97          3.36         2.23 o
   8   4  18          0.41          1.64         1.77 o
  -5   5  18         28.70         28.60         3.83 o
  -4   5  18          3.86          1.15         1.39 o
  -3   5  18          3.90          0.93         1.80 o
  -2   5  18          3.47          3.44         1.78 o
  -1   5  18          0.11         -0.68         1.09 o
   0   5  18          0.68          4.18         1.50 o
   1   5  18          2.35          0.39         1.34 o
   2   5  18          0.11          0.13         1.42 o
   3   5  18          0.97         -1.89         1.89 o
   4   5  18         16.35         29.94         5.04 o
 -13   0  19          0.62          0.79         2.07 o
 -11   0  19          7.87          4.75         1.87 o
  -9   0  19        404.98        407.69        12.92 o
  -7   0  19          2.25          0.24         1.17 o
  -5   0  19         82.44         91.02         4.58 o
  -3   0  19        137.67        138.95         6.36 o
  -1   0  19         25.78         33.41         2.98 o
   1   0  19         98.77        103.78        13.36 o
   3   0  19        143.14        137.45         9.16 o
   5   0  19        454.90        432.96        14.13 o
   7   0  19        426.04        427.20        15.27 o
   9   0  19        108.26        118.42        10.79 o
  11   0  19         25.40         19.00         5.84 o
 -12   1  19         18.15         22.53         2.48 o
 -11   1  19         20.37         25.64         2.56 o
 -10   1  19         23.03         25.25         2.40 o
  -9   1  19         79.93         84.36         4.19 o
  -8   1  19         18.33         17.42         1.95 o
  -7   1  19         71.88         70.04         3.93 o
  -6   1  19         39.78         42.30         2.55 o
  -5   1  19         94.36         93.46         3.75 o
  -4   1  19         27.14         32.64         1.87 o
  -3   1  19          0.40          0.19         0.44 o
  -2   1  19        772.30        770.48        10.60 o
  -1   1  19        130.71        131.28         4.25 o
   0   1  19         65.91         65.35         2.96 o
   1   1  19         93.29        113.23         3.53 o
   2   1  19        193.73        196.91         6.49 o
   3   1  19         14.31         18.01         2.10 o
   4   1  19        113.10        120.16         5.53 o
   5   1  19          0.15          2.96         1.38 o
   6   1  19        123.46        141.85         6.54 o
   7   1  19        272.04        292.52         9.94 o
   8   1  19         66.03         61.61         4.77 o
   9   1  19         38.31         36.38         3.82 o
  10   1  19        147.46        160.10         9.24 o
  11   1  19          2.89          5.07         1.68 o
 -12   2  19          4.69          5.25         1.55 o
 -11   2  19          0.58          0.10         1.43 o
 -10   2  19         47.63         55.02         4.97 o
  -9   2  19         79.87         86.25         5.89 o
  -8   2  19          2.24          4.15         1.44 o
  -7   2  19          7.87         10.84         1.67 o
  -6   2  19        210.22        215.36         7.23 o
  -5   2  19          1.01          2.31         0.79 o
  -4   2  19         91.95         95.87         4.11 o
  -3   2  19         16.91         16.29         1.80 o
  -2   2  19         35.75         31.19         1.74 o
  -1   2  19       1073.31       1037.53        10.35 o
   0   2  19       1227.64       1219.99        14.57 o
   1   2  19        355.93        344.44         5.65 o
   2   2  19        279.46        274.20         6.05 o
   3   2  19          3.08          4.22         0.77 o
   4   2  19         51.96         35.15         2.96 o
   5   2  19        466.42        422.38        12.41 o
   6   2  19          8.08         11.31         2.42 o
   7   2  19         14.88         17.48         2.86 o
   8   2  19          4.28          4.31         1.55 o
   9   2  19         13.28         13.07         2.35 o
  10   2  19          2.50          3.20         1.97 o
  11   2  19         31.51         41.00         5.72 o
 -10   3  19         25.26         36.01         4.78 o
  -9   3  19          2.64          2.32         1.72 o
  -8   3  19         54.35         40.89         6.00 o
  -7   3  19         52.60         65.10         5.14 o
  -6   3  19          0.07         -0.89         0.89 o
  -5   3  19         19.67         22.48         2.52 o
  -4   3  19         13.76         11.76         1.79 o
  -3   3  19         18.77         20.68         2.30 o
  -2   3  19          2.74          1.89         1.13 o
  -1   3  19          6.91         10.13         1.66 o
   0   3  19         13.18          8.15         1.47 o
   1   3  19         48.46         57.53         2.96 o
   2   3  19         21.24         16.47         1.67 o
   3   3  19         96.23         92.18         3.96 o
   4   3  19         27.22         24.33         2.28 o
   5   3  19         15.63         11.19         2.18 o
   6   3  19        102.09         89.01         5.40 o
   7   3  19         29.71         32.76         3.94 o
   8   3  19          0.19          2.39         1.33 o
   9   3  19          6.08          4.65         1.75 o
  -8   4  19         49.10         52.90         6.03 o
  -7   4  19          9.38         11.02         2.30 o
  -6   4  19         42.91         41.83         4.54 o
  -5   4  19          9.79          7.15         2.19 o
  -4   4  19        299.67        300.89        15.65 o
  -3   4  19          5.78          9.30         1.85 o
  -2   4  19        113.25        127.90         6.14 o
  -1   4  19          0.74          1.25         0.83 o
   0   4  19         49.64         64.64         4.81 o
   1   4  19          7.94          9.09         1.98 o
   2   4  19         13.25         17.54         2.48 o
   3   4  19         41.95         33.36         4.91 o
   4   4  19         27.55         29.15         4.54 o
   5   4  19         10.33         13.61         3.35 o
   6   4  19         28.29         26.49         3.70 o
   7   4  19          1.21          1.65         1.42 o
  -5   5  19          3.46          3.39         1.77 o
  -4   5  19         15.57         10.02         2.18 o
  -3   5  19         19.18         25.05         4.90 o
  -2   5  19         14.25          9.24         2.47 o
  -1   5  19          5.17          5.35         1.97 o
   0   5  19          0.77          1.48         1.82 o
   1   5  19          0.01         -2.79         5.60 o
   2   5  19          0.00          0.85         2.00 o
   3   5  19          0.54          1.84         1.56 o
   4   5  19          3.11          4.97         1.83 o
 -12   0  20         10.85         14.18         2.78 o
 -10   0  20          1.39          2.07         1.12 o
  -8   0  20         11.29         13.19         2.29 o
  -6   0  20         87.24         88.13         4.04 o
  -4   0  20        515.63        506.71        12.77 o
  -2   0  20        369.73        381.35        10.61 o
   0   0  20        234.62        308.14        14.53 o
   2   0  20        132.09        148.15        14.97 o
   4   0  20        177.03        160.95        10.59 o
   6   0  20        211.72        211.34        10.41 o
   8   0  20        229.62        195.05        10.94 o
  10   0  20         78.09         75.68         9.24 o
 -12   1  20         17.61         20.42         2.32 o
 -11   1  20        144.03        145.74         6.02 o
 -10   1  20         53.63         60.74         3.79 o
  -9   1  20          3.21          3.40         1.49 o
  -8   1  20         18.37         19.17         2.18 o
  -7   1  20         31.07         30.82         2.64 o
  -6   1  20         64.78         64.93         3.23 o
  -5   1  20         96.01         93.95         3.82 o
  -4   1  20         20.23         15.83         1.62 o
  -3   1  20          1.33          1.99         0.62 o
  -2   1  20        146.79        152.47         4.89 o
  -1   1  20          4.27          7.37         1.14 o
   0   1  20        388.01        383.40         7.32 o
   1   1  20        165.04        175.82         4.51 o
   2   1  20         79.35         84.90         4.37 o
   3   1  20          7.99          7.03         1.75 o
   4   1  20          1.72          1.72         0.80 o
   5   1  20         37.99         36.18         3.21 o
   6   1  20         77.58         78.62         4.97 o
   7   1  20        150.05        173.98         7.87 o
   8   1  20          0.19          0.00         1.15 o
   9   1  20         21.42         24.48         3.17 o
  10   1  20         16.45         18.97         4.24 o
  11   1  20          8.52         10.31         2.68 o
 -11   2  20          4.14          8.21         1.70 o
 -10   2  20          4.96          5.30         1.64 o
  -9   2  20          0.02          1.90         1.46 o
  -8   2  20          2.74          1.99         2.06 o
  -7   2  20          5.00          5.04         1.84 o
  -6   2  20          0.98          2.32         1.05 o
  -5   2  20         86.97         78.40         3.87 o
  -4   2  20         20.71         15.61         1.65 o
  -3   2  20          0.11          1.35         0.77 o
  -2   2  20         19.61         15.29         1.15 o
  -1   2  20         99.22        103.82         3.47 o
   0   2  20        128.35        131.03         3.48 o
   1   2  20        262.87        249.30         4.96 o
   2   2  20         95.78         95.09         3.29 o
   3   2  20        120.69        109.76         4.14 o
   4   2  20         26.30         19.08         2.25 o
   5   2  20         98.90         98.21         6.17 o
   6   2  20        363.57        354.45        12.09 o
   7   2  20          2.67          6.55         1.81 o
   8   2  20         50.82         49.34         4.86 o
   9   2  20         16.75         15.92         2.64 o
  10   2  20         14.47         11.23         2.72 o
 -10   3  20          1.60          0.96         2.31 o
  -9   3  20          4.60          3.14         3.20 o
  -8   3  20          2.98          2.91         1.50 o
  -7   3  20         29.63         26.69         3.67 o
  -6   3  20        114.59        122.80         6.98 o
  -5   3  20         10.54          9.40         1.65 o
  -4   3  20         59.02         67.84         4.28 o
  -3   3  20          7.23          8.30         1.53 o
  -2   3  20          8.57         10.01         1.68 o
  -1   3  20          5.14          2.33         0.68 o
   0   3  20         45.69         28.96         2.57 o
   1   3  20          9.46          8.88         1.60 o
   2   3  20         85.95         75.46         3.67 o
   3   3  20         61.81         60.19         3.29 o
   4   3  20         93.75         94.35         4.12 o
   5   3  20          4.05          1.53         1.17 o
   6   3  20          0.33          2.54         1.46 o
   7   3  20          0.09         -0.47         1.24 o
   8   3  20         36.45         45.76         5.01 o
   9   3  20          0.50          0.24         1.10 o
  -8   4  20          1.23         13.94         3.54 o
  -7   4  20         29.48         29.81         3.90 o
  -6   4  20         24.95         30.03         3.74 o
  -5   4  20         66.25         68.88         5.61 o
  -4   4  20          0.81         14.97         3.90 o
  -3   4  20        210.70        195.38         7.82 o
  -2   4  20          7.22         10.53         1.89 o
  -1   4  20         60.41         66.16         5.00 o
   0   4  20          0.97          2.07         1.19 o
   1   4  20        135.04        133.71         6.90 o
   2   4  20          4.20          3.74         1.63 o
   3   4  20         48.21         62.22         8.79 o
   4   4  20          2.64          0.53         1.82 o
   5   4  20         60.59         53.92         6.56 o
   6   4  20         12.33          4.75         4.01 o
   7   4  20         27.49         32.23         4.30 o
  -4   5  20         18.31         14.70         2.85 o
  -3   5  20         31.47         31.35         5.14 o
  -2   5  20         39.70         44.30         5.40 o
  -1   5  20         11.02         10.19         2.82 o
   0   5  20         60.58         68.20         6.32 o
   1   5  20         10.68          4.30         2.19 o
   2   5  20          8.90          3.84         1.74 o
   3   5  20          0.37         -1.41         3.33 o
 -11   0  21         20.78         16.05         3.72 o
  -9   0  21          7.66         18.18         2.76 o
  -7   0  21         17.13         62.66         7.46 o
  -5   0  21          0.03          0.35         0.63 o
  -3   0  21         35.19         39.53         3.50 o
  -1   0  21          0.45          0.84         0.99 o
   1   0  21         26.26         24.37         3.97 o
   3   0  21         29.15         45.99         5.81 o
   5   0  21        128.00        145.94        12.44 o
   7   0  21        162.27        167.79        11.46 o
   9   0  21         43.97         41.40         6.62 o
  11   0  21         11.76         17.47         4.56 o
 -12   1  21          0.51          2.80         1.00 o
 -11   1  21         30.86         30.53         2.84 o
 -10   1  21        104.90        104.32         4.96 o
  -9   1  21          5.37          3.10         0.93 o
  -8   1  21        205.12        211.51         7.21 o
  -7   1  21          0.44         -0.43         1.05 o
  -6   1  21         85.21         87.41         3.82 o
  -5   1  21         65.35         73.59         3.89 o
  -4   1  21        119.54        113.10         4.58 o
  -3   1  21          0.00          0.51         0.85 o
  -2   1  21         35.09         39.15         2.57 o
  -1   1  21        275.55        248.09         6.17 o
   0   1  21         66.10         62.91         3.05 o
   1   1  21        367.32        383.06         6.83 o
   2   1  21         56.61         58.55         3.73 o
   3   1  21          5.39          2.64         0.92 o
   4   1  21          3.03          3.31         1.19 o
   5   1  21          1.86          1.99         1.02 o
   6   1  21        155.83        148.30         6.96 o
   7   1  21        359.87        375.33        10.50 o
   8   1  21         13.55         14.83         2.31 o
   9   1  21          0.92          1.26         1.18 o
  10   1  21          0.37          1.20         1.46 o
  11   1  21         24.32         33.64         5.47 o
 -11   2  21          7.24          3.23         1.42 o
 -10   2  21         19.65         21.73         3.22 o
  -9   2  21          3.94          3.99         1.53 o
  -8   2  21         20.88         17.12         2.52 o
  -7   2  21         19.43         13.78         2.32 o
  -6   2  21          9.19          6.14         1.43 o
  -5   2  21         27.40         24.23         2.18 o
  -4   2  21          1.66          0.06         0.71 o
  -3   2  21          8.58          9.09         1.22 o
  -2   2  21        201.84        187.69         5.65 o
  -1   2  21        953.94        951.67        13.13 o
   0   2  21        160.06        170.37         4.40 o
   1   2  21         72.86         74.00         3.02 o
   2   2  21         50.10         44.54         2.32 o
   3   2  21         43.73         40.37         3.15 o
   4   2  21          3.49          5.89         1.32 o
   5   2  21          0.12          0.22         1.85 o
   6   2  21         44.06         54.10         5.07 o
   7   2  21         28.41         28.56         3.64 o
   8   2  21          5.48          3.66         1.99 o
   9   2  21         31.67         31.93         3.74 o
  10   2  21          1.40         -0.09         1.64 o
 -10   3  21         20.67         24.77         4.08 o
  -9   3  21          0.06          3.65         1.63 o
  -8   3  21          1.98          1.43         0.97 o
  -7   3  21         56.16         51.27         5.48 o
  -6   3  21         19.09         22.00         3.08 o
  -5   3  21         97.03         94.82         5.21 o
  -4   3  21         52.49         50.98         3.81 o
  -3   3  21         12.30         22.66         2.53 o
  -2   3  21        110.79         94.66         4.97 o
  -1   3  21         47.32         50.51         3.57 o
   0   3  21         12.80         19.77         2.27 o
   1   3  21         45.59         38.27         3.44 o
   2   3  21          0.03          0.32         0.60 o
   3   3  21         77.72         75.26         3.74 o
   4   3  21          1.26          0.80         0.74 o
   5   3  21          0.30          1.61         0.94 o
   6   3  21          8.07          5.98         1.40 o
   7   3  21         29.82         32.90         4.06 o
   8   3  21          0.00          3.71         2.43 o
   9   3  21          0.11          0.09         1.74 o
  -8   4  21          0.03          1.16         1.77 o
  -7   4  21          3.17         -0.82         1.56 o
  -6   4  21         11.20         13.40         2.73 o
  -5   4  21         21.45         14.19         2.74 o
  -4   4  21          0.01         -1.06         1.06 o
  -3   4  21          3.71          2.71         1.32 o
  -2   4  21         54.87         55.49         4.18 o
  -1   4  21          3.60          4.21         1.42 o
   0   4  21         56.09         61.45         4.82 o
   1   4  21          5.77          4.09         1.23 o
   2   4  21         27.22         21.08         2.73 o
   3   4  21          9.29         13.62         3.23 o
   4   4  21         20.57         12.95         3.12 o
   5   4  21          1.24          3.54         3.06 o
   6   4  21         22.24         29.64         5.05 o
  -3   5  21         22.40         22.61         3.92 o
  -2   5  21         35.83         45.97         6.17 o
  -1   5  21        108.61        123.42         8.83 o
   0   5  21          1.89          2.23         3.27 o
   1   5  21         34.91         39.56         7.64 o
   2   5  21         13.38         16.84         3.98 o
 -12   0  22         14.03         14.64         2.94 o
 -10   0  22         24.39         12.22         2.46 o
  -8   0  22        113.83        116.18         8.76 o
  -6   0  22        149.38        149.19         7.25 o
  -4   0  22         27.08         23.89         2.91 o
  -2   0  22         66.09         61.84         4.47 o
   0   0  22        358.24        453.03        17.11 o
   2   0  22        101.13         96.82         8.19 o
   4   0  22        105.33        104.60         8.88 o
   6   0  22        194.24        204.03        10.62 o
   8   0  22          0.02         -1.26         1.46 o
  10   0  22         12.09         11.69         3.99 o
 -11   1  22          5.40          5.40         1.42 o
 -10   1  22         11.87         17.48         2.12 o
  -9   1  22         97.69         90.49         4.54 o
  -8   1  22         39.80         39.19         3.18 o
  -7   1  22         24.93         24.67         2.48 o
  -6   1  22          8.73          7.48         1.14 o
  -5   1  22        213.70        210.02         6.26 o
  -4   1  22         81.68         86.55         3.93 o
  -3   1  22        291.50        292.16         7.02 o
  -2   1  22         13.37         13.80         1.63 o
  -1   1  22          4.99          3.65         1.13 o
   0   1  22          3.13          1.70         0.61 o
   1   1  22          0.04          0.69         0.86 o
   2   1  22          8.96          8.51         1.49 o
   3   1  22        160.04        160.04         6.50 o
   4   1  22         46.36         36.31         3.18 o
   5   1  22         93.11         77.68         4.88 o
   6   1  22        113.38        103.98         5.95 o
   7   1  22        196.90        198.68         7.76 o
   8   1  22         49.07         51.65         4.58 o
   9   1  22         18.89         22.89         3.06 o
  10   1  22          0.84          0.19         1.55 o
 -11   2  22          0.11          5.34         1.83 o
 -10   2  22         63.10         62.27         5.37 o
  -9   2  22         28.20         26.84         3.40 o
  -8   2  22          4.60          8.48         1.94 o
  -7   2  22         41.49         36.67         3.84 o
  -6   2  22         46.46         43.64         3.38 o
  -5   2  22          1.49          1.31         0.78 o
  -4   2  22        217.48        210.38         6.45 o
  -3   2  22         59.64         54.28         3.25 o
  -2   2  22         54.92         59.06         3.24 o
  -1   2  22        111.03        103.77         3.46 o
   0   2  22        592.85        556.84         8.06 o
   1   2  22          4.18          4.94         0.90 o
   2   2  22        122.39        116.09         4.39 o
   3   2  22          0.19          0.14         0.68 o
   4   2  22        191.93        195.67         7.36 o
   5   2  22         26.24         37.98         5.04 o
   6   2  22        135.61        145.83         8.09 o
   7   2  22          3.49          8.52         2.52 o
   8   2  22         10.32          8.30         2.09 o
   9   2  22          0.33          1.51         1.25 o
  10   2  22         16.61         23.18         3.77 o
  -9   3  22          6.10          5.02         1.93 o
  -8   3  22          5.70          4.94         1.79 o
  -7   3  22          0.44         -1.20         1.20 o
  -6   3  22         45.21         39.05         4.43 o
  -5   3  22          0.35          1.36         1.49 o
  -4   3  22          3.65          4.34         1.38 o
  -3   3  22          2.52          4.24         1.34 o
  -2   3  22         56.61         50.53         3.73 o
  -1   3  22          0.93          0.18         0.92 o
   0   3  22        194.44        195.09         6.92 o
   1   3  22          1.04          0.81         1.12 o
   2   3  22         61.29         53.75         3.71 o
   3   3  22          0.02          0.01         0.72 o
   4   3  22          5.42          9.58         1.84 o
   5   3  22          2.08          1.62         0.98 o
   6   3  22          5.87          7.28         1.50 o
   7   3  22          0.28          1.40         1.41 o
   8   3  22          3.73          3.98         1.45 o
  -7   4  22          0.08          3.09         2.50 o
  -6   4  22          0.23         -1.12         1.39 o
  -5   4  22         25.27         21.43         3.30 o
  -4   4  22         35.01         40.41         4.36 o
  -3   4  22         10.09          6.75         1.66 o
  -2   4  22          0.15          1.98         1.58 o
  -1   4  22         34.87         28.09         3.40 o
   0   4  22         13.51         15.51         2.50 o
   1   4  22          0.00          0.96         0.78 o
   2   4  22         23.21         23.95         4.26 o
   3   4  22          7.84          8.66         2.87 o
   4   4  22          2.98          0.97         1.32 o
   5   4  22          1.42          4.98         2.32 o
   6   4  22          0.51          3.68         1.87 o
  -1   5  22          3.67          2.23         1.46 o
   0   5  22         56.02         57.58         8.84 o
 -11   0  23         81.36         83.39         6.64 o
  -9   0  23         31.65         33.08         3.82 o
  -7   0  23        124.19        131.90         7.77 o
  -5   0  23         70.68         68.33         7.67 o
  -3   0  23         68.31         68.16         4.93 o
  -1   0  23        149.71        152.75        10.10 o
   1   0  23        411.27        434.02        17.23 o
   3   0  23        435.08        416.09        17.60 o
   5   0  23          1.68         -1.25         1.33 o
   7   0  23         32.04         28.89         4.27 o
   9   0  23        234.34        254.53        16.56 o
 -11   1  23         84.89         87.20         4.81 o
 -10   1  23          6.06          5.90         1.62 o
  -9   1  23          9.28         11.07         1.78 o
  -8   1  23          1.70          2.31         1.30 o
  -7   1  23        103.88        107.52         5.14 o
  -6   1  23          0.20          0.25         1.22 o
  -5   1  23          1.43          3.16         1.05 o
  -4   1  23        227.09        215.90         6.32 o
  -3   1  23          2.83          2.80         1.17 o
  -2   1  23        237.00        237.87         6.54 o
  -1   1  23         98.19        103.74         4.24 o
   0   1  23         54.53         48.93         2.83 o
   1   1  23        168.04        167.48         5.40 o
   2   1  23        151.47        142.53         6.12 o
   3   1  23          5.60          5.89         1.63 o
   4   1  23         46.14         49.25         3.85 o
   5   1  23          2.28          1.44         1.11 o
   6   1  23         26.37         26.86         3.08 o
   7   1  23         15.85         11.67         2.06 o
   8   1  23         64.66         72.63         5.45 o
   9   1  23          1.31          0.04         1.22 o
  10   1  23         40.31         48.07         4.67 o
 -10   2  23         10.59         13.18         2.74 o
  -9   2  23         43.46         42.99         4.40 o
  -8   2  23          2.17          1.76         1.12 o
  -7   2  23          8.95          9.18         1.87 o
  -6   2  23         35.57         25.77         2.67 o
  -5   2  23        146.22        149.55         5.66 o
  -4   2  23          3.73          3.22         1.41 o
  -3   2  23        347.71        330.30         8.06 o
  -2   2  23         17.03         15.21         1.68 o
  -1   2  23          1.67          0.99         0.63 o
   0   2  23        186.83        180.51         4.69 o
   1   2  23        141.44        144.18         4.41 o
   2   2  23          0.58          0.01         0.68 o
   3   2  23        112.51        111.65         5.44 o
   4   2  23          0.20          1.13         1.20 o
   5   2  23        429.21        397.24        13.03 o
   6   2  23         64.97         77.19         5.95 o
   7   2  23         83.20        102.62         7.14 o
   8   2  23          0.06          2.94         1.42 o
   9   2  23         32.43         32.65         3.72 o
  -9   3  23         19.23         26.29         4.19 o
  -8   3  23          8.97          4.68         2.02 o
  -7   3  23          7.84         11.86         2.49 o
  -6   3  23          1.33          1.39         1.27 o
  -5   3  23          0.91          2.03         1.37 o
  -4   3  23         64.57         55.74         4.09 o
  -3   3  23         47.16         50.93         3.83 o
  -2   3  23         23.16         20.65         2.44 o
  -1   3  23          1.42          0.19         0.76 o
   0   3  23         18.58         25.23         3.01 o
   1   3  23          8.91          6.17         2.29 o
   2   3  23          7.25          2.91         1.52 o
   3   3  23          0.71         -0.70         1.03 o
   4   3  23         32.18         34.47         3.39 o
   5   3  23         11.36          9.97         1.98 o
   6   3  23          0.86          4.38         1.60 o
   7   3  23          1.96          0.41         0.96 o
   8   3  23          5.72          6.39         2.31 o
  -7   4  23          9.13          5.59         3.53 o
  -6   4  23          4.27          3.96         1.59 o
  -5   4  23          6.09          8.92         2.14 o
  -4   4  23         41.77         43.68         4.46 o
  -3   4  23         29.33         33.93         3.82 o
  -2   4  23          1.54          3.99         1.39 o
  -1   4  23          3.83          4.02         1.83 o
   0   4  23         14.13         12.27         2.21 o
   1   4  23          0.17         -1.78         1.91 o
   2   4  23         30.55         29.24         4.68 o
   3   4  23         25.40         25.30         4.60 o
   4   4  23          0.03          1.07         2.33 o
   5   4  23          2.38          4.82         2.79 o
 -10   0  24         56.01         53.26         5.19 o
  -8   0  24         68.40         82.37         6.09 o
  -6   0  24         26.47         31.29         3.48 o
  -4   0  24         30.24         33.72         4.57 o
  -2   0  24         13.58         14.17         2.27 o
   0   0  24        281.00        331.80        15.44 o
   2   0  24        382.23        369.16        28.90 o
   4   0  24          2.12          2.63         1.61 o
   6   0  24         45.96         39.35         4.81 o
   8   0  24        159.44        167.33        10.72 o
  10   0  24         53.78         75.34         9.60 o
 -11   1  24          0.59          2.86         1.11 o
 -10   1  24         80.45         82.44         4.59 o
  -9   1  24          0.84         -0.79         0.79 o
  -8   1  24          2.06          2.71         1.11 o
  -7   1  24         14.58         14.62         2.02 o
  -6   1  24         81.81         86.63         5.33 o
  -5   1  24         11.49         10.83         1.55 o
  -4   1  24          2.19          2.08         0.85 o
  -3   1  24         36.03         37.57         2.65 o
  -2   1  24        261.87        265.41         7.05 o
  -1   1  24        324.04        329.63         7.70 o
   0   1  24         31.15         32.20         2.47 o
   1   1  24        206.68        212.67         6.24 o
   2   1  24         89.08         89.03         4.03 o
   3   1  24        327.46        316.60         9.59 o
   4   1  24         99.60        100.04         5.79 o
   5   1  24          9.22          7.91         1.68 o
   6   1  24         13.96         13.21         2.23 o
   7   1  24         26.32         38.53         3.54 o
   8   1  24          4.19          6.05         1.68 o
   9   1  24         37.43         37.91         4.11 o
 -10   2  24          8.53          5.14         2.30 o
  -9   2  24          7.48          7.70         2.67 o
  -8   2  24          0.05          2.59         1.34 o
  -7   2  24         11.54         13.86         2.25 o
  -6   2  24          0.09          1.02         0.74 o
  -5   2  24          6.44          1.05         0.96 o
  -4   2  24        183.08        169.45         6.00 o
  -3   2  24          2.39          2.44         1.17 o
  -2   2  24          1.79          2.46         0.92 o
  -1   2  24          0.48          1.85         0.72 o
   0   2  24         27.75         33.24         2.31 o
   1   2  24         29.72         34.11         2.23 o
   2   2  24         11.04          8.39         1.28 o
   3   2  24          9.03          8.24         1.46 o
   4   2  24         14.19         16.64         2.68 o
   5   2  24         29.13         32.72         4.10 o
   6   2  24        158.71        165.60         8.83 o
   7   2  24          3.23          3.40         1.52 o
   8   2  24         54.54         49.26         5.12 o
   9   2  24          4.84          6.40         1.55 o
  -9   3  24          7.29          4.34         2.12 o
  -8   3  24         29.13         32.41         4.62 o
  -7   3  24          5.32          6.16         2.01 o
  -6   3  24         31.25         44.34         5.00 o
  -5   3  24         44.31         47.32         3.80 o
  -4   3  24         44.09         38.65         3.50 o
  -3   3  24         62.07         56.17         4.10 o
  -2   3  24         37.97         42.47         3.49 o
  -1   3  24         36.74         43.00         3.45 o
   0   3  24         24.15         32.65         3.47 o
   1   3  24         16.20         12.68         2.14 o
   2   3  24         27.94         30.18         2.83 o
   3   3  24         27.10         29.16         2.76 o
   4   3  24          0.37          2.91         2.22 o
   5   3  24         68.78         60.08         5.60 o
   6   3  24          2.41          6.71         2.12 o
   7   3  24         12.61         16.32         3.06 o
  -6   4  24          2.99          5.38         3.71 o
  -5   4  24          1.03          4.60         1.75 o
  -4   4  24         35.12         28.00         3.56 o
  -3   4  24         52.00         59.13         6.01 o
  -2   4  24          5.04          6.79         1.75 o
  -1   4  24          5.41         11.03         2.25 o
   0   4  24          8.49         19.81         2.90 o
   1   4  24          5.65          5.43         1.45 o
   2   4  24          0.12          0.16         1.98 o
   3   4  24         62.01         69.69         7.56 o
   4   4  24          3.25          4.50         2.64 o
   5   4  24          0.92          1.43         3.37 o
 -11   0  25          6.97         11.25         2.59 o
  -9   0  25          3.28          2.33         1.06 o
  -7   0  25          9.25         10.52         3.79 o
  -5   0  25          4.10          2.95         2.16 o
  -3   0  25          6.15          6.05         1.75 o
  -1   0  25         62.60         64.45         6.94 o
   1   0  25         85.86         84.16         8.12 o
   3   0  25         57.25         60.17         7.09 o
   5   0  25        151.71        143.55         9.12 o
   7   0  25         37.61         40.25         5.08 o
   9   0  25         58.91         62.41         6.97 o
 -10   1  25          0.08          0.40         0.83 o
  -9   1  25         12.10         15.69         1.81 o
  -8   1  25          5.27          3.61         0.82 o
  -7   1  25          9.75         10.43         2.07 o
  -6   1  25          3.94          2.58         1.04 o
  -5   1  25         78.39         77.28         4.01 o
  -4   1  25         30.90         29.90         2.47 o
  -3   1  25         12.57         11.15         1.58 o
  -2   1  25         97.62        104.35         4.56 o
  -1   1  25         58.94         58.10         3.35 o
   0   1  25        413.09        419.83         8.76 o
   1   1  25         28.19         27.37         2.49 o
   2   1  25         84.12         90.37         4.16 o
   3   1  25          9.24          9.48         1.91 o
   4   1  25         98.81         91.55         5.49 o
   5   1  25         67.41         55.78         4.48 o
   6   1  25         30.23         35.34         3.67 o
   7   1  25        117.39        120.02         6.33 o
   8   1  25         76.49         78.35         5.85 o
   9   1  25          4.83          3.81         1.38 o
 -10   2  25          5.74         12.38         3.08 o
  -9   2  25         10.21          8.78         2.11 o
  -8   2  25         91.25         85.49         5.96 o
  -7   2  25         10.69          9.66         2.14 o
  -6   2  25          3.43          6.59         1.65 o
  -5   2  25         43.38         44.86         3.24 o
  -4   2  25          1.27          0.18         0.61 o
  -3   2  25         27.71         26.08         2.37 o
  -2   2  25        124.38        124.44         5.01 o
  -1   2  25        159.02        150.19         5.08 o
   0   2  25         14.70         17.31         1.69 o
   1   2  25         18.14         20.74         2.56 o
   2   2  25          2.86          3.02         0.97 o
   3   2  25         34.44         33.75         3.67 o
   4   2  25         10.73         11.75         2.06 o
   5   2  25         96.16         92.36         6.50 o
   6   2  25         74.47         81.34         6.36 o
   7   2  25         84.37         90.21         6.95 o
   8   2  25          3.72          3.49         3.07 o
  -8   3  25         14.00         15.96         3.15 o
  -7   3  25          5.74          7.03         2.16 o
  -6   3  25         12.93          8.68         2.25 o
  -5   3  25          0.52          1.84         1.00 o
  -4   3  25         40.88         38.42         3.48 o
  -3   3  25         73.77         76.17         4.84 o
  -2   3  25         10.33         16.01         2.32 o
  -1   3  25         98.77        105.38         6.25 o
   0   3  25         19.60         16.95         3.61 o
   1   3  25         23.04         22.33         2.85 o
   2   3  25          9.80         10.46         1.81 o
   3   3  25         28.87         33.22         4.10 o
   4   3  25         58.24         56.15         5.48 o
   5   3  25          0.42          2.02         1.46 o
   6   3  25         31.87         37.75         5.68 o
   7   3  25          5.20          7.52         2.22 o
  -5   4  25          7.80         10.61         2.39 o
  -4   4  25          4.34          7.73         1.83 o
  -3   4  25         38.25         39.50         5.09 o
  -2   4  25         83.18        101.13         6.60 o
  -1   4  25         20.86         22.25         3.09 o
   0   4  25          4.48          2.25         1.91 o
   1   4  25          3.81          2.01         1.47 o
   2   4  25          6.87          3.46         1.60 o
   3   4  25          2.94          3.72         2.10 o
   4   4  25         34.91         49.75         6.58 o
 -10   0  26         10.13          8.82         2.02 o
  -8   0  26          3.68          3.14         1.34 o
  -6   0  26         17.40         18.52         2.72 o
  -4   0  26         49.23         44.89         4.32 o
  -2   0  26         34.41         45.10         6.20 o
   0   0  26         82.52         79.71        10.47 o
   2   0  26         26.10         20.64         4.39 o
   4   0  26         10.98          9.43         3.08 o
   6   0  26          1.93          2.76         1.56 o
   8   0  26          0.36          1.87         2.69 o
 -10   1  26          9.23          9.13         2.13 o
  -9   1  26          0.01          0.77         0.79 o
  -8   1  26          0.61          1.44         1.36 o
  -7   1  26         27.52         30.31         3.48 o
  -6   1  26          0.94          2.43         1.41 o
  -5   1  26          1.33          2.01         0.89 o
  -4   1  26         27.31         29.41         2.47 o
  -3   1  26        104.69         98.12         4.47 o
  -2   1  26        235.30        231.58         6.91 o
  -1   1  26         18.78         22.26         2.25 o
   0   1  26          0.00          6.40         1.51 o
   1   1  26          0.70          2.12         1.56 o
   2   1  26          1.07          1.49         0.77 o
   3   1  26          1.09          1.12         1.26 o
   4   1  26         40.42         36.84         3.59 o
   5   1  26          0.01          0.19         0.85 o
   6   1  26          7.06          9.50         2.12 o
   7   1  26         16.69         18.16         2.60 o
   8   1  26          0.54          2.35         1.29 o
   9   1  26          0.38          0.45         1.60 o
  -9   2  26         23.83         21.96         3.81 o
  -8   2  26          0.89          0.16         1.52 o
  -7   2  26         75.99         80.93         6.69 o
  -6   2  26         28.82         33.90         4.21 o
  -5   2  26         11.38         16.74         2.32 o
  -4   2  26         33.96         34.76         3.15 o
  -3   2  26         69.51         80.51         4.66 o
  -2   2  26          5.40          6.73         1.45 o
  -1   2  26         10.45         11.72         1.68 o
   0   2  26         40.76         37.78         2.81 o
   1   2  26         48.56         47.86         3.97 o
   2   2  26          0.29          1.22         1.58 o
   3   2  26         56.18         62.90         5.01 o
   4   2  26          0.12         -0.38         1.13 o
   5   2  26         47.85         48.72         4.77 o
   6   2  26         23.78         20.90         3.41 o
   7   2  26         18.90         23.38         3.68 o
   8   2  26          0.55          0.60         1.87 o
  -7   3  26          0.06         -0.51         2.53 o
  -6   3  26         11.64          6.99         2.31 o
  -5   3  26          2.88          4.57         1.27 o
  -4   3  26          0.25          1.37         1.07 o
  -3   3  26         13.03          9.97         1.95 o
  -2   3  26        122.52        128.47         6.23 o
  -1   3  26          0.55          0.82         0.86 o
   0   3  26         28.94         23.10         3.58 o
   1   3  26          5.29          7.03         1.58 o
   2   3  26         26.40         26.70         2.83 o
   3   3  26          5.01          4.79         1.60 o
   4   3  26         22.52         29.25         4.07 o
   5   3  26          0.49         -0.19         1.54 o
   6   3  26          0.80          4.95         4.14 o
  -4   4  26          9.90          8.57         2.32 o
  -3   4  26         70.25         81.84         7.43 o
  -2   4  26         37.51         40.57         4.15 o
  -1   4  26         38.30         34.79         3.88 o
   0   4  26         40.53         47.55         4.46 o
   1   4  26          3.75          7.72         2.68 o
   2   4  26          2.99          1.81         2.14 o
   3   4  26         15.27         12.09         3.39 o
  -9   0  27         21.34         23.67         3.59 o
  -7   0  27         33.03         29.83         5.96 o
  -5   0  27          2.08          0.70         1.98 o
  -3   0  27        227.78        215.35        13.95 o
  -1   0  27          9.02          9.00         2.78 o
   1   0  27          0.10         -3.08         3.08 o
   3   0  27        101.63        118.49        18.44 o
   5   0  27          0.17          3.82         1.58 o
   7   0  27          7.16          3.46         2.19 o
 -10   1  27          4.43          6.67         1.68 o
  -9   1  27          0.04          1.35         0.97 o
  -8   1  27          0.05          0.20         1.79 o
  -7   1  27          1.36          0.95         1.17 o
  -6   1  27         44.23         48.87         4.17 o
  -5   1  27          0.99          1.06         0.81 o
  -4   1  27         18.88         19.33         2.06 o
  -3   1  27          8.90          9.22         1.44 o
  -2   1  27        178.64        189.97         6.41 o
  -1   1  27        336.29        340.44         8.42 o
   0   1  27        163.45        165.53         6.66 o
   1   1  27          0.72          0.12         0.94 o
   2   1  27         21.91         21.22         2.53 o
   3   1  27          3.39          3.92         1.33 o
   4   1  27         80.72         85.74         5.49 o
   5   1  27          1.49          2.43         1.39 o
   6   1  27          0.83         -0.90         1.12 o
   7   1  27          1.14          1.41         1.70 o
   8   1  27         24.39         25.03         3.29 o
  -9   2  27          0.43         -1.31         1.42 o
  -8   2  27          0.13          2.59         1.15 o
  -7   2  27          2.62          3.68         2.48 o
  -6   2  27         33.82         30.14         4.05 o
  -5   2  27         29.85         26.67         3.25 o
  -4   2  27          5.00          2.95         1.08 o
  -3   2  27          1.13          1.13         0.90 o
  -2   2  27         52.02         49.16         3.69 o
  -1   2  27        102.00        102.23         4.82 o
   0   2  27          0.20          0.22         0.78 o
   1   2  27         21.97         20.75         2.71 o
   2   2  27         31.94         29.40         4.49 o
   3   2  27          2.28          0.72         1.49 o
   4   2  27         26.52         27.58         3.59 o
   5   2  27          0.26         -0.04         1.17 o
   6   2  27         24.92         28.19         3.83 o
   7   2  27          4.58          3.72         1.53 o
  -7   3  27          0.17          1.09         1.30 o
  -6   3  27         17.81         25.60         5.93 o
  -5   3  27          3.35         -0.21         1.51 o
  -4   3  27          1.85          0.99         1.71 o
  -3   3  27         12.97         30.98         3.16 o
  -2   3  27          6.45          9.69         2.10 o
  -1   3  27         78.65         77.06         5.55 o
   0   3  27         24.28         30.62         3.56 o
   1   3  27          0.11         -0.23         1.29 o
   2   3  27          4.70          5.39         1.83 o
   3   3  27         15.16         14.04         2.77 o
   4   3  27         34.98         30.86         4.08 o
   5   3  27         47.28         50.65         5.36 o
  -3   4  27          0.76         -0.50         1.20 o
  -2   4  27         28.84         34.24         4.03 o
  -1   4  27         14.54         15.37         2.60 o
   0   4  27          0.96          1.94         1.21 o
   1   4  27          0.32          0.26         1.92 o
  -8   0  28         74.89         78.65         6.82 o
  -6   0  28         18.20         20.96         3.06 o
  -4   0  28         15.94         12.32         2.77 o
  -2   0  28        711.22        758.46        25.58 o
   0   0  28        166.54        169.01        16.73 o
   2   0  28         26.74         22.05         7.13 o
   4   0  28          0.81          9.22         2.62 o
   6   0  28          9.62         10.95         2.73 o
   8   0  28         24.51         19.68         3.73 o
  -9   1  28          5.70         10.72         2.02 o
  -8   1  28         17.91         12.49         2.11 o
  -7   1  28         20.13         19.19         2.76 o
  -6   1  28          8.30          8.76         1.84 o
  -5   1  28         10.87         10.52         1.77 o
  -4   1  28          4.61          2.61         1.18 o
  -3   1  28         14.53         13.08         1.79 o
  -2   1  28          1.40          2.67         1.51 o
  -1   1  28        262.00        255.71         7.47 o
   0   1  28          7.39          8.19         1.44 o
   1   1  28         80.35         85.80         4.36 o
   2   1  28          9.47          7.53         1.42 o
   3   1  28          0.01         -0.68         0.88 o
   4   1  28         25.99         21.23         2.79 o
   5   1  28        103.96         96.85         6.13 o
   6   1  28          2.23          2.31         1.24 o
   7   1  28         40.06         36.78         3.66 o
   8   1  28          1.89          2.00         1.51 o
  -8   2  28          5.94          7.57         2.26 o
  -7   2  28         21.69         19.45         3.97 o
  -6   2  28         28.49         29.36         4.02 o
  -5   2  28          3.71          3.11         2.08 o
  -4   2  28          4.61          4.94         1.79 o
  -3   2  28          0.01         -0.11         0.80 o
  -2   2  28          3.73          3.53         0.99 o
  -1   2  28          0.02          1.01         0.86 o
   0   2  28          0.98          0.27         1.16 o
   1   2  28          0.46          1.37         1.11 o
   2   2  28          8.99          6.08         3.27 o
   3   2  28          5.34          7.67         2.46 o
   4   2  28          1.22          1.82         1.49 o
   5   2  28         27.26         27.63         3.86 o
   6   2  28          9.38          8.29         2.04 o
   7   2  28         23.06         28.63         4.13 o
  -6   3  28          1.08          2.36         1.45 o
  -5   3  28         30.37         26.86         3.43 o
  -4   3  28          1.17          0.89         0.94 o
  -3   3  28          1.54          0.22         1.23 o
  -2   3  28          5.95          5.22         2.13 o
  -1   3  28          2.34          1.74         1.28 o
   0   3  28         14.97         21.00         3.36 o
   1   3  28         19.95         11.87         2.12 o
   2   3  28          5.58          6.34         1.34 o
   3   3  28          2.08          0.74         1.28 o
   4   3  28         21.09         17.93         3.02 o
   5   3  28         45.86         46.08         5.20 o
  -9   0  29          1.75          3.14         1.53 o
  -7   0  29         32.74         29.34         5.99 o
  -5   0  29          3.93          3.40         2.82 o
  -3   0  29        201.57        198.49        24.82 o
  -1   0  29        511.75        470.83        20.66 o
   1   0  29        119.11        127.89        10.72 o
   3   0  29         90.09         77.92        11.45 o
   5   0  29        141.43        155.02        10.15 o
   7   0  29         57.12         69.37         9.19 o
  -8   1  29          9.13          7.96         1.65 o
  -7   1  29         22.18         19.99         2.95 o
  -6   1  29         12.17         14.42         2.45 o
  -5   1  29          0.10          0.27         0.93 o
  -4   1  29          0.13         -0.05         1.02 o
  -3   1  29          0.44          1.24         0.66 o
  -2   1  29          0.68          1.84         1.08 o
  -1   1  29          9.63         16.30         2.03 o
   0   1  29         65.67         63.40         4.31 o
   1   1  29          4.20          5.87         1.43 o
   2   1  29          0.40         -0.11         1.35 o
   3   1  29          1.03         -1.32         1.36 o
   4   1  29          2.97          3.09         1.14 o
   5   1  29         44.28         41.97         4.13 o
   6   1  29         61.31         62.16         4.63 o
   7   1  29          0.24         -1.43         1.43 o
  -7   2  29         38.31         35.21         4.62 o
  -6   2  29         47.57         48.46         5.22 o
  -5   2  29         11.62          9.63         2.08 o
  -4   2  29         18.76         26.33         2.84 o
  -3   2  29          0.15          0.66         0.77 o
  -2   2  29         22.62         24.68         2.67 o
  -1   2  29         58.91         56.35         4.17 o
   0   2  29          2.52          2.42         1.48 o
   1   2  29         37.30         42.36         7.94 o
   2   2  29          1.57          1.01         2.01 o
   3   2  29         29.62         30.67         4.78 o
   4   2  29          8.32          6.34         2.50 o
   5   2  29          6.31         13.93         3.48 o
   6   2  29         18.96         14.88         2.84 o
  -5   3  29         21.04         23.26         3.68 o
  -4   3  29          9.87          8.77         1.96 o
  -3   3  29          0.01          4.18         1.56 o
  -2   3  29          0.04          0.38         1.24 o
  -1   3  29          2.27          1.77         1.31 o
   0   3  29          3.66          3.95         2.99 o
   1   3  29          5.26          5.98         1.61 o
   2   3  29         29.88         25.16         3.65 o
   3   3  29         11.92         18.28         3.35 o
   4   3  29          1.01          3.05         1.77 o
  -8   0  30         22.75         20.39         3.39 o
  -6   0  30         10.06         12.14         2.42 o
  -4   0  30         63.10         67.00        14.76 o
  -2   0  30        240.49        235.72        15.00 o
   0   0  30         41.10         44.70         6.59 o
   2   0  30          5.98          5.89         2.52 o
   4   0  30        237.06        251.68        12.98 o
   6   0  30        104.31         94.41         8.30 o
  -8   1  30          3.27          1.82         0.83 o
  -7   1  30          2.71          1.90         1.09 o
  -6   1  30          1.00          3.54         1.33 o
  -5   1  30          0.49          0.33         1.03 o
  -4   1  30          0.96          0.86         1.28 o
  -3   1  30         43.45         47.03         3.38 o
  -2   1  30         36.74         29.84         2.70 o
  -1   1  30          0.08          2.01         1.18 o
   0   1  30          1.39          0.83         1.04 o
   1   1  30         22.03         30.73         3.70 o
   2   1  30          0.00         -1.24         1.24 o
   3   1  30          7.42          4.45         1.27 o
   4   1  30          0.78          1.63         1.08 o
   5   1  30         43.46         41.61         4.11 o
   6   1  30         12.76          8.34         1.68 o
  -7   2  30          1.02          0.46         1.45 o
  -6   2  30          8.88          9.69         3.88 o
  -5   2  30         30.49         33.89         3.75 o
  -4   2  30          0.24          0.88         1.49 o
  -3   2  30         14.54         15.35         2.26 o
  -2   2  30          6.53          4.25         1.09 o
  -1   2  30          0.72          3.95         1.18 o
   0   2  30         51.75         47.70         3.96 o
   1   2  30         23.23         22.17         4.00 o
   2   2  30         36.03         33.48         4.90 o
   3   2  30         12.30         11.68         3.04 o
   4   2  30          9.44         11.93         2.89 o
   5   2  30          4.48          3.33         2.01 o
  -4   3  30         68.07         69.11         6.43 o
  -3   3  30         33.54         34.39         4.00 o
  -2   3  30          6.33          7.23         2.17 o
  -1   3  30          0.62         -1.17         1.17 o
   0   3  30         30.64         27.22         3.37 o
   1   3  30          0.79          2.31         1.92 o
   2   3  30         14.46         12.35         3.17 o
  -7   0  31         15.70          9.72         2.27 o
  -5   0  31          1.58          0.69         1.31 o
  -3   0  31        255.72        232.15        15.16 o
  -1   0  31          7.66         13.38         3.69 o
   1   0  31          0.01         -2.36         2.36 o
   3   0  31          7.34          9.74         3.62 o
   5   0  31         69.81         61.34         6.70 o
  -7   1  31          7.37          7.92         1.94 o
  -6   1  31          3.81          4.16         1.41 o
  -5   1  31          9.89          9.30         2.47 o
  -4   1  31          0.60         -1.03         1.48 o
  -3   1  31          0.39          1.44         1.31 o
  -2   1  31         55.27         49.43         3.62 o
  -1   1  31          0.89         -0.17         1.20 o
   0   1  31          9.64         10.16         3.51 o
   1   1  31          5.66          8.02         2.17 o
   2   1  31         26.60         18.06         3.21 o
   3   1  31          0.75         -0.32         1.31 o
   4   1  31          5.19          5.11         1.37 o
   5   1  31          0.02          1.74         1.57 o
  -6   2  31          3.42          4.89         1.80 o
  -5   2  31          1.53          3.61         1.75 o
  -4   2  31         15.83         11.01         3.30 o
  -3   2  31          1.16          0.56         0.86 o
  -2   2  31          0.88          4.42         1.25 o
  -1   2  31          2.45          0.41         1.62 o
   0   2  31          0.87          1.27         0.99 o
   1   2  31         26.29         24.48         4.17 o
   2   2  31         17.53         18.27         3.76 o
   3   2  31          3.92          2.16         1.68 o
   4   2  31          2.42          0.99         1.17 o
  -2   3  31         26.83         28.72         3.58 o
  -1   3  31         20.14         22.29         3.20 o
   0   3  31          0.02         -1.39         1.39 o
  -6   0  32          0.57         -1.26         1.26 o
  -4   0  32          1.91          0.41         1.93 o
  -2   0  32        464.39        481.70        22.17 o
   0   0  32          3.00          9.05         3.59 o
   2   0  32         43.13         38.47         6.33 o
   4   0  32         17.24         14.79         4.00 o
  -6   1  32          1.45          1.13         0.71 o
  -5   1  32          5.62          4.63         1.69 o
  -4   1  32         11.25          8.90         1.92 o
  -3   1  32          1.41          1.31         0.95 o
  -2   1  32         35.73         41.09         3.88 o
  -1   1  32          1.15          1.29         1.53 o
   0   1  32          8.14          6.91         1.95 o
   1   1  32         11.68          7.48         2.63 o
   2   1  32          0.00          0.88         1.96 o
   3   1  32          6.89          5.43         2.28 o
   4   1  32         12.57         10.21         2.48 o
   5   1  32          2.45          1.44         2.22 o
  -5   2  32          2.52          1.06         1.08 o
  -4   2  32          1.50          0.10         3.54 o
  -3   2  32          3.90         -0.30         1.19 o
  -2   2  32          1.05          1.39         1.21 o
  -1   2  32          8.76          8.19         1.96 o
   0   2  32          0.00         -0.47         1.42 o
   1   2  32          1.25          1.84         1.34 o
   2   2  32          0.08         -0.02         1.17 o
   3   2  32          0.61         -1.54         1.54 o
  -5   0  33          4.34          3.77         3.16 o
  -3   0  33          2.34          1.51         1.89 o
  -1   0  33         46.58         44.74         6.83 o
   1   0  33          0.02         -3.31         3.31 o
   3   0  33        116.20        121.53         9.19 o
  -5   1  33          3.66          2.23         1.48 o
  -4   1  33         78.18         85.63         5.37 o
  -3   1  33         17.85         24.04         2.95 o
  -2   1  33         21.89         27.18         3.71 o
  -1   1  33         45.27         36.29         5.27 o
   0   1  33          0.78          1.75         2.08 o
   1   1  33          5.07          1.41         2.25 o
   2   1  33         19.28         26.11         4.50 o
   3   1  33          8.78         12.02         3.34 o
  -3   2  33          1.79          1.69         2.14 o
  -2   2  33          7.10          9.51         2.13 o
  -1   2  33          0.90          0.56         1.10 o
   0   2  33          0.91          1.01         1.28 o
   1   2  33          3.83          4.77         2.78 o
  -4   0  34          6.12          7.58         4.71 o
  -2   0  34         34.23         37.14         6.49 o
   0   0  34          0.17          8.08         2.94 o
   2   0  34          0.28         -0.98         3.45 o
  -4   1  34          0.01          5.08         2.24 o
  -3   1  34        117.36        107.00         8.27 o
  -2   1  34         23.22         26.94         5.30 o
  -1   1  34         14.57         18.99         4.00 o
   0   1  34          1.05         -0.51         1.79 o
   1   1  34         22.43         22.42         4.23 o
   2   1  34          0.04         -0.69         2.93 o
  -3   0  35          3.56          3.79         1.49 o
  -1   0  35          1.04          0.45         3.95 o
   1   0  35          6.04          5.37         2.95 o
                                                
